# Supplementary material for: Dynamics of binding ability prediction between spike protein and human ACE2 reveals the adaptive strategy of SARS-CoV-2 in humans
Source: Sci Rep. 2021 Feb 4;11:3187. doi: 10.1038/s41598-021-82938-2 (PMC7862608; doi:10.1038/s41598-021-82938-2)
Supplement: Supplementary file 7 — Supplementary Information 7 [file 41598_2021_82938_MOESM7_ESM.xlsx]

strain	virus	gisaid_epi_isl	genbank_accession	date	region	country	division	location	region_exposure	country_exposure	division_exposure	segment	length	host	age	sex	originating_lab	submitting_lab	authors	url	title	date_submitted
Anhui/SZ005/2020	ncov	EPI_ISL_413485	?	2020-01-24	Asia	China	Anhui	Suzhou	Asia	China	Anhui	genome	29860	Human	58	Male	Department of microbiology laboratory,Anhui Provincial Center for Disease Control and Prevention	Department of microbiology laboratory,Anhui Provincial Center for Disease Control and Prevention	Weiwei Li et al	https://www.gisaid.org	?	2020-03-05
Australia/NSW01/2020	ncov	EPI_ISL_407893	?	2020-01-24	Oceania	Australia	New South Wales	Sydney	Asia	China	Hubei	genome	29782	Human	43	Male	Centre for Infectious Diseases and Microbiology Laboratory Services	NSW Health Pathology - Institute of Clinical Pathology and Medical Research; Westmead Hospital; University of Sydney	Eden J-S et al	https://www.gisaid.org	?	2020-02-06
Australia/NSW02/2020	ncov	EPI_ISL_408976	?	2020-01-22	Oceania	Australia	New South Wales	Sydney	Asia	China	China	genome	29741	Human	53	Male	Centre for Infectious Diseases and Microbiology Laboratory Services	NSW Health Pathology - Institute of Clinical Pathology and Medical Research; Westmead Hospital; University of Sydney	Rockett R et al	https://www.gisaid.org	?	2020-02-11
Australia/NSW03/2020	ncov	EPI_ISL_408977	?	2020-01-25	Oceania	Australia	New South Wales	Sydney	Asia	China	China	genome	29782	Human	21	Female	Serology, Virology and OTDS Laboratories (SAViD), NSW Health Pathology Randwick	NSW Health Pathology - Institute of Clinical Pathology and Medical Research; Centre for Infectious Diseases and Microbiology Laboratory Services; Westmead Hospital; University of Sydney	Eden J-S et al	https://www.gisaid.org	?	2020-02-11
Australia/NSW04/2020	ncov	EPI_ISL_417030	?	2020-01-24	Oceania	Australia	New South Wales	Sydney	Oceania	Australia	New South Wales	genome	29782	Human	35	Male	Centre for Infectious Diseases and Microbiology Laboratory Services	NSW Health Pathology - Institute of Clinical Pathology and Medical Research; Westmead Hospital; University of Sydney	Eden J-S et al	https://www.gisaid.org	?	2020-03-24
Australia/NSW05/2020	ncov	EPI_ISL_412975	?	2020-02-28	Oceania	Australia	New South Wales	Sydney	Asia	Iran	Iran	genome	29782	Human	43	Male	Centre for Infectious Diseases and Microbiology Laboratory Services	NSW Health Pathology - Institute of Clinical Pathology and Medical Research; Westmead Hospital; University of Sydney	Eden J-S et al	https://www.gisaid.org	?	2020-03-02
Australia/NSW06/2020	ncov	EPI_ISL_413213	?	2020-02-29	Oceania	Australia	New South Wales	Sydney	Asia	Iran	Iran	genome	29782	Human	51	Female	Centre for Infectious Diseases and Microbiology Laboratory Services	NSW Health Pathology - Institute of Clinical Pathology and Medical Research; Westmead Hospital; University of Sydney	Eden J-S et al	https://www.gisaid.org	?	2020-03-04
Australia/NSW07/2020	ncov	EPI_ISL_413214	?	2020-02-29	Oceania	Australia	New South Wales	Sydney	Oceania	Australia	New South Wales	genome	29782	Human	53	Male	Centre for Infectious Diseases and Microbiology Laboratory Services	NSW Health Pathology - Institute of Clinical Pathology and Medical Research; Westmead Hospital; University of Sydney	Eden J-S et al	https://www.gisaid.org	?	2020-03-04
Australia/NSW08/2020	ncov	EPI_ISL_413594	?	2020-02-28	Oceania	Australia	New South Wales	Sydney	Oceania	Australia	New South Wales	genome	29409	Human	53	Male	Centre for Infectious Diseases and Microbiology Laboratory Services	NSW Health Pathology - Institute of Clinical Pathology and Medical Research; Westmead Hospital; University of Sydney	Rockett R et al	https://www.gisaid.org	?	2020-03-08
Australia/NSW09/2020	ncov	EPI_ISL_413595	?	2020-02-28	Oceania	Australia	New South Wales	Sydney	Oceania	Australia	New South Wales	genome	29409	Human	60	Female	Centre for Infectious Diseases and Microbiology Laboratory Services	NSW Health Pathology - Institute of Clinical Pathology and Medical Research; Westmead Hospital; University of Sydney	Rockett R et al	https://www.gisaid.org	?	2020-03-08
Australia/NSW10/2020	ncov	EPI_ISL_413596	?	2020-02-28	Oceania	Australia	New South Wales	Sydney	Oceania	Australia	New South Wales	genome	29409	Human	62	Female	Centre for Infectious Diseases and Microbiology - Public Health	NSW Health Pathology - Institute of Clinical Pathology and Medical Research; Westmead Hospital; University of Sydney	Rockett R et al	https://www.gisaid.org	?	2020-03-08
Australia/NSW11/2020	ncov	EPI_ISL_413597	?	2020-03-02	Oceania	Australia	New South Wales	Sydney	Asia	Iran	Iran	genome	29409	Human	38	Male	Centre for Infectious Diseases and Microbiology- Public Health	NSW Health Pathology - Institute of Clinical Pathology and Medical Research; Westmead Hospital; University of Sydney	Lam C et al	https://www.gisaid.org	?	2020-03-08
Australia/NSW12/2020	ncov	EPI_ISL_413598	?	2020-03-04	Oceania	Australia	New South Wales	Sydney	Asia	Iran	Iran	genome	29409	Human	31	Male	Centre for Infectious Diseases and Microbiology - Public Health	NSW Health Pathology - Institute of Clinical Pathology and Medical Research; Westmead Hospital; University of Sydney	Gray K et al	https://www.gisaid.org	?	2020-03-08
Australia/NSW13/2020	ncov	EPI_ISL_413599	?	2020-03-04	Oceania	Australia	New South Wales	Sydney	Asia	Iran	Iran	genome	29409	Human	81	Male	Centre for Infectious Diseases and Microbiology - Public Health	NSW Health Pathology - Institute of Clinical Pathology and Medical Research; Westmead Hospital; University of Sydney	Timms et al	https://www.gisaid.org	?	2020-03-08
Australia/NSW14/2020	ncov	EPI_ISL_413600	?	2020-03-03	Oceania	Australia	New South Wales	Sydney	Oceania	Australia	New South Wales	genome	29409	Human	41	Female	Centre for Infectious Diseases and Microbiology - Public Health	NSW Health Pathology - Institute of Clinical Pathology and Medical Research; Westmead Hospital; University of Sydney	Gall et al	https://www.gisaid.org	?	2020-03-08
Australia/NSW15/2020	ncov	EPI_ISL_417383	?	2020-03-03	Oceania	Australia	New South Wales	Sydney	Oceania	Australia	New South Wales	genome	29782	Human	21	Male	Centre for Infectious Diseases and Microbiology Public Health	NSW Health Pathology - Institute of Clinical Pathology and Medical Research; Westmead Hospital; University of Sydney	Rockett R et al	https://www.gisaid.org	?	2020-03-25
Australia/NSW18/2020	ncov	EPI_ISL_417384	?	2020-03-05	Oceania	Australia	New South Wales	Sydney	Oceania	Australia	New South Wales	genome	29782	Human	45	Male	Centre for Infectious Diseases and Microbiology Public Health	NSW Health Pathology - Institute of Clinical Pathology and Medical Research; Westmead Hospital; University of Sydney	Eden J-S et al	https://www.gisaid.org	?	2020-03-25
Australia/NSW19/2020	ncov	EPI_ISL_417385	?	2020-03-06	Oceania	Australia	New South Wales	Sydney	Oceania	Australia	New South Wales	genome	29782	Human	36	Female	Centre for Infectious Diseases and Microbiology Public Health	NSW Health Pathology - Institute of Clinical Pathology and Medical Research; Westmead Hospital; University of Sydney	Lam C et al	https://www.gisaid.org	?	2020-03-25
Australia/NSW21/2020	ncov	EPI_ISL_417386	?	2020-03-04	Oceania	Australia	New South Wales	Sydney	Oceania	Australia	New South Wales	genome	29782	Human	?	?	Centre for Infectious Diseases and Microbiology Public Health	NSW Health Pathology - Institute of Clinical Pathology and Medical Research; Westmead Hospital; University of Sydney	Gray K et al	https://www.gisaid.org	?	2020-03-25
Australia/NSW24/2020	ncov	EPI_ISL_417387	?	2020-03-06	Oceania	Australia	New South Wales	Sydney	Oceania	Australia	New South Wales	genome	29782	Human	18	Female	Centre for Infectious Diseases and Microbiology Public Health	NSW Health Pathology - Institute of Clinical Pathology and Medical Research; Westmead Hospital; University of Sydney	Timms V et al	https://www.gisaid.org	?	2020-03-25
Australia/NSW25/2020	ncov	EPI_ISL_417388	?	2020-03-05	Oceania	Australia	New South Wales	Sydney	Oceania	Australia	New South Wales	genome	29782	Human	36	Female	Centre for Infectious Diseases and Microbiology Public Health	NSW Health Pathology - Institute of Clinical Pathology and Medical Research; Westmead Hospital; University of Sydney	Gall M et al	https://www.gisaid.org	?	2020-03-25
Australia/NSW26/2020	ncov	EPI_ISL_417389	?	2020-03-09	Oceania	Australia	New South Wales	Sydney	Oceania	Australia	New South Wales	genome	29782	Human	22	Female	Centre for Infectious Diseases and Microbiology Public Health	NSW Health Pathology - Institute of Clinical Pathology and Medical Research; Westmead Hospital; University of Sydney	Arnott A et al	https://www.gisaid.org	?	2020-03-25
Australia/NSW27/2020	ncov	EPI_ISL_417390	?	2020-03-08	Oceania	Australia	New South Wales	Sydney	Oceania	Australia	New South Wales	genome	29782	Human	72	Male	Centre for Infectious Diseases and Microbiology Public Health	NSW Health Pathology - Institute of Clinical Pathology and Medical Research; Westmead Hospital; University of Sydney	Sadsad R et al	https://www.gisaid.org	?	2020-03-25
Australia/NSW28/2020	ncov	EPI_ISL_417391	?	2020-03-08	Oceania	Australia	New South Wales	Sydney	Oceania	Australia	New South Wales	genome	29782	Human	37	Female	Centre for Infectious Diseases and Microbiology Public Health	NSW Health Pathology - Institute of Clinical Pathology and Medical Research; Westmead Hospital; University of Sydney	Carter I et al	https://www.gisaid.org	?	2020-03-25
Australia/NSW31/2020	ncov	EPI_ISL_417392	?	2020-03-10	Oceania	Australia	New South Wales	Sydney	Oceania	Australia	New South Wales	genome	29785	Human	37	Female	Centre for Infectious Diseases and Microbiology Public Health	NSW Health Pathology - Institute of Clinical Pathology and Medical Research; Westmead Hospital; University of Sydney	Rahman H et al	https://www.gisaid.org	?	2020-03-25
Australia/NSW35/2020	ncov	EPI_ISL_417393	?	2020-03-08	Oceania	Australia	New South Wales	Sydney	Oceania	Australia	New South Wales	genome	29409	Human	37	Female	Centre for Infectious Diseases and Microbiology Public Health	NSW Health Pathology - Institute of Clinical Pathology and Medical Research; Westmead Hospital; University of Sydney	Holmes EC et al	https://www.gisaid.org	?	2020-03-25
Australia/NSW36/2020	ncov	EPI_ISL_417394	?	2020-03-10	Oceania	Australia	New South Wales	Sydney	Oceania	Australia	New South Wales	genome	29409	Human	35	Female	Centre for Infectious Diseases and Microbiology Public Health	NSW Health Pathology - Institute of Clinical Pathology and Medical Research; Westmead Hospital; University of Sydney	O’Sullivan MV et al	https://www.gisaid.org	?	2020-03-25
Australia/NSW37/2020	ncov	EPI_ISL_417395	?	2020-03-10	Oceania	Australia	New South Wales	Sydney	Oceania	Australia	New South Wales	genome	29409	Human	?	?	Centre for Infectious Diseases and Microbiology Public Health	NSW Health Pathology - Institute of Clinical Pathology and Medical Research; Westmead Hospital; University of Sydney	Sintchenko V et al	https://www.gisaid.org	?	2020-03-25
Australia/NSW38/2020	ncov	EPI_ISL_417396	?	2020-03-10	Oceania	Australia	New South Wales	Sydney	Oceania	Australia	New South Wales	genome	29409	Human	14	Female	Centre for Infectious Diseases and Microbiology Public Health	NSW Health Pathology - Institute of Clinical Pathology and Medical Research; Westmead Hospital; University of Sydney	Chen SC et al	https://www.gisaid.org	?	2020-03-25
Australia/NSW39/2020	ncov	EPI_ISL_417397	?	2020-03-11	Oceania	Australia	New South Wales	Sydney	Oceania	Australia	New South Wales	genome	29409	Human	30	Male	Centre for Infectious Diseases and Microbiology Public Health	NSW Health Pathology - Institute of Clinical Pathology and Medical Research; Westmead Hospital; University of Sydney	Maddocks S et al	https://www.gisaid.org	?	2020-03-25
Australia/NSW40/2020	ncov	EPI_ISL_417398	?	2020-03-11	Oceania	Australia	New South Wales	Sydney	Oceania	Australia	New South Wales	genome	29409	Human	41	Female	Centre for Infectious Diseases and Microbiology Public Health	NSW Health Pathology - Institute of Clinical Pathology and Medical Research; Westmead Hospital; University of Sydney	Kok J et al	https://www.gisaid.org	?	2020-03-25
Australia/NSW41/2020	ncov	EPI_ISL_417399	?	2020-03-10	Oceania	Australia	New South Wales	Sydney	Oceania	Australia	New South Wales	genome	29409	Human	41	Male	Centre for Infectious Diseases and Microbiology Public Health	NSW Health Pathology - Institute of Clinical Pathology and Medical Research; Westmead Hospital; University of Sydney	Dwyer DE et al	https://www.gisaid.org	?	2020-03-25
Australia/NSW44/2020	ncov	EPI_ISL_417400	?	2020-03-10	Oceania	Australia	New South Wales	Sydney	Oceania	Australia	New South Wales	genome	29409	Human	34	Female	Centre for Infectious Diseases and Microbiology Public Health	NSW Health Pathology - Institute of Clinical Pathology and Medical Research; Westmead Hospital; University of Sydney	Rockett R et al	https://www.gisaid.org	?	2020-03-25
Australia/NSW45/2020	ncov	EPI_ISL_417401	?	2020-03-13	Oceania	Australia	New South Wales	Sydney	Oceania	Australia	New South Wales	genome	29409	Human	47	Female	Centre for Infectious Diseases and Microbiology Public Health	NSW Health Pathology - Institute of Clinical Pathology and Medical Research; Westmead Hospital; University of Sydney	Eden J-S et al	https://www.gisaid.org	?	2020-03-25
Australia/NSW47/2020	ncov	EPI_ISL_417402	?	2020-03-13	Oceania	Australia	New South Wales	Sydney	Oceania	Australia	New South Wales	genome	29409	Human	42	Female	Centre for Infectious Diseases and Microbiology Public Health	NSW Health Pathology - Institute of Clinical Pathology and Medical Research; Westmead Hospital; University of Sydney	Lam C et al	https://www.gisaid.org	?	2020-03-25
Australia/NSW48/2020	ncov	EPI_ISL_417403	?	2020-03-14	Oceania	Australia	New South Wales	Sydney	Oceania	Australia	New South Wales	genome	29409	Human	55	Female	Centre for Infectious Diseases and Microbiology Public Health	NSW Health Pathology - Institute of Clinical Pathology and Medical Research; Westmead Hospital; University of Sydney	Gray K et al	https://www.gisaid.org	?	2020-03-25
Australia/NSW50/2020	ncov	EPI_ISL_417404	?	2020-03-12	Oceania	Australia	New South Wales	Sydney	Oceania	Australia	New South Wales	genome	29409	Human	62	Male	Centre for Infectious Diseases and Microbiology Public Health	NSW Health Pathology - Institute of Clinical Pathology and Medical Research; Westmead Hospital; University of Sydney	Timms V et al	https://www.gisaid.org	?	2020-03-25
Australia/NSW52/2020	ncov	EPI_ISL_417405	?	2020-03-11	Oceania	Australia	New South Wales	Sydney	Oceania	Australia	New South Wales	genome	29409	Human	43	Male	Centre for Infectious Diseases and Microbiology Public Health	NSW Health Pathology - Institute of Clinical Pathology and Medical Research; Westmead Hospital; University of Sydney	Gall M et al	https://www.gisaid.org	?	2020-03-25
Australia/NSW53/2020	ncov	EPI_ISL_417406	?	2020-03-11	Oceania	Australia	New South Wales	Sydney	Oceania	Australia	New South Wales	genome	29409	Human	30	Male	Centre for Infectious Diseases and Microbiology Public Health	NSW Health Pathology - Institute of Clinical Pathology and Medical Research; Westmead Hospital; University of Sydney	Arnott A et al	https://www.gisaid.org	?	2020-03-25
Australia/NSW54/2020	ncov	EPI_ISL_417407	?	2020-03-14	Oceania	Australia	New South Wales	Sydney	Oceania	Australia	New South Wales	genome	29409	Human	33	Male	Centre for Infectious Diseases and Microbiology Public Health	NSW Health Pathology - Institute of Clinical Pathology and Medical Research; Westmead Hospital; University of Sydney	Sadsad R et al	https://www.gisaid.org	?	2020-03-25
Australia/NSW56/2020	ncov	EPI_ISL_417408	?	2020-03-17	Oceania	Australia	New South Wales	Sydney	Oceania	Australia	New South Wales	genome	29409	Human	60	Male	Centre for Infectious Diseases and Microbiology Public Health	NSW Health Pathology - Institute of Clinical Pathology and Medical Research; Westmead Hospital; University of Sydney	Carter I et al	https://www.gisaid.org	?	2020-03-25
Australia/NSW57/2020	ncov	EPI_ISL_417409	?	2020-03-16	Oceania	Australia	New South Wales	Sydney	Oceania	Australia	New South Wales	genome	29409	Human	55	Male	Centre for Infectious Diseases and Microbiology Public Health	NSW Health Pathology - Institute of Clinical Pathology and Medical Research; Westmead Hospital; University of Sydney	Rahman H et al	https://www.gisaid.org	?	2020-03-25
Australia/NSW58/2020	ncov	EPI_ISL_417410	?	2020-03-16	Oceania	Australia	New South Wales	Sydney	Oceania	Australia	New South Wales	genome	29409	Human	20	Female	Centre for Infectious Diseases and Microbiology Public Health	NSW Health Pathology - Institute of Clinical Pathology and Medical Research; Westmead Hospital; University of Sydney	Holmes EC et al	https://www.gisaid.org	?	2020-03-25
Australia/NSW61/2020	ncov	EPI_ISL_417411	?	2020-03-17	Oceania	Australia	New South Wales	Sydney	Oceania	Australia	New South Wales	genome	29409	Human	39	Female	Centre for Infectious Diseases and Microbiology Public Health	NSW Health Pathology - Institute of Clinical Pathology and Medical Research; Westmead Hospital; University of Sydney	O’Sullivan MV et al	https://www.gisaid.org	?	2020-03-25
Australia/NSW62/2020	ncov	EPI_ISL_417412	?	2020-03-17	Oceania	Australia	New South Wales	Sydney	Oceania	Australia	New South Wales	genome	29409	Human	56	Female	Centre for Infectious Diseases and Microbiology Public Health	NSW Health Pathology - Institute of Clinical Pathology and Medical Research; Westmead Hospital; University of Sydney	Sintchenko V et al	https://www.gisaid.org	?	2020-03-25
Australia/QLD01/2020	ncov	EPI_ISL_407894	?	2020-01-28	Oceania	Australia	Queensland	Gold Coast	Asia	China	Hubei	genome	29842	Human	44	Male	Pathology Queensland	Public Health Virology Laboratory	Ben Huang et al	https://www.gisaid.org	?	2020-02-06
Australia/QLD02/2020	ncov	EPI_ISL_407896	?	2020-01-30	Oceania	Australia	Queensland	Gold Coast	Oceania	Australia	Queensland	genome	29864	Human	42	Female	Pathology Queensland	Public Health Virology Laboratory	Ben Huang et al	https://www.gisaid.org	?	2020-02-06
Australia/QLD03/2020	ncov	EPI_ISL_410717	?	2020-02-05	Oceania	Australia	Queensland	Gold Coast	Oceania	Australia	Queensland	genome	29865	Human	8	Male	Pathology Queensland	Public Health Virology Laboratory	Ben Huang et al	https://www.gisaid.org	?	2020-02-18
Australia/QLD04/2020	ncov	EPI_ISL_410718	?	2020-02-05	Oceania	Australia	Queensland	Gold Coast	Oceania	Australia	Queensland	genome	29865	Human	37	Male	Pathology Queensland	Public Health Virology Laboratory	Ben Huang et al	https://www.gisaid.org	?	2020-02-18
Australia/QLD09/2020	ncov	EPI_ISL_414414	?	2020-02-29	Oceania	Australia	Queensland	Gold Coast	Oceania	Australia	Queensland	genome	29864	Human	63	Female	Pathology Queensland	Public Health Virology Laboratory	Bixing Huang et al	https://www.gisaid.org	?	2020-03-12
Australia/QLDID919/2020	ncov	EPI_ISL_417031	?	2020-03-11	Oceania	Australia	Queensland	Gold Coast	Oceania	Australia	Queensland	genome	29864	Human	63	Female	Pathology Queensland	Public Health Virology Laboratory	Bixing Huang et al	https://www.gisaid.org	?	2020-03-24
Australia/QLDID920/2020	ncov	EPI_ISL_417032	?	2020-03-11	Oceania	Australia	Queensland	Rockhampton	Oceania	Australia	Queensland	genome	29864	Human	60	Male	Rockhampton Base Hospital	Public Health Virology Laboratory	Bixing Huang et al	https://www.gisaid.org	?	2020-03-24
Australia/QLDID921/2020	ncov	EPI_ISL_417033	?	2020-03-11	Oceania	Australia	Queensland	Brisbane	Oceania	Australia	Queensland	genome	29865	Human	70	Female	Sullivan Nicolaides Pathology	Public Health Virology Laboratory	Bixing Huang et al	https://www.gisaid.org	?	2020-03-24
Australia/VIC01/2020	ncov	EPI_ISL_406844	MT007544	2020-01-25	Oceania	Australia	Victoria	Clayton	Asia	China	Hubei	genome	29893	Human	50	Male	Monash Medical Centre	Collaboration between the University of Melbourne at The Peter Doherty Institute for Infection and Immunity, and the Victorian Infectious Disease Reference Laboratory	Caly et al	https://www.gisaid.org	?	2020-01-31
Australia/VIC02/2020	ncov	EPI_ISL_416410	?	2020-01-24	Oceania	Australia	Victoria	Melbourne	Oceania	Australia	Victoria	genome	29865	Human	58	Male	Victorian Infectious Diseases Reference Laboratory (VIDRL)	Victorian Infectious Diseases Reference Laboratory and Microbiological Diagnostic Unit Public Health Laboratory, Doherty Institute	Caly L. et al	https://www.gisaid.org	?	2020-03-20
Australia/VIC03/2020	ncov	EPI_ISL_416411	?	2020-01-25	Oceania	Australia	Victoria	Melbourne	Oceania	Australia	Victoria	genome	29899	Human	58	Male	Victorian Infectious Diseases Reference Laboratory (VIDRL)	Victorian Infectious Diseases Reference Laboratory and Microbiological Diagnostic Unit Public Health Laboratory, Doherty Institute	Caly L. et al	https://www.gisaid.org	?	2020-03-20
Australia/VIC04/2020	ncov	EPI_ISL_416412	?	2020-03-02	Oceania	Australia	Victoria	Melbourne	Oceania	Australia	Victoria	genome	29893	Human	32	Male	Victorian Infectious Diseases Reference Laboratory (VIDRL)	Victorian Infectious Diseases Reference Laboratory and Microbiological Diagnostic Unit Public Health Laboratory, Doherty Institute	Caly L. et al	https://www.gisaid.org	?	2020-03-20
Australia/VIC05/2020	ncov	EPI_ISL_416413	?	2020-03-05	Oceania	Australia	Victoria	Melbourne	Oceania	Australia	Victoria	genome	29895	Human	73	Male	Victorian Infectious Diseases Reference Laboratory (VIDRL)	Victorian Infectious Diseases Reference Laboratory and Microbiological Diagnostic Unit Public Health Laboratory, Doherty Institute	Caly L. et al	https://www.gisaid.org	?	2020-03-20
Australia/VIC06/2020	ncov	EPI_ISL_416414	?	2020-03-06	Oceania	Australia	Victoria	Melbourne	Oceania	Australia	Victoria	genome	29865	Human	31	Female	Victorian Infectious Diseases Reference Laboratory (VIDRL)	Victorian Infectious Diseases Reference Laboratory and Microbiological Diagnostic Unit Public Health Laboratory, Doherty Institute	Caly L. et al	https://www.gisaid.org	?	2020-03-20
Australia/VIC07/2020	ncov	EPI_ISL_416415	?	2020-02-08	Oceania	Australia	Victoria	Melbourne	Oceania	Australia	Victoria	genome	29865	Human	25	Female	Victorian Infectious Diseases Reference Laboratory (VIDRL)	Victorian Infectious Diseases Reference Laboratory and Microbiological Diagnostic Unit Public Health Laboratory, Doherty Institute	Caly L. et al	https://www.gisaid.org	?	2020-03-20
Australia/VIC08/2020	ncov	EPI_ISL_416514	?	2020-03-15	Oceania	Australia	Victoria	Melbourne	Oceania	Australia	Victoria	genome	29899	Human	23	Female	Victorian Infectious Diseases Reference Laboratory (VIDRL)	Victorian Infectious Diseases Reference Laboratory and Microbiological Diagnostic Unit Public Health Laboratory, Doherty Institute	Caly L. et al	https://www.gisaid.org	?	2020-03-22
Australia/VIC09/2020	ncov	EPI_ISL_416515	?	2020-03-15	Oceania	Australia	Victoria	Melbourne	Oceania	Australia	Victoria	genome	29852	Human	44	Female	Victorian Infectious Diseases Reference Laboratory (VIDRL)	Victorian Infectious Diseases Reference Laboratory and Microbiological Diagnostic Unit Public Health Laboratory, Doherty Institute	Caly L. et al	https://www.gisaid.org	?	2020-03-22
Australia/VIC10/2020	ncov	EPI_ISL_416516	?	2020-03-16	Oceania	Australia	Victoria	Melbourne	Oceania	Australia	Victoria	genome	29874	Human	69	Male	Victorian Infectious Diseases Reference Laboratory (VIDRL)	Victorian Infectious Diseases Reference Laboratory and Microbiological Diagnostic Unit Public Health Laboratory, Doherty Institute	Caly L. et al	https://www.gisaid.org	?	2020-03-22
Australia/VIC11/2020	ncov	EPI_ISL_416517	?	2020-03-16	Oceania	Australia	Victoria	Melbourne	Oceania	Australia	Victoria	genome	29821	Human	27	Female	Victorian Infectious Diseases Reference Laboratory (VIDRL)	Victorian Infectious Diseases Reference Laboratory and Microbiological Diagnostic Unit Public Health Laboratory, Doherty Institute	Caly L. et al	https://www.gisaid.org	?	2020-03-22
Australia/VIC12/2020	ncov	EPI_ISL_416518	?	2020-03-16	Oceania	Australia	Victoria	Melbourne	Oceania	Australia	Victoria	genome	29872	Human	16	Male	Victorian Infectious Diseases Reference Laboratory (VIDRL)	Victorian Infectious Diseases Reference Laboratory and Microbiological Diagnostic Unit Public Health Laboratory, Doherty Institute	Caly L. et al	https://www.gisaid.org	?	2020-03-22
Australia/VIC149/2020	ncov	EPI_ISL_419846	?	2020-03-17	Oceania	Australia	Victoria		Oceania	Australia	Victoria	genome	29865	Human	46	Male	Victorian Infectious Diseases Reference Laboratory (VIDRL)	Victorian Infectious Diseases Reference Laboratory and Microbiological Diagnostic Unit Public Health Laboratory, Doherty Institute	Caly L. et al	https://www.gisaid.org	?	2020-04-03
Australia/VIC18/2020	ncov	EPI_ISL_419737	?	2020-03-07	Oceania	Australia	Victoria		Oceania	Australia	Victoria	genome	29898	Human	55	Male	Victorian Infectious Diseases Reference Laboratory (VIDRL)	Victorian Infectious Diseases Reference Laboratory and Microbiological Diagnostic Unit Public Health Laboratory, Doherty Institute	Caly L. et al	https://www.gisaid.org	?	2020-04-03
Australia/VIC329/2020	ncov	EPI_ISL_426639	?	2020-03-17	Oceania	Australia	Victoria		Oceania	Australia	Victoria	genome	29899	Human	47	Female	Victorian Infectious Diseases Reference Laboratory (VIDRL)	Microbiological Diagnostic Unit Public Health Laboratory and Victorian Infectious Diseases Reference Laboratory, Doherty Institute	Caly L. et al	https://www.gisaid.org	?	2020-04-17
Australia/VIC407/2020	ncov	EPI_ISL_426709	?	2020-03-25	Oceania	Australia	Victoria		Oceania	Australia	Victoria	genome	29903	Human	32	Male	Victorian Infectious Diseases Reference Laboratory (VIDRL)	Microbiological Diagnostic Unit Public Health Laboratory and Victorian Infectious Diseases Reference Laboratory, Doherty Institute	Caly L. et al	https://www.gisaid.org	?	2020-04-17
Beijing/105/2020	ncov	EPI_ISL_413518	?	2020-01-26	Asia	China	Beijing	Beijing	Asia	China	Beijing	genome	29903	Human	?	?	unknown	Infectious Disease Control Center	Li et al	https://www.gisaid.org	?	2020-03-06
Beijing/231/2020	ncov	EPI_ISL_413519	?	2020-01-28	Asia	China	Beijing		Asia	China	Beijing	genome	29903	Human	?	?	unknown	Infectious Disease Control Center	Li et al	https://www.gisaid.org	?	2020-03-06
Beijing/233/2020	ncov	EPI_ISL_413520	?	2020-01-28	Asia	China	Beijing		Asia	China	Beijing	genome	29903	Human	?	?	unknown	Infectious Disease Control Center	Li et al	https://www.gisaid.org	?	2020-03-06
Beijing/235/2020	ncov	EPI_ISL_413521	?	2020-01-28	Asia	China	Beijing		Asia	China	Beijing	genome	29903	Human	?	?	unknown	Infectious Disease Control Center	Li et al	https://www.gisaid.org	?	2020-03-06
Beijing/IVDC-BJ-005/2020	ncov	EPI_ISL_408485	?	2020-01-18	Asia	China	Beijing		Asia	China	Beijing	genome	29890	Human	34	Male	National Institute for Viral Disease Control and Prevention, China CDC	National Institute for Viral Disease Control & Prevention, CCDC	Wenjie Tan et al	https://www.gisaid.org	?	2020-02-09
Belgium/BA-02291/2020	ncov	EPI_ISL_415159	?	2020-02-29	Europe	Belgium	Leuven		Europe	Belgium	Leuven	genome	29782	Human	48	Female	KU Leuven, Clinical and Epidemiological Virology	KU Leuven, Clinical and Epidemiological Virology	Bert Vanmechelen et al	https://www.gisaid.org	?	2020-03-16
Belgium/BC-03016/2020	ncov	EPI_ISL_415157	?	2020-03-01	Europe	Belgium	Sint-Niklaas		Europe	Belgium	Sint-Niklaas	genome	29782	Human	46	Male	KU Leuven, Clinical and Epidemiological Virology	KU Leuven, Clinical and Epidemiological Virology	Bert Vanmechelen et al	https://www.gisaid.org	?	2020-03-16
Belgium/BM-03012/2020	ncov	EPI_ISL_415154	?	2020-03-01	Europe	Belgium	Kraainem		Europe	Italy	Italy	genome	29782	Human	47	Male	KU Leuven, Clincal and Epidemiological Virology	KU Leuven, Clincal and Epidemiological Virology	Bert Vanmechelen et al	https://www.gisaid.org	?	2020-03-16
Belgium/DB-03023/2020	ncov	EPI_ISL_416470	?	2020-03-02	Europe	Belgium	Couthuin		Europe	Belgium	Couthuin	genome	29782	Human	12	Female	KU Leuven, Clinical and Epidemiological Virology	KU Leuven, Clinical and Epidemiological Virology	Bert Vanmechelen et al	https://www.gisaid.org	?	2020-03-22
Belgium/DBA-03032/2020	ncov	EPI_ISL_416475	?	2020-03-03	Europe	Belgium	Leuven		Europe	Belgium	Leuven	genome	29782	Human	50	Female	KU Leuven, Clinical and Epidemiological Virology	KU Leuven, Clinical and Epidemiological Virology	Bert Vanmechelen et al	https://www.gisaid.org	?	2020-03-22
Belgium/DBD-03024/2020	ncov	EPI_ISL_416471	?	2020-03-02	Europe	Belgium	Kessel-Lo		Europe	Belgium	Kessel-Lo	genome	29782	Human	41	Female	KU Leuven, Clinical and Epidemiological Virology	KU Leuven, Clinical and Epidemiological Virology	Bert Vanmechelen et al	https://www.gisaid.org	?	2020-03-22
Belgium/DHWM-03041/2020	ncov	EPI_ISL_417422	?	2020-03-04	Europe	Belgium	Dilbeek		Europe	Belgium	Dilbeek	genome	29817	Human	55	Male	KU Leuven, Clinical and Epidemiological Virology	KU Leuven, Clinical and Epidemiological Virology	Joan Marti-Carerras et al	https://www.gisaid.org	?	2020-03-25
Belgium/FR-03029/2020	ncov	EPI_ISL_417428	?	2020-03-02	Europe	Belgium	Rixensart		Europe	Belgium	Rixensart	genome	29816	Human	19	Male	KU Leuven, Clinical and Epidemiological Virology	KU Leuven, Clinical and Epidemiological Virology	Joan Marti-Carerras et al	https://www.gisaid.org	?	2020-03-25
Belgium/GHB-03021/2020	ncov	EPI_ISL_407976	?	2020-02-03	Europe	Belgium	Flanders	Leuven	Asia	China	Hubei	genome	29882	Human	54	Male	KU Leuven, Clinical and Epidemiological Virology	KU Leuven, Clinical and Epidemiological Virology	Bert Vanmechelen et al	https://www.gisaid.org	?	2020-02-07
Belgium/GMH-03022/2020	ncov	EPI_ISL_416468	?	2020-03-02	Europe	Belgium	Holsbeek		Europe	Belgium	Holsbeek	genome	29782	Human	48	Female	KU Leuven, Clinical and Epidemiological Virology	KU Leuven, Clinical and Epidemiological Virology	Bert Vanmechelen et al	https://www.gisaid.org	?	2020-03-22
Belgium/KA-03042/2020	ncov	EPI_ISL_417424	?	2020-03-04	Europe	Belgium	Kasterlee		Europe	Belgium	Kasterlee	genome	29817	Human	51	Female	KU Leuven, Clinical and Epidemiological Virology	KU Leuven, Clinical and Epidemiological Virology	Joan Marti-Carerras et al	https://www.gisaid.org	?	2020-03-25
Belgium/MMJ-03034/2020	ncov	EPI_ISL_417429	?	2020-03-03	Europe	Belgium	Holsbeek		Europe	Belgium	Holsbeek	genome	29816	Human	51	Male	KU Leuven, Clinical and Epidemiological Virology	KU Leuven, Clinical and Epidemiological Virology	Joan Marti-Carerras et al	https://www.gisaid.org	?	2020-03-25
Belgium/MTR-03021/2020	ncov	EPI_ISL_416467	?	2020-03-02	Europe	Belgium	Holsbeek		Europe	Belgium	Holsbeek	genome	29782	Human	16	Male	KU Leuven, Clinical and Epidemiological Virology	KU Leuven, Clinical and Epidemiological Virology	Bert Vanmechelen et al	https://www.gisaid.org	?	2020-03-22
Belgium/MTR-03026/2020	ncov	EPI_ISL_416476	?	2020-03-02	Europe	Belgium	Holsbeek		Europe	Belgium	Holsbeek	genome	29782	Human	16	Female	KU Leuven, Clinical and Epidemiological Virology	KU Leuven, Clinical and Epidemiological Virology	Bert Vanmechelen et al	https://www.gisaid.org	?	2020-03-22
Belgium/QKJ-03015/2020	ncov	EPI_ISL_415158	?	2020-03-01	Europe	Belgium	Brussels		Europe	Belgium	Brussels	genome	29782	Human	49	Male	KU Leuven, Clinical and Epidemiological Virology	KU Leuven, Clinical and Epidemiological Virology	Bert Vanmechelen et al	https://www.gisaid.org	?	2020-03-16
Belgium/RT-03035/2020	ncov	EPI_ISL_417430	?	2020-03-03	Europe	Belgium	Vorst		Europe	Belgium	Vorst	genome	29816	Human	34	Male	KU Leuven, Clinical and Epidemiological Virology	KU Leuven, Clinical and Epidemiological Virology	Joan Marti-Carerras et al	https://www.gisaid.org	?	2020-03-25
Belgium/SH-03014/2020	ncov	EPI_ISL_415156	?	2020-03-01	Europe	Belgium	Huldenberg		Europe	Belgium	Huldenberg	genome	29782	Human	56	Male	KU Leuven, Clinical and Epidemiological Virology	KU Leuven, Clinical and Epidemiological Virology	Bert Vanmechelen et al	https://www.gisaid.org	?	2020-03-16
Belgium/SN-03031/2020	ncov	EPI_ISL_416469	?	2020-03-03	Europe	Belgium	Kessel-Lo		Europe	Belgium	Kessel-Lo	genome	29782	Human	45	Male	KU Leuven, Clinical and Epidemiological Virology	KU Leuven, Clinical and Epidemiological Virology	Bert Vanmechelen et al	https://www.gisaid.org	?	2020-03-22
Belgium/SQ-03043/2020	ncov	EPI_ISL_417426	?	2020-03-04	Europe	Belgium	Leuven		Europe	Belgium	Leuven	genome	29816	Human	11	Male	KU Leuven, Clinical and Epidemiological Virology	KU Leuven, Clinical and Epidemiological Virology	Joan Marti-Carerras et al	https://www.gisaid.org	?	2020-03-25
Belgium/ULG-2971/2020	ncov	EPI_ISL_416997	?	2020-03-05	Europe	Belgium	Liège		Europe	Belgium	Liège	genome	29782	Human	37	Male	Department of Clinical Microbiology	GIGA Medical Genomics	Durkin Keith et al	https://www.gisaid.org	?	2020-03-23
Belgium/ULG-3000/2020	ncov	EPI_ISL_417004	?	2020-03-05	Europe	Belgium	Liège		Europe	Belgium	Liège	genome	29782	Human	39	Female	Department of Clinical Microbiology	GIGA Medical Genomics	Durkin Keith et al	https://www.gisaid.org	?	2020-03-23
Belgium/ULG-3162/2020	ncov	EPI_ISL_417005	?	2020-03-05	Europe	Belgium	Liège		Europe	Belgium	Liège	genome	29782	Human	56	Male	Department of Clinical Microbiology	GIGA Medical Genomics	Durkin Keith et al	https://www.gisaid.org	?	2020-03-23
Belgium/ULG-3163/2020	ncov	EPI_ISL_417006	?	2020-03-05	Europe	Belgium	Liège		Europe	Belgium	Liège	genome	29782	Human	36	Male	Department of Clinical Microbiology	GIGA Medical Genomics	Durkin Keith et al	https://www.gisaid.org	?	2020-03-23
Belgium/ULG-3662/2020	ncov	EPI_ISL_417008	?	2020-03-07	Europe	Belgium	Liège		Europe	Belgium	Liège	genome	29782	Human	31	Female	Department of Clinical Microbiology	GIGA Medical Genomics	Durkin Keith et al	https://www.gisaid.org	?	2020-03-23
Belgium/ULG-3665/2020	ncov	EPI_ISL_417009	?	2020-03-07	Europe	Belgium	Liège		Europe	Belgium	Liège	genome	29782	Human	63	Female	Department of Clinical Microbiology	GIGA Medical Genomics	Durkin Keith et al	https://www.gisaid.org	?	2020-03-23
Belgium/ULG-3683/2020	ncov	EPI_ISL_417011	?	2020-03-07	Europe	Belgium	Liège		Europe	Belgium	Liège	genome	29782	Human	59	Male	Department of Clinical Microbiology	GIGA Medical Genomics	Durkin Keith et al	https://www.gisaid.org	?	2020-03-23
Belgium/ULG-3843/2020	ncov	EPI_ISL_417012	?	2020-03-08	Europe	Belgium	Liège		Europe	Belgium	Liège	genome	29782	Human	53	Female	Department of Clinical Microbiology	GIGA Medical Genomics	Durkin Keith et al	https://www.gisaid.org	?	2020-03-23
Belgium/ULG-4163/2020	ncov	EPI_ISL_417013	?	2020-03-09	Europe	Belgium	Liège		Europe	Belgium	Liège	genome	29782	Human	29	Female	Department of Clinical Microbiology	GIGA Medical Genomics	Durkin Keith et al	https://www.gisaid.org	?	2020-03-23
Belgium/ULG-6216/2020	ncov	EPI_ISL_417014	?	2020-03-13	Europe	Belgium	Liège		Europe	Belgium	Liège	genome	29782	Human	42	Male	Department of Clinical Microbiology	GIGA Medical Genomics	Durkin Keith et al	https://www.gisaid.org	?	2020-03-23
Belgium/ULG-6457/2020	ncov	EPI_ISL_417015	?	2020-03-13	Europe	Belgium	Liège		Europe	Belgium	Liège	genome	29782	Human	27	Female	Department of Clinical Microbiology	GIGA Medical Genomics	Durkin Keith et al	https://www.gisaid.org	?	2020-03-23
Belgium/ULG-6503/2020	ncov	EPI_ISL_417016	?	2020-03-13	Europe	Belgium	Liège		Europe	Belgium	Liège	genome	29782	Human	85	Male	Department of Clinical Microbiology	GIGA Medical Genomics	Durkin Keith et al	https://www.gisaid.org	?	2020-03-23
Belgium/ULG-6638/2020	ncov	EPI_ISL_417017	?	2020-03-14	Europe	Belgium	Liège		Europe	Belgium	Liège	genome	29782	Human	32	Male	Department of Clinical Microbiology	GIGA Medical Genomics	Durkin Keith et al	https://www.gisaid.org	?	2020-03-23
Belgium/ULG-6670/2020	ncov	EPI_ISL_417018	?	2020-03-14	Europe	Belgium	Liège		Europe	Belgium	Liège	genome	29782	Human	53	Male	Department of Clinical Microbiology	GIGA Medical Genomics	Durkin Keith et al	https://www.gisaid.org	?	2020-03-23
Belgium/ULG-6754/2020	ncov	EPI_ISL_417019	?	2020-03-14	Europe	Belgium	Liège		Europe	Belgium	Liège	genome	29782	Human	71	Male	Department of Clinical Microbiology	GIGA Medical Genomics	Durkin Keith et al	https://www.gisaid.org	?	2020-03-23
Belgium/ULG-6939/2020	ncov	EPI_ISL_417020	?	2020-03-15	Europe	Belgium	Liège		Europe	Belgium	Liège	genome	29782	Human	61	Male	Department of Clinical Microbiology	GIGA Medical Genomics	Durkin Keith et al	https://www.gisaid.org	?	2020-03-23
Belgium/ULG-6942/2020	ncov	EPI_ISL_417021	?	2020-03-15	Europe	Belgium	Liège		Europe	Belgium	Liège	genome	29782	Human	28	Male	Department of Clinical Microbiology	GIGA Medical Genomics	Durkin Keith et al	https://www.gisaid.org	?	2020-03-23
Belgium/ULG-6948/2020	ncov	EPI_ISL_417022	?	2020-03-15	Europe	Belgium	Liège		Europe	Belgium	Liège	genome	29782	Human	28	Male	Department of Clinical Microbiology	GIGA Medical Genomics	Durkin Keith et al	https://www.gisaid.org	?	2020-03-23
Belgium/ULG-6950/2020	ncov	EPI_ISL_417023	?	2020-03-15	Europe	Belgium	Liège		Europe	Belgium	Liège	genome	29782	Human	25	Male	Department of Clinical Microbiology	GIGA Medical Genomics	Durkin Keith et al	https://www.gisaid.org	?	2020-03-23
Belgium/ULG-6972/2020	ncov	EPI_ISL_417024	?	2020-03-15	Europe	Belgium	Liège		Europe	Belgium	Liège	genome	29782	Human	77	Male	Department of Clinical Microbiology	GIGA Medical Genomics	Durkin Keith et al	https://www.gisaid.org	?	2020-03-23
Belgium/ULG-7019/2020	ncov	EPI_ISL_417025	?	2020-03-15	Europe	Belgium	Liège		Europe	Belgium	Liège	genome	29782	Human	29	Female	Department of Clinical Microbiology	GIGA Medical Genomics	Durkin Keith et al	https://www.gisaid.org	?	2020-03-23
Belgium/UMF-03025/2020	ncov	EPI_ISL_416472	?	2020-03-02	Europe	Belgium	Kessel-Lo		Europe	Belgium	Kessel-Lo	genome	29782	Human	45	Male	KU Leuven, Clinical and Epidemiological Virology	KU Leuven, Clinical and Epidemiological Virology	Bert Vanmechelen et al	https://www.gisaid.org	?	2020-03-22
Belgium/VAG-03013/2020	ncov	EPI_ISL_415155	?	2020-03-01	Europe	Belgium	Huldenberg		Europe	Belgium	Huldenberg	genome	29782	Human	14	Female	KU Leuven, Clinical and Epidemiological Virology	KU Leuven, Clinical and Epidemiological Virology	Bert Vanmechelen et al	https://www.gisaid.org	?	2020-03-16
Belgium/VBK-03061/2020	ncov	EPI_ISL_417425	?	2020-03-06	Europe	Belgium	Schoten		Europe	Belgium	Schoten	genome	29817	Human	20	Male	KU Leuven, Clinical and Epidemiological Virology	KU Leuven, Clinical and Epidemiological Virology	Joan Marti-Carerras et al	https://www.gisaid.org	?	2020-03-25
Belgium/VI-03027/2020	ncov	EPI_ISL_417427	?	2020-03-02	Europe	Belgium	Sint-Pieters-Woluwe		Europe	Belgium	Sint-Pieters-Woluwe	genome	29817	Human	43	Female	KU Leuven, Clinical and Epidemiological Virology	KU Leuven, Clinical and Epidemiological Virology	Joan Marti-Carerras et al	https://www.gisaid.org	?	2020-03-25
Belgium/VLM-03011/2020	ncov	EPI_ISL_415153	?	2020-03-03	Europe	Belgium	Huldenberg		Europe	Belgium	Huldenberg	genome	29782	Human	48	Female	KU Leuven, Clinical and Epidemiological Virology	KU Leuven, Clinical and Epidemiological Virology	Bert Vanmechelen et al	https://www.gisaid.org	?	2020-03-16
Brazil/AMBR-02/2020	ncov	EPI_ISL_417034	?	2020-03-16	South America	Brazil	Amazonas State	Manaus	South America	Brazil	Amazonas State	genome	29789	Human	56	Male	Laboratorio de Ecologia de Doencas Transmissiveis na Amazonia, Instituto Leonidas e Maria Deane - Fiocruz Amazonia	Laboratorio de Ecologia de Doencas Transmissiveis na Amazonia, Instituto Leonidas e Maria Deane - Fiocruz Amazonia	Valdinete Nascimento et al	https://www.gisaid.org	?	2020-03-24
Brazil/BA-312/2020	ncov	EPI_ISL_415105	?	2020-03-04	South America	Brazil	Bahia	Feira de Santana	South America	Brazil	Bahia	genome	29768	Human	34	Female	Laboratório Central de Saúde Pública Professor Gonçalo Moniz – LACEN/BA	Instituto Oswaldo Cruz FIOCRUZ - Laboratory of Respiratory Viruses and Measles (LVRS)	Paola Resende et al	https://www.gisaid.org	?	2020-03-16
Brazil/ES-225/2020	ncov	EPI_ISL_415128	?	2020-02-29	South America	Brazil	Espirito Santo	Vila Velha	South America	Brazil	Espirito Santo	genome	29762	Human	37	Female	LACEN/ES - Laboratório Central de Saúde Pública do Espírito Santo	Instituto Oswaldo Cruz FIOCRUZ - Laboratory of Respiratory Viruses and Measles (LVRS)	Paola Resende et al	https://www.gisaid.org	?	2020-03-16
Brazil/RJ-314/2020	ncov	EPI_ISL_414045	?	2020-03-04	South America	Brazil	Rio de Janeiro	Rio de Janeiro	South America	Brazil	Rio de Janeiro	genome	29768	Human	52	Female	LACEN RJ - Laboratório Central de Saúde Pública Noel Nutels	Instituto Oswaldo Cruz FIOCRUZ - Laboratory of Respiratory Viruses and Measles (LVRS)	Paola Resende et al	https://www.gisaid.org	?	2020-03-11
Brazil/SPBR-01/2020	ncov	EPI_ISL_412964	?	2020-02-25	South America	Brazil	Sao Paulo	Sao Paulo	Europe	Italy	Lombardy	genome	29890	Human	61	Male	Hospital Israelita Albert Einstein	Instituto Adolfo Lutz Interdisciplinary Procedures Center Strategic Laboratory	Jaqueline Goes de Jesus et al	https://www.gisaid.org	?	2020-02-28
Brazil/SPBR-02/2020	ncov	EPI_ISL_413016	MT126808	2020-02-28	South America	Brazil	Sao Paulo	Sao Paulo	Europe	Italy	Lombardy	genome	29903	Human	32	Male	Hospital Israelita Albert Einstein	Instituto Adolfo Lutz, Interdisciplinary Procedures Center, Strategic Laboratory	Jaqueline Goes de Jesus et al	https://www.gisaid.org	?	2020-03-02
Brazil/SPBR-03/2020	ncov	EPI_ISL_414014	?	2020-03-02	South America	Brazil	Sao Paulo		South America	Brazil	Sao Paulo	genome	29850	Human	46	Male	Hospital Israelita Albert Einstein	Instituto Adolfo Lutz, Interdiciplinary Procedures Center, Strategic Laboratory	Claudio Tavares Sacchi et al	https://www.gisaid.org	?	2020-03-10
Brazil/SPBR-04/2020	ncov	EPI_ISL_414017	?	2020-03-04	South America	Brazil	Sao Paulo		Europe	Italy	Italy	genome	29866	Human	13	Female	Hospital São Joaquim Beneficencia Portuguesa	Instituto Adolfo Lutz, Interdiciplinary Procedures Center, Strategic Laboratory	Claudio Tavares Sacchi et al	https://www.gisaid.org	?	2020-03-10
Brazil/SPBR-05/2020	ncov	EPI_ISL_414016	?	2020-02-29	South America	Brazil	Sao Paulo	Sao Paulo	South America	Brazil	Sao Paulo	genome	29866	Human	37	Female	Hospital São Joaquim Beneficencia Portuguesa	Instituto Adolfo Lutz, Interdiciplinary Procedures Center, Strategic Laboratory	Claudio Tavares Sacchi et al	https://www.gisaid.org	?	2020-03-10
Brazil/SPBR-06/2020	ncov	EPI_ISL_414015	?	2020-02-29	South America	Brazil	Sao Paulo	Sao Paulo	South America	Brazil	Sao Paulo	genome	29886	Human	69	Female	Hospital São Joaquim Beneficencia Portuguesa	Instituto Adolfo Lutz, Interdiciplinary Procedures Center, Strategic Laboratory	Claudio Tavares Sacchi et al	https://www.gisaid.org	?	2020-03-10
Cambodia/0012/2020	ncov	EPI_ISL_411902	?	2020-01-27	Asia	Cambodia	Sihanoukville		Asia	China	Hubei	genome	29873	Human	60	Male	Virology Unit, Institut Pasteur du Cambodge.	Virology Unit, Institut Pasteur du Cambodge (Sequencing done by: Jessica E Manning/Jennifer A Bohl at Malaria and Vector Research Research Laboratory, National Institute of Allergy and Infectious Diseases and Vida Ahyong from Chan-Zuckerberg Biohub)	Erik A Karlsson et al	https://www.gisaid.org	?	2020-02-21
Canada/BC_02421/2020	ncov	EPI_ISL_415581	?	2020-03-01	North America	Canada	British Columbia		Asia	Iran	Iran	genome	29903	Human	60	Male	BCCDC Public Health Laboratory	BCCDC Public Health Laboratory	Harrigan et al	https://www.gisaid.org	?	2020-03-18
Canada/BC_13297/2020	ncov	EPI_ISL_415578	?	2020-02-27	North America	Canada	British Columbia		Asia	Iran	Iran	genome	29903	Human	54	Male	BCCDC Public Health Laboratory	BCCDC Public Health Laboratory	Harrigan et al	https://www.gisaid.org	?	2020-03-18
Canada/BC_17397/2020	ncov	EPI_ISL_415580	?	2020-02-28	North America	Canada	British Columbia		Asia	Iran	Iran	genome	29903	Human	57	?	BCCDC Public Health Laboratory	BCCDC Public Health Laboratory	Harrigan et al	https://www.gisaid.org	?	2020-03-18
Canada/BC_25211/2020	ncov	EPI_ISL_415579	?	2020-03-02	North America	Canada	British Columbia		Asia	Iran	Iran	genome	29903	Human	33	Female	BCCDC Public Health Laboratory	BCCDC Public Health Laboratory	Harrigan et al	https://www.gisaid.org	?	2020-03-18
Canada/BC_35720/2020	ncov	EPI_ISL_415582	?	2020-03-04	North America	Canada	British Columbia		Asia	Hong Kong	Hong Kong	genome	29903	Human	80	Female	BCCDC Public Health Laboratory	BCCDC Public Health Laboratory	Harrigan et al	https://www.gisaid.org	?	2020-03-18
Canada/BC_37_0-2/2020	ncov	EPI_ISL_412965	?	2020-02-16	North America	Canada	British Columbia		Asia	Iran	Iran	genome	29903	Human	35	Female	BCCDC Public Health Laboratory	BCCDC Public Health Laboratory	Harrigan et al	https://www.gisaid.org	?	2020-02-29
Canada/BC_40860/2020	ncov	EPI_ISL_415583	?	2020-03-03	North America	Canada	British Columbia		Asia	Iran	Iran	genome	29903	Human	58	Female	BCCDC Public Health Laboratory	BCCDC Public Health Laboratory	Harrigan et al	https://www.gisaid.org	?	2020-03-18
Canada/BC_41851/2020	ncov	EPI_ISL_415584	?	2020-03-02	North America	Canada	British Columbia		North America	Canada	British Columbia	genome	29903	Human	55	Female	BCCDC Public Health Laboratory	BCCDC Public Health Laboratory	Harrigan et al	https://www.gisaid.org	?	2020-03-18
Canada/BC_64686/2020	ncov	EPI_ISL_415586	?	2020-03-05	North America	Canada	British Columbia		North America	USA	Grand Princess	genome	29903	Human	68	Male	BCCDC Public Health Laboratory	BCCDC Public Health Laboratory	Harrigan et al	https://www.gisaid.org	?	2020-03-18
Canada/BC_65034/2020	ncov	EPI_ISL_415585	?	2020-03-04	North America	Canada	British Columbia		Asia	Iran	Iran	genome	29903	Human	58	Female	BCCDC Public Health Laboratory	BCCDC Public Health Laboratory	Harrigan et al	https://www.gisaid.org	?	2020-03-18
Canada/BC_66353/2020	ncov	EPI_ISL_415587	?	2020-03-04	North America	Canada	British Columbia		Asia	Iran	Iran	genome	29903	Human	68	Male	BCCDC Public Health Laboratory	BCCDC Public Health Laboratory	Harrigan et al	https://www.gisaid.org	?	2020-03-18
Canada/BC_69243/2020	ncov	EPI_ISL_415577	?	2020-02-20	North America	Canada	British Columbia		Asia	Iran	Iran	genome	29903	Human	43	Male	BCCDC Public Health Laboratory	BCCDC Public Health Laboratory	Harrigan et al	https://www.gisaid.org	?	2020-03-18
Canada/BC_78548/2020	ncov	EPI_ISL_415590	?	2020-03-05	North America	Canada	British Columbia		Europe	Europe	Europe	genome	29903	Human	36	Male	BCCDC Public Health Laboratory	BCCDC Public Health Laboratory	Harrigan et al	https://www.gisaid.org	?	2020-03-18
Canada/BC_83109/2020	ncov	EPI_ISL_415588	?	2020-03-05	North America	Canada	British Columbia		North America	Canada	British Columbia	genome	29903	Human	17	Male	BCCDC Public Health Laboratory	BCCDC Public Health Laboratory	Harrigan et al	https://www.gisaid.org	?	2020-03-18
Canada/BC_83163/2020	ncov	EPI_ISL_415589	?	2020-03-05	North America	Canada	British Columbia		North America	Canada	British Columbia	genome	29903	Human	55	Male	BCCDC Public Health Laboratory	BCCDC Public Health Laboratory	Harrigan et al	https://www.gisaid.org	?	2020-03-18
Canada/ON-PHL2445/2020	ncov	EPI_ISL_413014	?	2020-01-25	North America	Canada	Ontario		Asia	China	Hubei	genome	29851	Human	56	Male	Public Health Ontario Laboratory	Ontario Agency for Health Protection and Promotion (OAHPP)	Alireza Eshaghi et al	https://www.gisaid.org	?	2020-03-02
Canada/ON-VIDO-01/2020	ncov	EPI_ISL_413015	?	2020-01-23	North America	Canada	Ontario		Asia	China	Hubei	genome	29880	Human	?	Male	Public Health Ontario Laboratory	National Microbiology Laboratory	Shari Tyson et al	https://www.gisaid.org	?	2020-03-02
Chile/Santiago-1/2020	ncov	EPI_ISL_414579	?	2020-03-03	South America	Chile	Santiago		South America	Chile	Santiago	genome	29790	Human	56	Female	Clinica Alemana de Santiago, Chile	Instituto de Salud Publica de Chile	Andrés E. Castillo et al	https://www.gisaid.org	?	2020-03-13
Chile/Santiago-2/2020	ncov	EPI_ISL_414580	?	2020-03-05	South America	Chile	Santiago		South America	Chile	Santiago	genome	29796	Human	40	Female	Clinica Santa Maria, Santiago, Chile	Instituto de Salud Publica de Chile	Andrés E. Castillo et al	https://www.gisaid.org	?	2020-03-13
Chile/Santiago_op2d1/2020	ncov	EPI_ISL_415658	?	2020-03-06	South America	Chile	Santiago		South America	Chile	Santiago	genome	29726	Human	58	Male	Laboratory of Molecular Virology, Pontificia Universidad Católica de Chile	MSHS Pathogen Surveillance Program	Rafael A. Medina et al	https://www.gisaid.org	?	2020-03-19
Chile/Santiago_op3d1/2020	ncov	EPI_ISL_415660	?	2020-03-07	South America	Chile	Santiago		South America	Chile	Santiago	genome	29732	Human	14	Male	Laboratory of Molecular Virology, Pontificia Universidad Católica de Chile	MSHS Pathogen Surveillance Program	Rafael A. Medina et al	https://www.gisaid.org	?	2020-03-19
Chile/Santiago_op4d1/2020	ncov	EPI_ISL_415661	?	2020-03-08	South America	Chile	Santiago		South America	Chile	Santiago	genome	29726	Human	17	Male	Laboratory of Molecular Virology, Pontificia Universidad Católica de Chile	MSHS Pathogen Surveillance Program	Rafael A. Medina et al	https://www.gisaid.org	?	2020-03-19
Chile/Talca-1/2020	ncov	EPI_ISL_414577	?	2020-03-02	South America	Chile	Talca		South America	Chile	Talca	genome	29850	Human	33	Male	Hospital de Talca, Chile	Instituto de Salud Publica de Chile	Andrés E. Castillo et al	https://www.gisaid.org	?	2020-03-13
Chile/Talca-2/2020	ncov	EPI_ISL_414578	?	2020-03-04	South America	Chile	Talca		South America	Chile	Talca	genome	29789	Human	33	Female	Hospital de Talca, Chile	Instituto de Salud Publica de Chile	Andrés E. Castillo et al	https://www.gisaid.org	?	2020-03-13
China/IQTC01/2020	ncov	EPI_ISL_412966	?	2020-02-05	Asia	China	Guangdong	Guangzhou	Asia	China	Guangdong	genome	29891	Human	?	?	unknown	Technology Centre, Guangzhou Customs	Shi et al	https://www.gisaid.org	?	2020-02-29
China/IQTC02/2020	ncov	EPI_ISL_412967	?	2020-01-29	Asia	China	Guangdong	Guangzhou	Asia	China	Guangdong	genome	29927	Human	?	?	unknown	Technology Centre, Guangzhou Customs	Shi et al	https://www.gisaid.org	?	2020-02-29
China/WF0001/2020	ncov	EPI_ISL_413691	?	2020-01-XX	Asia	China	Shandong		Asia	China	Shandong	genome	29856	Human	?	Unknown	Weifang Center for Disease Control and Prevention	Weifang Center for Disease Control and Prevention & BGI-Shenzhen	Qing Nie et al	https://www.gisaid.org	?	2020-03-09
China/WF0002/2020	ncov	EPI_ISL_413692	?	2020-01-XX	Asia	China	Shandong		Asia	China	Shandong	genome	29860	Human	?	Unknown	Weifang Center for Disease Control and Prevention	Weifang Center for Disease Control and Prevention & BGI-Shenzhen	Qing Nie et al	https://www.gisaid.org	?	2020-03-09
China/WF0003/2020	ncov	EPI_ISL_413693	?	2020-01-XX	Asia	China	Shandong		Asia	China	Shandong	genome	29850	Human	?	?	Weifang Center for Disease Control and Prevention	Weifang Center for Disease Control and Prevention & BGI-Shenzhen	Qing Nie et al	https://www.gisaid.org	?	2020-03-09
China/WF0004/2020	ncov	EPI_ISL_413694	?	2020-01-XX	Asia	China	Shandong		Asia	China	Shandong	genome	29867	Human	?	?	Weifang Center for Disease Control and Prevention	Weifang Center for Disease Control and Prevention & BGI-Shenzhen	Qing Nie et al	https://www.gisaid.org	?	2020-03-09
China/WF0012/2020	ncov	EPI_ISL_413697	?	2020-02-XX	Asia	China	Shandong		Asia	China	Shandong	genome	29852	Human	?	?	Weifang Center for Disease Control and Prevention	Weifang Center for Disease Control and Prevention & BGI-Shenzhen	Qing Nie et al	https://www.gisaid.org	?	2020-03-09
China/WF0014/2020	ncov	EPI_ISL_413711	?	2020-02-XX	Asia	China	Shandong		Asia	China	Shandong	genome	29861	Human	?	?	Weifang Center for Disease Control and Prevention	Weifang Center for Disease Control and Prevention & BGI-Shenzhen	Qing Nie et al	https://www.gisaid.org	?	2020-03-09
China/WF0015/2020	ncov	EPI_ISL_413729	?	2020-02-XX	Asia	China	Shandong		Asia	China	Shandong	genome	29879	Human	?	?	Weifang Center for Disease Control and Prevention	Weifang Center for Disease Control and Prevention & BGI-Shenzhen	Qing Nie et al	https://www.gisaid.org	?	2020-03-09
China/WF0016/2020	ncov	EPI_ISL_413746	?	2020-02-XX	Asia	China	Shandong		Asia	China	Shandong	genome	29852	Human	?	?	Weifang Center for Disease Control and Prevention	Weifang Center for Disease Control and Prevention & BGI-Shenzhen	Qing Nie et al	https://www.gisaid.org	?	2020-03-09
China/WF0018/2020	ncov	EPI_ISL_413748	?	2020-02-XX	Asia	China	Shandong		Asia	China	Shandong	genome	29851	Human	?	?	Weifang Center for Disease Control and Prevention	Weifang Center for Disease Control and Prevention & BGI-Shenzhen	Qing Nie et al	https://www.gisaid.org	?	2020-03-09
China/WF0019/2020	ncov	EPI_ISL_413749	?	2020-02-XX	Asia	China	Shandong		Asia	China	Shandong	genome	29862	Human	?	?	Weifang Center for Disease Control and Prevention	Weifang Center for Disease Control and Prevention & BGI-Shenzhen	Qing Nie et al	https://www.gisaid.org	?	2020-03-09
China/WF0020/2020	ncov	EPI_ISL_413750	?	2020-02-XX	Asia	China	Shandong		Asia	China	Shandong	genome	29882	Human	?	?	Weifang Center for Disease Control and Prevention	Weifang Center for Disease Control and Prevention & BGI-Shenzhen	Qing Nie et al	https://www.gisaid.org	?	2020-03-09
China/WF0021/2020	ncov	EPI_ISL_413751	?	2020-02-XX	Asia	China	Shandong		Asia	China	Shandong	genome	29850	Human	?	?	Weifang Center for Disease Control and Prevention	Weifang Center for Disease Control and Prevention & BGI-Shenzhen	Qing Nie et al	https://www.gisaid.org	?	2020-03-09
China/WF0023/2020	ncov	EPI_ISL_413752	?	2020-02-XX	Asia	China	Shandong		Asia	China	Shandong	genome	29358	Human	?	?	Weifang Center for Disease Control and Prevention	Weifang Center for Disease Control and Prevention & BGI-Shenzhen	Qing Nie et al	https://www.gisaid.org	?	2020-03-09
China/WF0024/2020	ncov	EPI_ISL_413753	?	2020-02-XX	Asia	China	Shandong		Asia	China	Shandong	genome	29873	Human	?	?	Weifang Center for Disease Control and Prevention	Weifang Center for Disease Control and Prevention & BGI-Shenzhen	Qing Nie et al	https://www.gisaid.org	?	2020-03-09
China/WF0026/2020	ncov	EPI_ISL_413761	?	2020-02-XX	Asia	China	Shandong		Asia	China	Shandong	genome	29852	Human	?	?	Weifang Center for Disease Control and Prevention	Weifang Center for Disease Control and Prevention & BGI-Shenzhen	Qing Nie et al	https://www.gisaid.org	?	2020-03-09
China/WF0028/2020	ncov	EPI_ISL_413791	?	2020-02-XX	Asia	China	Shandong		Asia	China	Shandong	genome	29859	Human	?	?	Weifang Center for Disease Control and Prevention	Weifang Center for Disease Control and Prevention & BGI-Shenzhen	Qing Nie et al	https://www.gisaid.org	?	2020-03-09
China/WF0029/2020	ncov	EPI_ISL_413809	?	2020-02-XX	Asia	China	Shandong		Asia	China	Shandong	genome	29856	Human	?	?	Weifang Center for Disease Control and Prevention	Weifang Center for Disease Control and Prevention & BGI-Shenzhen	Qing Nie et al	https://www.gisaid.org	?	2020-03-09
China/WH-09/2020	ncov	EPI_ISL_411957	MT093631	2020-01-08	Asia	China	Hubei	Wuhan	Asia	China	Hubei	genome	29911	Human	?	?	unknown	Key Laboratory of Human Diseases, Comparative Medicine, Institute of Laboratory Animal Science	Linlin et al	https://www.gisaid.org	?	2020-02-22
Chongqing/IVDC-CQ-001/2020	ncov	EPI_ISL_408481	?	2020-01-18	Asia	China	Chongqing		Asia	China	Chongqing	genome	29891	Human	44	Female	National Institute for Viral Disease Control and Prevention, China CDC	National Institute for Viral Disease Control & Prevention, CCDC	Wenjie Tan et al	https://www.gisaid.org	?	2020-02-09
Chongqing/YC01/2020	ncov	EPI_ISL_408478	?	2020-01-21	Asia	China	Chongqing	Yongchuan	Asia	China	Chongqing	genome	29891	Human	46	Male	Yongchuan District Center for Disease Control and Prevention	Chongqing Municipal Center for Disease Control and Prevention	Ye Sheng et al	https://www.gisaid.org	?	2020-02-09
Chongqing/ZX01/2020	ncov	EPI_ISL_408479	?	2020-01-23	Asia	China	Chongqing	Zhongxian	Asia	China	Chongqing	genome	29891	Human	50	Female	Zhongxian Center for Disease Control and Prevention	Chongqing Municipal Center for Disease Control and Prevention	Ye Sheng et al	https://www.gisaid.org	?	2020-02-09
CzechRepublic/951/2020	ncov	EPI_ISL_414477	?	2020-03-01	Europe	Czech Republic	Usti nad Labem		Europe	Italy	Italy	genome	29622	Human	44	Male	The National Institute of Public Health Center for Epidemiology and Microbiology	State Veterinary Institute Prague	Alexander Nagy et al	https://www.gisaid.org	?	2020-03-12
CzechRepublic/ChVir1630/2020	ncov	EPI_ISL_416742	?	2020-02	Europe	Czech Republic	Prague		Europe	Czech Republic	Prague	genome	29858	Human	?	?	NRL for Influenza, Centrum Epidemiology and Microbiology of National Institute of Public Health, Czech Republic	Charite Universitaetsmedizin Berlin, Institute of Virology	Victor M Corman et al	https://www.gisaid.org	?	2020-03-23
CzechRepublic/ChVir1912/2020	ncov	EPI_ISL_416743	?	2020-03	Europe	Czech Republic	Prague		Europe	Czech Republic	Prague	genome	29866	Human	?	?	NRL for Influenza, Centrum Epidemiology and Microbiology of National Institute of Public Health, Czech Republic	Charite Universitaetsmedizin Berlin, Institute of Virology	Victor M Corman et al	https://www.gisaid.org	?	2020-03-23
DRC/KN-0017/2020	ncov	EPI_ISL_417433	?	2020-03-11	Africa	Democratic Republic of the Congo	Kinshasa		Africa	Democratic Republic of the Congo	Kinshasa	genome	29302	Human	46	Male	Viral Respiratory Lab, National Institute for Biomedical Research (INRB)	Pathogen Sequencing Lab, National Institute for Biomedical Research (INRB)	Placide Mbala-Kingebeni et al	https://www.gisaid.org	?	2020-03-25
DRC/KN-0038/2020	ncov	EPI_ISL_417434	?	2020-03-14	Africa	Democratic Republic of the Congo	Kinshasa		Africa	Democratic Republic of the Congo	Kinshasa	genome	29782	Human	70	Male	Viral Respiratory Lab, National Institute for Biomedical Research (INRB)	Pathogen Sequencing Lab, National Institute for Biomedical Research (INRB)	Placide Mbala-Kingebeni et al	https://www.gisaid.org	?	2020-03-25
DRC/KN-0043/2020	ncov	EPI_ISL_417435	?	2020-03-15	Africa	Democratic Republic of the Congo	Kinshasa		Africa	Democratic Republic of the Congo	Kinshasa	genome	29302	Human	34	Male	Viral Respiratory Lab, National Institute for Biomedical Research (INRB)	Pathogen Sequencing Lab, National Institute for Biomedical Research (INRB)	Placide Mbala-Kingebeni et al	https://www.gisaid.org	?	2020-03-25
DRC/KN-0051/2020	ncov	EPI_ISL_417436	?	2020-03-17	Africa	Democratic Republic of the Congo	Kinshasa		Africa	Democratic Republic of the Congo	Kinshasa	genome	29581	Human	43	Male	Viral Respiratory Lab, National Institute for Biomedical Research (INRB)	Pathogen Sequencing Lab, National Institute for Biomedical Research (INRB)	Placide Mbala-Kingebeni et al	https://www.gisaid.org	?	2020-03-25
DRC/KN-0054/2020	ncov	EPI_ISL_417437	?	2020-03-17	Africa	Democratic Republic of the Congo	Kinshasa		Africa	Democratic Republic of the Congo	Kinshasa	genome	29902	Human	31	Female	Viral Respiratory Lab, National Institute for Biomedical Research (INRB)	Pathogen Sequencing Lab, National Institute for Biomedical Research (INRB)	Placide Mbala-Kingebeni et al	https://www.gisaid.org	?	2020-03-25
DRC/KN-0058/2020	ncov	EPI_ISL_417438	?	2020-03-17	Africa	Democratic Republic of the Congo	Kinshasa		Africa	Democratic Republic of the Congo	Kinshasa	genome	29666	Human	39	Male	Viral Respiratory Lab, National Institute for Biomedical Research (INRB)	Pathogen Sequencing Lab, National Institute for Biomedical Research (INRB)	Placide Mbala-Kingebeni et al	https://www.gisaid.org	?	2020-03-25
DRC/KN-0059/2020	ncov	EPI_ISL_417439	?	2020-03-17	Africa	Democratic Republic of the Congo	Kinshasa		Africa	Democratic Republic of the Congo	Kinshasa	genome	29801	Human	38	Male	Viral Respiratory Lab, National Institute for Biomedical Research (INRB)	Pathogen Sequencing Lab, National Institute for Biomedical Research (INRB)	Placide Mbala-Kingebeni et al	https://www.gisaid.org	?	2020-03-25
DRC/KN-0060/2020	ncov	EPI_ISL_417440	?	2020-03-17	Africa	Democratic Republic of the Congo	Kinshasa		Africa	Democratic Republic of the Congo	Kinshasa	genome	29829	Human	74	Male	Viral Respiratory Lab, National Institute for Biomedical Research (INRB)	Pathogen Sequencing Lab, National Institute for Biomedical Research (INRB)	Placide Mbala-Kingebeni et al	https://www.gisaid.org	?	2020-03-25
DRC/KN-0070/2020	ncov	EPI_ISL_417441	?	2020-03-17	Africa	Democratic Republic of the Congo	Kinshasa		Africa	Democratic Republic of the Congo	Kinshasa	genome	29648	Human	?	Male	Viral Respiratory Lab, National Institute for Biomedical Research (INRB)	Pathogen Sequencing Lab, National Institute for Biomedical Research (INRB)	Placide Mbala-Kingebeni et al	https://www.gisaid.org	?	2020-03-25
DRC/KN-0072/2020	ncov	EPI_ISL_417442	?	2020-03-18	Africa	Democratic Republic of the Congo	Kinshasa		Africa	Democratic Republic of the Congo	Kinshasa	genome	29722	Human	39	Female	Viral Respiratory Lab, National Institute for Biomedical Research (INRB)	Pathogen Sequencing Lab, National Institute for Biomedical Research (INRB)	Placide Mbala-Kingebeni et al	https://www.gisaid.org	?	2020-03-25
DRC/KN-13/2020	ncov	EPI_ISL_414647	?	2020-03-09	Africa	Democratic Republic of the Congo	Kinshasa		Africa	Democratic Republic of the Congo	Kinshasa	genome	29896	Human	52	Male	Viral Respiratory Lab, National Institute for Biomedical Research (INRB)	Pathogen Sequencing Lab, National Institute for Biomedical Research (INRB)	Placide Mbala-Kingebeni et al	https://www.gisaid.org	?	2020-03-15
Denmark/SSI-01/2020	ncov	EPI_ISL_416142	?	2020-02-26	Europe	Denmark	Copenhagen		Europe	Denmark	Copenhagen	genome	29843	Human	45	Male	Department of Virus and Microbiological Special diagnostics, Statens Serum Institut, Copenhagen, Denmark.	Statens Serum Institute	Morten Rasmussen et al	https://www.gisaid.org	?	2020-03-20
Denmark/SSI-02/2020	ncov	EPI_ISL_416143	?	2020-02-28	Europe	Denmark	Copenhagen		Europe	Denmark	Copenhagen	genome	29841	Human	54	Male	Department of Virus and Microbiological Special diagnostics, Statens Serum Institut, Copenhagen, Denmark.	ViFU	Morten Rasmussen et al	https://www.gisaid.org	?	2020-03-20
Denmark/SSI-03/2020	ncov	EPI_ISL_416144	?	2020-03-01	Europe	Denmark	Copenhagen		Europe	Denmark	Copenhagen	genome	29837	Human	14	Male	Department of Virus and Microbiological Special diagnostics, Statens Serum Institut, Copenhagen, Denmark.	ViFU	Morten Rasmussen et al	https://www.gisaid.org	?	2020-03-20
Denmark/SSI-04/2020	ncov	EPI_ISL_416153	?	2020-03-02	Europe	Denmark	Copenhagen		Europe	Denmark	Copenhagen	genome	29837	Human	49	Male	Department of Virus and Microbiological Special diagnostics, Statens Serum Institut, Copenhagen, Denmark.	ViFU	Morten Rasmussen et al	https://www.gisaid.org	?	2020-03-20
Denmark/SSI-05/2020	ncov	EPI_ISL_416140	?	2020-03-02	Europe	Denmark	Copenhagen		Europe	Denmark	Copenhagen	genome	29832	Human	42	Male	Department of Virus and Microbiological Special diagnostics, Statens Serum Institut, Copenhagen, Denmark.	Statens Serum Institute	Morten Rasmussen et al	https://www.gisaid.org	?	2020-03-20
Denmark/SSI-09/2020	ncov	EPI_ISL_416141	?	2020-03-03	Europe	Denmark	Copenhagen		Europe	Denmark	Copenhagen	genome	29835	Human	21	Female	Department of Virus and Microbiological Special diagnostics, Statens Serum Institut, Copenhagen, Denmark.	Statens Serum Institute	Morten Rasmussen et al	https://www.gisaid.org	?	2020-03-20
Denmark/SSI-101/2020	ncov	EPI_ISL_415646	?	2020-03-03	Europe	Denmark	Denmark		Europe	Denmark	Denmark	genome	29896	Human	31	Male	Department of Virus and Microbiological Special diagnostics, Statens Serum Institut, Copenhagen, Denmark.	ViFU	Morten Rasmussen et al	https://www.gisaid.org	?	2020-03-18
Denmark/SSI-102/2020	ncov	EPI_ISL_415647	?	2020-03-03	Europe	Denmark	Copenhagen		Europe	Denmark	Copenhagen	genome	29958	Human	31	Male	Department of Virus and Microbiological Special diagnostics, Statens Serum Institut, Copenhagen, Denmark.	Statens Serum Institute	Morten Rasmussen et al	https://www.gisaid.org	?	2020-03-18
Denmark/SSI-104/2020	ncov	EPI_ISL_415648	?	2020-03-03	Europe	Denmark	Denmark		Europe	Denmark	Denmark	genome	29845	Human	?	Male	Department of Virus and Microbiological Special diagnostics, Statens Serum Institut, Copenhagen, Denmark.	ViFU	Morten Rasmussen et al	https://www.gisaid.org	?	2020-03-18
Ecuador/HEE-01/2020	ncov	EPI_ISL_417482	?	2020-03-09	South America	Ecuador	Quito		South America	Ecuador	Quito	genome	29903	Human	57	Male	Institute of Microbiology, Universidad San Francisco de Quito	Institute of Microbiology, Universidad San Francisco de Quito	Sully Márquez et al	https://www.gisaid.org	?	2020-03-26
England/01/2020	ncov	EPI_ISL_407071	?	2020-01-29	Europe	United Kingdom	England		Asia	China	Hubei	genome	29843	Human	50	Female	Respiratory Virus Unit, Microbiology Services Colindale, Public Health England	Respiratory Virus Unit, Microbiology Services Colindale, Public Health England	Monica Galiano et al	https://www.gisaid.org	?	2020-02-03
England/02/2020	ncov	EPI_ISL_407073	?	2020-01-29	Europe	United Kingdom	England		Asia	China	Hubei	genome	29843	Human	23	Male	Respiratory Virus Unit, Microbiology Services Colindale, Public Health England	Respiratory Virus Unit, Microbiology Services Colindale, Public Health England	Monica Galiano et al	https://www.gisaid.org	?	2020-02-03
England/09c/2020	ncov	EPI_ISL_412116	?	2020-02-09	Europe	United Kingdom	England		Asia	China	Hubei	genome	29903	Human	27	Female	Respiratory Virus Unit, Microbiology Services Colindale, Public Health England	Respiratory Virus Unit, Microbiology Services Colindale, Public Health England	Monica Galiano et al	https://www.gisaid.org	?	2020-02-24
England/200641094/2020	ncov	EPI_ISL_414040	?	2020-02-05	Europe	United Kingdom	England		Europe	United Kingdom	England	genome	29900	Human	53	Male	Respiratory Virus Unit, Microbiology Services Colindale, Public Health England	Respiratory Virus Unit, Microbiology Services Colindale, Public Health England	Monica Galiano et al	https://www.gisaid.org	?	2020-03-11
England/200690245/2020	ncov	EPI_ISL_414041	?	2020-02-08	Europe	United Kingdom	England		Europe	United Kingdom	England	genome	29900	Human	53	Male	Respiratory Virus Unit, Microbiology Services Colindale, Public Health England	Respiratory Virus Unit, Microbiology Services Colindale, Public Health England	Monica Galiano et al	https://www.gisaid.org	?	2020-03-11
England/200690300/2020	ncov	EPI_ISL_414042	?	2020-02-08	Europe	United Kingdom	England		Europe	United Kingdom	England	genome	29900	Human	54	Male	Respiratory Virus Unit, Microbiology Services Colindale, Public Health England	Respiratory Virus Unit, Microbiology Services Colindale, Public Health England	Monica Galiano et al	https://www.gisaid.org	?	2020-03-11
England/200690306/2020	ncov	EPI_ISL_414043	?	2020-02-07	Europe	United Kingdom	England		Europe	United Kingdom	England	genome	29900	Human	53	Male	Respiratory Virus Unit, Microbiology Services Colindale, Public Health England	Respiratory Virus Unit, Microbiology Services Colindale, Public Health England	Monica Galiano et al	https://www.gisaid.org	?	2020-03-11
England/200690756/2020	ncov	EPI_ISL_414044	?	2020-02-08	Europe	United Kingdom	England		Europe	United Kingdom	England	genome	29900	Human	50	Female	Respiratory Virus Unit, Microbiology Services Colindale, Public Health England	Respiratory Virus Unit, Microbiology Services Colindale, Public Health England	Monica Galiano et al	https://www.gisaid.org	?	2020-03-11
England/200940527/2020	ncov	EPI_ISL_414005	?	2020-02-25	Europe	United Kingdom	England		Europe	United Kingdom	England	genome	29903	Human	49	Male	Respiratory Virus Unit, Microbiology Services Colindale, Public Health England	Respiratory Virus Unit, Microbiology Services Colindale, Public Health England	Monica Galiano et al	https://www.gisaid.org	?	2020-03-10
England/200960041/2020	ncov	EPI_ISL_414008	?	2020-02-27	Europe	United Kingdom	England		Europe	United Kingdom	England	genome	29903	Human	42	Male	Respiratory Virus Unit, Microbiology Services Colindale, Public Health England	Respiratory Virus Unit, Microbiology Services Colindale, Public Health England	Monica Galiano et al	https://www.gisaid.org	?	2020-03-10
England/200960515/2020	ncov	EPI_ISL_414009	?	2020-02-25	Europe	United Kingdom	England		Europe	United Kingdom	England	genome	29903	Human	43	Female	Respiratory Virus Unit, Microbiology Services Colindale, Public Health England	Respiratory Virus Unit, Microbiology Services Colindale, Public Health England	Monica Galiano et al	https://www.gisaid.org	?	2020-03-10
England/200981386/2020	ncov	EPI_ISL_414010	?	2020-02-26	Europe	United Kingdom	England		Europe	United Kingdom	England	genome	29903	Human	45	Female	Respiratory Virus Unit, Microbiology Services Colindale, Public Health England	Respiratory Virus Unit, Microbiology Services Colindale, Public Health England	Monica Galiano et al	https://www.gisaid.org	?	2020-03-10
England/200990002/2020	ncov	EPI_ISL_414522	?	2020-02-28	Europe	United Kingdom	England		Europe	United Kingdom	England	genome	29903	Human	48	Female	Respiratory Virus Unit, Microbiology Services Colindale, Public Health England	Respiratory Virus Unit, Microbiology Services Colindale, Public Health England	Monica Galiano et al	https://www.gisaid.org	?	2020-03-13
England/200990006/2020	ncov	EPI_ISL_414011	?	2020-02-26	Europe	United Kingdom	England		Europe	United Kingdom	England	genome	29903	Human	52	Female	Respiratory Virus Unit, Microbiology Services Colindale, Public Health England	Respiratory Virus Unit, Microbiology Services Colindale, Public Health England	Monica Galiano et al	https://www.gisaid.org	?	2020-03-10
England/20099038206/2020	ncov	EPI_ISL_415129	?	2020-02-29	Europe	United Kingdom	England		Europe	United Kingdom	England	genome	29903	Human	30	Female	Respiratory Virus Unit, Microbiology Services Colindale, Public Health England	Respiratory Virus Unit, Microbiology Services Colindale, Public Health England	Monica Galiano et al	https://www.gisaid.org	?	2020-03-16
England/200990660/2020	ncov	EPI_ISL_414523	?	2020-02-27	Europe	United Kingdom	England		Europe	United Kingdom	England	genome	29903	Human	56	Male	Respiratory Virus Unit, Microbiology Services Colindale, Public Health England	Respiratory Virus Unit, Microbiology Services Colindale, Public Health England	Monica Galiano et al	https://www.gisaid.org	?	2020-03-13
England/200990723/2020	ncov	EPI_ISL_414012	?	2020-02-27	Europe	United Kingdom	England		Europe	United Kingdom	England	genome	29903	Human	54	Female	Respiratory Virus Unit, Microbiology Services Colindale, Public Health England	Respiratory Virus Unit, Microbiology Services Colindale, Public Health England	Monica Galiano et al	https://www.gisaid.org	?	2020-03-10
England/200990724/2020	ncov	EPI_ISL_414006	?	2020-02-28	Europe	United Kingdom	England		Europe	United Kingdom	England	genome	29903	Human	75	Female	Respiratory Virus Unit, Microbiology Services Colindale, Public Health England	Respiratory Virus Unit, Microbiology Services Colindale, Public Health England	Monica Galiano et al	https://www.gisaid.org	?	2020-03-10
England/200990725/2020	ncov	EPI_ISL_414007	?	2020-02-28	Europe	United Kingdom	England		Europe	United Kingdom	England	genome	29903	Human	81	Male	Respiratory Virus Unit, Microbiology Services Colindale, Public Health England	Respiratory Virus Unit, Microbiology Services Colindale, Public Health England	Monica Galiano et al	https://www.gisaid.org	?	2020-03-10
England/20099079106/2020	ncov	EPI_ISL_415130	?	2020-03-01	Europe	United Kingdom	England		Europe	United Kingdom	England	genome	29903	Human	33	Female	Respiratory Virus Unit, Microbiology Services Colindale, Public Health England	Respiratory Virus Unit, Microbiology Services Colindale, Public Health England	Monica Galiano et al	https://www.gisaid.org	?	2020-03-16
England/20099107406/2020	ncov	EPI_ISL_415131	?	2020-02-29	Europe	United Kingdom	England		Europe	United Kingdom	England	genome	29903	Human	21	Male	Respiratory Virus Unit, Microbiology Services Colindale, Public Health England	Respiratory Virus Unit, Microbiology Services Colindale, Public Health England	Monica Galiano et al	https://www.gisaid.org	?	2020-03-16
England/200991076/2020	ncov	EPI_ISL_414524	?	2020-03-01	Europe	United Kingdom	England		Europe	United Kingdom	England	genome	29903	Human	48	Male	Respiratory Virus Unit, Microbiology Services Colindale, Public Health England	Respiratory Virus Unit, Microbiology Services Colindale, Public Health England	Monica Galiano et al	https://www.gisaid.org	?	2020-03-13
England/201000003/2020	ncov	EPI_ISL_414013	?	2020-03-01	Europe	United Kingdom	England		Europe	United Kingdom	England	genome	29903	Human	24	Female	Respiratory Virus Unit, Microbiology Services Colindale, Public Health England	Respiratory Virus Unit, Microbiology Services Colindale, Public Health England	Monica Galiano et al	https://www.gisaid.org	?	2020-03-10
England/20100001406/2020	ncov	EPI_ISL_415132	?	2020-02-28	Europe	United Kingdom	England		Europe	United Kingdom	England	genome	29903	Human	46	Male	Respiratory Virus Unit, Microbiology Services Colindale, Public Health England	Respiratory Virus Unit, Microbiology Services Colindale, Public Health England	Monica Galiano et al	https://www.gisaid.org	?	2020-03-16
England/20100004706/2020	ncov	EPI_ISL_415133	?	2020-02-29	Europe	United Kingdom	England		Europe	United Kingdom	England	genome	29903	Human	15	Female	Respiratory Virus Unit, Microbiology Services Colindale, Public Health England	Respiratory Virus Unit, Microbiology Services Colindale, Public Health England	Monica Galiano et al	https://www.gisaid.org	?	2020-03-16
England/20100004806/2020	ncov	EPI_ISL_415134	?	2020-02-29	Europe	United Kingdom	England		Europe	United Kingdom	England	genome	29903	Human	52	Female	Respiratory Virus Unit, Microbiology Services Colindale, Public Health England	Respiratory Virus Unit, Microbiology Services Colindale, Public Health England	Monica Galiano et al	https://www.gisaid.org	?	2020-03-16
England/20100005406/2020	ncov	EPI_ISL_415135	?	2020-02-28	Europe	United Kingdom	England		Europe	United Kingdom	England	genome	29903	Human	38	Male	Respiratory Virus Unit, Microbiology Services Colindale, Public Health England	Respiratory Virus Unit, Microbiology Services Colindale, Public Health England	Monica Galiano et al	https://www.gisaid.org	?	2020-03-16
England/20100022706/2020	ncov	EPI_ISL_415136	?	2020-02-29	Europe	United Kingdom	England		Europe	United Kingdom	England	genome	29903	Human	13	Male	Respiratory Virus Unit, Microbiology Services Colindale, Public Health England	Respiratory Virus Unit, Microbiology Services Colindale, Public Health England	Monica Galiano et al	https://www.gisaid.org	?	2020-03-16
England/20100023206/2020	ncov	EPI_ISL_415137	?	2020-03-02	Europe	United Kingdom	England		Europe	United Kingdom	England	genome	29903	Human	40	Male	Respiratory Virus Unit, Microbiology Services Colindale, Public Health England	Respiratory Virus Unit, Microbiology Services Colindale, Public Health England	Monica Galiano et al	https://www.gisaid.org	?	2020-03-16
England/20100024006/2020	ncov	EPI_ISL_415138	?	2020-03-02	Europe	United Kingdom	England		Europe	United Kingdom	England	genome	29903	Human	73	Male	Respiratory Virus Unit, Microbiology Services Colindale, Public Health England	Respiratory Virus Unit, Microbiology Services Colindale, Public Health England	Monica Galiano et al	https://www.gisaid.org	?	2020-03-16
England/20100077906/2020	ncov	EPI_ISL_415139	?	2020-03-01	Europe	United Kingdom	England		Europe	United Kingdom	England	genome	29903	Human	35	Male	Respiratory Virus Unit, Microbiology Services Colindale, Public Health England	Respiratory Virus Unit, Microbiology Services Colindale, Public Health England	Monica Galiano et al	https://www.gisaid.org	?	2020-03-16
England/20100121006/2020	ncov	EPI_ISL_415140	?	2020-02-29	Europe	United Kingdom	England		Europe	United Kingdom	England	genome	29903	Human	34	Male	Respiratory Virus Unit, Microbiology Services Colindale, Public Health England	Respiratory Virus Unit, Microbiology Services Colindale, Public Health England	Monica Galiano et al	https://www.gisaid.org	?	2020-03-16
England/20100121007/2020	ncov	EPI_ISL_415141	?	2020-02-29	Europe	United Kingdom	England		Europe	United Kingdom	England	genome	29903	Human	34	Male	Respiratory Virus Unit, Microbiology Services Colindale, Public Health England	Respiratory Virus Unit, Microbiology Services Colindale, Public Health England	Monica Galiano et al	https://www.gisaid.org	?	2020-03-16
England/20100122106/2020	ncov	EPI_ISL_415142	?	2020-03-02	Europe	United Kingdom	England		Europe	United Kingdom	England	genome	29903	Human	55	Male	Respiratory Virus Unit, Microbiology Services Colindale, Public Health England	Respiratory Virus Unit, Microbiology Services Colindale, Public Health England	Monica Galiano et al	https://www.gisaid.org	?	2020-03-16
England/20100122107/2020	ncov	EPI_ISL_415143	?	2020-03-02	Europe	United Kingdom	England		Europe	United Kingdom	England	genome	29903	Human	55	Male	Respiratory Virus Unit, Microbiology Services Colindale, Public Health England	Respiratory Virus Unit, Microbiology Services Colindale, Public Health England	Monica Galiano et al	https://www.gisaid.org	?	2020-03-16
England/20102000106/2020	ncov	EPI_ISL_415144	?	2020-02-27	Europe	United Kingdom	England		Europe	United Kingdom	England	genome	29903	Human	61	Female	Respiratory Virus Unit, Microbiology Services Colindale, Public Health England	Respiratory Virus Unit, Microbiology Services Colindale, Public Health England	Monica Galiano et al	https://www.gisaid.org	?	2020-03-16
England/20102000206/2020	ncov	EPI_ISL_415145	?	2020-03-01	Europe	United Kingdom	England		Europe	United Kingdom	England	genome	29903	Human	49	Female	Respiratory Virus Unit, Microbiology Services Colindale, Public Health England	Respiratory Virus Unit, Microbiology Services Colindale, Public Health England	Monica Galiano et al	https://www.gisaid.org	?	2020-03-16
England/20102000306/2020	ncov	EPI_ISL_415146	?	2020-03-01	Europe	United Kingdom	England		Europe	United Kingdom	England	genome	29903	Human	28	Male	Respiratory Virus Unit, Microbiology Services Colindale, Public Health England	Respiratory Virus Unit, Microbiology Services Colindale, Public Health England	Monica Galiano et al	https://www.gisaid.org	?	2020-03-16
England/20102000506/2020	ncov	EPI_ISL_415147	?	2020-03-01	Europe	United Kingdom	England		Europe	United Kingdom	England	genome	29903	Human	22	Male	Respiratory Virus Unit, Microbiology Services Colindale, Public Health England	Respiratory Virus Unit, Microbiology Services Colindale, Public Health England	Monica Galiano et al	https://www.gisaid.org	?	2020-03-16
England/20102000906/2020	ncov	EPI_ISL_415148	?	2020-03-03	Europe	United Kingdom	England		Europe	United Kingdom	England	genome	29900	Human	33	Female	Respiratory Virus Unit, Microbiology Services Colindale, Public Health England	Respiratory Virus Unit, Microbiology Services Colindale, Public Health England	Monica Galiano et al	https://www.gisaid.org	?	2020-03-16
England/20102068502/2020	ncov	EPI_ISL_417213	?	2020-03-01	Europe	United Kingdom	England		Europe	United Kingdom	England	genome	29903	Human	44	Female	Respiratory Virus Unit, Microbiology Services Colindale, Public Health England	Respiratory Virus Unit, Microbiology Services Colindale, Public Health England	Monica Galiano et al	https://www.gisaid.org	?	2020-03-25
England/20102068506/2020	ncov	EPI_ISL_415149	?	2020-03-01	Europe	United Kingdom	England		Europe	United Kingdom	England	genome	29903	Human	44	Female	Respiratory Virus Unit, Microbiology Services Colindale, Public Health England	Respiratory Virus Unit, Microbiology Services Colindale, Public Health England	Monica Galiano et al	https://www.gisaid.org	?	2020-03-16
England/20102073303/2020	ncov	EPI_ISL_417214	?	2020-03-02	Europe	United Kingdom	England		Europe	United Kingdom	England	genome	29903	Human	47	Male	Respiratory Virus Unit, Microbiology Services Colindale, Public Health England	Respiratory Virus Unit, Microbiology Services Colindale, Public Health England	Monica Galiano et al	https://www.gisaid.org	?	2020-03-25
England/20102087902/2020	ncov	EPI_ISL_417215	?	2020-02-25	Europe	United Kingdom	England		Europe	United Kingdom	England	genome	29903	Human	34	Female	Respiratory Virus Unit, Microbiology Services Colindale, Public Health England	Respiratory Virus Unit, Microbiology Services Colindale, Public Health England	Monica Galiano et al	https://www.gisaid.org	?	2020-03-25
England/20102088002/2020	ncov	EPI_ISL_417216	?	2020-02-25	Europe	United Kingdom	England		Europe	United Kingdom	England	genome	29903	Human	89	Female	Respiratory Virus Unit, Microbiology Services Colindale, Public Health England	Respiratory Virus Unit, Microbiology Services Colindale, Public Health England	Monica Galiano et al	https://www.gisaid.org	?	2020-03-25
England/20102098802/2020	ncov	EPI_ISL_417217	?	2020-03-01	Europe	United Kingdom	England		Europe	United Kingdom	England	genome	29903	Human	56	Male	Respiratory Virus Unit, Microbiology Services Colindale, Public Health England	Respiratory Virus Unit, Microbiology Services Colindale, Public Health England	Monica Galiano et al	https://www.gisaid.org	?	2020-03-25
England/20102112102/2020	ncov	EPI_ISL_417218	?	2020-03-02	Europe	United Kingdom	England		Europe	United Kingdom	England	genome	29900	Human	31	Female	Respiratory Virus Unit, Microbiology Services Colindale, Public Health England	Respiratory Virus Unit, Microbiology Services Colindale, Public Health England	Monica Galiano et al	https://www.gisaid.org	?	2020-03-25
England/20102115303/2020	ncov	EPI_ISL_417219	?	2020-03-01	Europe	United Kingdom	England		Europe	United Kingdom	England	genome	29903	Human	50	Male	Respiratory Virus Unit, Microbiology Services Colindale, Public Health England	Respiratory Virus Unit, Microbiology Services Colindale, Public Health England	Monica Galiano et al	https://www.gisaid.org	?	2020-03-25
England/20104002606/2020	ncov	EPI_ISL_417220	?	2020-03-03	Europe	United Kingdom	England		Europe	United Kingdom	England	genome	29900	Human	55	Female	Respiratory Virus Unit, Microbiology Services Colindale, Public Health England	Respiratory Virus Unit, Microbiology Services Colindale, Public Health England	Monica Galiano et al	https://www.gisaid.org	?	2020-03-25
England/20104002902/2020	ncov	EPI_ISL_417221	?	2020-03-04	Europe	United Kingdom	England		Europe	United Kingdom	England	genome	29903	Human	35	Male	Respiratory Virus Unit, Microbiology Services Colindale, Public Health England	Respiratory Virus Unit, Microbiology Services Colindale, Public Health England	Monica Galiano et al	https://www.gisaid.org	?	2020-03-25
England/20104003002/2020	ncov	EPI_ISL_417222	?	2020-03-04	Europe	United Kingdom	England		Europe	United Kingdom	England	genome	29903	Human	33	Female	Respiratory Virus Unit, Microbiology Services Colindale, Public Health England	Respiratory Virus Unit, Microbiology Services Colindale, Public Health England	Monica Galiano et al	https://www.gisaid.org	?	2020-03-25
England/20104004402/2020	ncov	EPI_ISL_417223	?	2020-03-02	Europe	United Kingdom	England		Europe	United Kingdom	England	genome	29903	Human	64	Male	Respiratory Virus Unit, Microbiology Services Colindale, Public Health England	Respiratory Virus Unit, Microbiology Services Colindale, Public Health England	Monica Galiano et al	https://www.gisaid.org	?	2020-03-25
England/20104004502/2020	ncov	EPI_ISL_417224	?	2020-03-01	Europe	United Kingdom	England		Europe	United Kingdom	England	genome	29903	Human	48	Female	Respiratory Virus Unit, Microbiology Services Colindale, Public Health England	Respiratory Virus Unit, Microbiology Services Colindale, Public Health England	Monica Galiano et al	https://www.gisaid.org	?	2020-03-25
England/20104004802/2020	ncov	EPI_ISL_417225	?	2020-03-02	Europe	United Kingdom	England		Europe	United Kingdom	England	genome	29903	Human	47	Male	Respiratory Virus Unit, Microbiology Services Colindale, Public Health England	Respiratory Virus Unit, Microbiology Services Colindale, Public Health England	Monica Galiano et al	https://www.gisaid.org	?	2020-03-25
England/20104004902/2020	ncov	EPI_ISL_417226	?	2020-03-02	Europe	United Kingdom	England		Europe	United Kingdom	England	genome	29903	Human	34	Female	Respiratory Virus Unit, Microbiology Services Colindale, Public Health England	Respiratory Virus Unit, Microbiology Services Colindale, Public Health England	Monica Galiano et al	https://www.gisaid.org	?	2020-03-25
England/20104007503/2020	ncov	EPI_ISL_417227	?	2020-03-03	Europe	United Kingdom	England		Europe	United Kingdom	England	genome	29903	Human	39	Female	Respiratory Virus Unit, Microbiology Services Colindale, Public Health England	Respiratory Virus Unit, Microbiology Services Colindale, Public Health England	Monica Galiano et al	https://www.gisaid.org	?	2020-03-25
England/201040081/2020	ncov	EPI_ISL_414525	?	2020-03-02	Europe	United Kingdom	England		Europe	United Kingdom	England	genome	29903	Human	41	Male	Respiratory Virus Unit, Microbiology Services Colindale, Public Health England	Respiratory Virus Unit, Microbiology Services Colindale, Public Health England	Monica Galiano et al	https://www.gisaid.org	?	2020-03-13
England/20104008402/2020	ncov	EPI_ISL_417228	?	2020-03-03	Europe	United Kingdom	England		Europe	United Kingdom	England	genome	29904	Human	45	Male	Respiratory Virus Unit, Microbiology Services Colindale, Public Health England	Respiratory Virus Unit, Microbiology Services Colindale, Public Health England	Monica Galiano et al	https://www.gisaid.org	?	2020-03-25
England/20104008502/2020	ncov	EPI_ISL_417229	?	2020-03-01	Europe	United Kingdom	England		Europe	United Kingdom	England	genome	29904	Human	61	Male	Respiratory Virus Unit, Microbiology Services Colindale, Public Health England	Respiratory Virus Unit, Microbiology Services Colindale, Public Health England	Monica Galiano et al	https://www.gisaid.org	?	2020-03-25
England/20104008702/2020	ncov	EPI_ISL_417230	?	2020-03-02	Europe	United Kingdom	England		Europe	United Kingdom	England	genome	29904	Human	53	Male	Respiratory Virus Unit, Microbiology Services Colindale, Public Health England	Respiratory Virus Unit, Microbiology Services Colindale, Public Health England	Monica Galiano et al	https://www.gisaid.org	?	2020-03-25
England/20104008802/2020	ncov	EPI_ISL_417231	?	2020-03-03	Europe	United Kingdom	England		Europe	United Kingdom	England	genome	29904	Human	44	Female	Respiratory Virus Unit, Microbiology Services Colindale, Public Health England	Respiratory Virus Unit, Microbiology Services Colindale, Public Health England	Monica Galiano et al	https://www.gisaid.org	?	2020-03-25
England/20104008902/2020	ncov	EPI_ISL_417232	?	2020-03-04	Europe	United Kingdom	England		Europe	United Kingdom	England	genome	29904	Human	55	Male	Respiratory Virus Unit, Microbiology Services Colindale, Public Health England	Respiratory Virus Unit, Microbiology Services Colindale, Public Health England	Monica Galiano et al	https://www.gisaid.org	?	2020-03-25
England/20104009002/2020	ncov	EPI_ISL_417233	?	2020-03-02	Europe	United Kingdom	England		Europe	United Kingdom	England	genome	29904	Human	55	Male	Respiratory Virus Unit, Microbiology Services Colindale, Public Health England	Respiratory Virus Unit, Microbiology Services Colindale, Public Health England	Monica Galiano et al	https://www.gisaid.org	?	2020-03-25
England/20104009102/2020	ncov	EPI_ISL_417234	?	2020-03-02	Europe	United Kingdom	England		Europe	United Kingdom	England	genome	29904	Human	51	Male	Respiratory Virus Unit, Microbiology Services Colindale, Public Health England	Respiratory Virus Unit, Microbiology Services Colindale, Public Health England	Monica Galiano et al	https://www.gisaid.org	?	2020-03-25
England/20104013703/2020	ncov	EPI_ISL_417235	?	2020-03-02	Europe	United Kingdom	England		Europe	United Kingdom	England	genome	29904	Human	40	Female	Respiratory Virus Unit, Microbiology Services Colindale, Public Health England	Respiratory Virus Unit, Microbiology Services Colindale, Public Health England	Monica Galiano et al	https://www.gisaid.org	?	2020-03-25
England/201040141/2020	ncov	EPI_ISL_414526	?	2020-03-03	Europe	United Kingdom	England		Europe	United Kingdom	England	genome	29903	Human	51	Female	Respiratory Virus Unit, Microbiology Services Colindale, Public Health England	Respiratory Virus Unit, Microbiology Services Colindale, Public Health England	Monica Galiano et al	https://www.gisaid.org	?	2020-03-13
England/20104015302/2020	ncov	EPI_ISL_417236	?	2020-03-01	Europe	United Kingdom	England		Europe	United Kingdom	England	genome	29904	Human	47	Male	Respiratory Virus Unit, Microbiology Services Colindale, Public Health England	Respiratory Virus Unit, Microbiology Services Colindale, Public Health England	Monica Galiano et al	https://www.gisaid.org	?	2020-03-25
England/20104023103/2020	ncov	EPI_ISL_417237	?	2020-03-03	Europe	United Kingdom	England		Europe	United Kingdom	England	genome	29904	Human	29	Female	Respiratory Virus Unit, Microbiology Services Colindale, Public Health England	Respiratory Virus Unit, Microbiology Services Colindale, Public Health England	Monica Galiano et al	https://www.gisaid.org	?	2020-03-25
England/20104035803/2020	ncov	EPI_ISL_417238	?	2020-03-03	Europe	United Kingdom	England		Europe	United Kingdom	England	genome	29904	Human	80	Male	Respiratory Virus Unit, Microbiology Services Colindale, Public Health England	Respiratory Virus Unit, Microbiology Services Colindale, Public Health England	Monica Galiano et al	https://www.gisaid.org	?	2020-03-25
England/20106003303/2020	ncov	EPI_ISL_417239	?	2020-03-03	Europe	United Kingdom	England		Europe	United Kingdom	England	genome	29904	Human	38	Male	Respiratory Virus Unit, Microbiology Services Colindale, Public Health England	Respiratory Virus Unit, Microbiology Services Colindale, Public Health England	Monica Galiano et al	https://www.gisaid.org	?	2020-03-25
England/20106004803/2020	ncov	EPI_ISL_417240	?	2020-03-03	Europe	United Kingdom	England		Europe	United Kingdom	England	genome	29904	Human	43	Female	Respiratory Virus Unit, Microbiology Services Colindale, Public Health England	Respiratory Virus Unit, Microbiology Services Colindale, Public Health England	Monica Galiano et al	https://www.gisaid.org	?	2020-03-25
England/20106004902/2020	ncov	EPI_ISL_417241	?	2020-03-05	Europe	United Kingdom	England		Europe	United Kingdom	England	genome	29904	Human	60	Male	Respiratory Virus Unit, Microbiology Services Colindale, Public Health England	Respiratory Virus Unit, Microbiology Services Colindale, Public Health England	Monica Galiano et al	https://www.gisaid.org	?	2020-03-25
England/20106005103/2020	ncov	EPI_ISL_417242	?	2020-03-03	Europe	United Kingdom	England		Europe	United Kingdom	England	genome	29905	Human	43	Male	Respiratory Virus Unit, Microbiology Services Colindale, Public Health England	Respiratory Virus Unit, Microbiology Services Colindale, Public Health England	Monica Galiano et al	https://www.gisaid.org	?	2020-03-25
England/20106005303/2020	ncov	EPI_ISL_417243	?	2020-03-03	Europe	United Kingdom	England		Europe	United Kingdom	England	genome	29904	Human	59	Female	Respiratory Virus Unit, Microbiology Services Colindale, Public Health England	Respiratory Virus Unit, Microbiology Services Colindale, Public Health England	Monica Galiano et al	https://www.gisaid.org	?	2020-03-25
England/20106005403/2020	ncov	EPI_ISL_417244	?	2020-03-03	Europe	United Kingdom	England		Europe	United Kingdom	England	genome	29904	Human	8	Female	Respiratory Virus Unit, Microbiology Services Colindale, Public Health England	Respiratory Virus Unit, Microbiology Services Colindale, Public Health England	Monica Galiano et al	https://www.gisaid.org	?	2020-03-25
England/20106087206/2020	ncov	EPI_ISL_417245	?	2020-03-02	Europe	United Kingdom	England		Europe	United Kingdom	England	genome	29904	Human	62	Female	Respiratory Virus Unit, Microbiology Services Colindale, Public Health England	Respiratory Virus Unit, Microbiology Services Colindale, Public Health England	Monica Galiano et al	https://www.gisaid.org	?	2020-03-25
England/20106145903/2020	ncov	EPI_ISL_417246	?	2020-03-03	Europe	United Kingdom	England		Europe	United Kingdom	England	genome	29904	Human	75	Female	Respiratory Virus Unit, Microbiology Services Colindale, Public Health England	Respiratory Virus Unit, Microbiology Services Colindale, Public Health England	Monica Galiano et al	https://www.gisaid.org	?	2020-03-25
England/20108003202/2020	ncov	EPI_ISL_417247	?	2020-03-02	Europe	United Kingdom	England		Europe	United Kingdom	England	genome	29904	Human	52	Male	Respiratory Virus Unit, Microbiology Services Colindale, Public Health England	Respiratory Virus Unit, Microbiology Services Colindale, Public Health England	Monica Galiano et al	https://www.gisaid.org	?	2020-03-25
England/20108003302/2020	ncov	EPI_ISL_417248	?	2020-03-03	Europe	United Kingdom	England		Europe	United Kingdom	England	genome	29904	Human	58	Male	Respiratory Virus Unit, Microbiology Services Colindale, Public Health England	Respiratory Virus Unit, Microbiology Services Colindale, Public Health England	Monica Galiano et al	https://www.gisaid.org	?	2020-03-25
England/20108004602/2020	ncov	EPI_ISL_417249	?	2020-03-03	Europe	United Kingdom	England		Europe	United Kingdom	England	genome	29904	Human	64	Female	Respiratory Virus Unit, Microbiology Services Colindale, Public Health England	Respiratory Virus Unit, Microbiology Services Colindale, Public Health England	Monica Galiano et al	https://www.gisaid.org	?	2020-03-25
England/20108004702/2020	ncov	EPI_ISL_417250	?	2020-03-02	Europe	United Kingdom	England		Europe	United Kingdom	England	genome	29904	Human	47	Male	Respiratory Virus Unit, Microbiology Services Colindale, Public Health England	Respiratory Virus Unit, Microbiology Services Colindale, Public Health England	Monica Galiano et al	https://www.gisaid.org	?	2020-03-25
England/20108004803/2020	ncov	EPI_ISL_417251	?	2020-03-03	Europe	United Kingdom	England		Europe	United Kingdom	England	genome	29903	Human	65	Male	Respiratory Virus Unit, Microbiology Services Colindale, Public Health England	Respiratory Virus Unit, Microbiology Services Colindale, Public Health England	Monica Galiano et al	https://www.gisaid.org	?	2020-03-25
England/20108006003/2020	ncov	EPI_ISL_417252	?	2020-03-05	Europe	United Kingdom	England		Europe	United Kingdom	England	genome	29904	Human	55	Female	Respiratory Virus Unit, Microbiology Services Colindale, Public Health England	Respiratory Virus Unit, Microbiology Services Colindale, Public Health England	Monica Galiano et al	https://www.gisaid.org	?	2020-03-25
England/20108006603/2020	ncov	EPI_ISL_417253	?	2020-03-03	Europe	United Kingdom	England		Europe	United Kingdom	England	genome	29905	Human	83	Male	Respiratory Virus Unit, Microbiology Services Colindale, Public Health England	Respiratory Virus Unit, Microbiology Services Colindale, Public Health England	Monica Galiano et al	https://www.gisaid.org	?	2020-03-25
England/20108006802/2020	ncov	EPI_ISL_417254	?	2020-03-04	Europe	United Kingdom	England		Europe	United Kingdom	England	genome	29904	Human	81	Male	Respiratory Virus Unit, Microbiology Services Colindale, Public Health England	Respiratory Virus Unit, Microbiology Services Colindale, Public Health England	Monica Galiano et al	https://www.gisaid.org	?	2020-03-25
England/20108007002/2020	ncov	EPI_ISL_417255	?	2020-03-04	Europe	United Kingdom	England		Europe	United Kingdom	England	genome	29904	Human	11	Male	Respiratory Virus Unit, Microbiology Services Colindale, Public Health England	Respiratory Virus Unit, Microbiology Services Colindale, Public Health England	Monica Galiano et al	https://www.gisaid.org	?	2020-03-25
England/20108007302/2020	ncov	EPI_ISL_417256	?	2020-03-03	Europe	United Kingdom	England		Europe	United Kingdom	England	genome	29904	Human	49	Female	Respiratory Virus Unit, Microbiology Services Colindale, Public Health England	Respiratory Virus Unit, Microbiology Services Colindale, Public Health England	Monica Galiano et al	https://www.gisaid.org	?	2020-03-25
England/20108007402/2020	ncov	EPI_ISL_417257	?	2020-03-03	Europe	United Kingdom	England		Europe	United Kingdom	England	genome	29904	Human	21	Female	Respiratory Virus Unit, Microbiology Services Colindale, Public Health England	Respiratory Virus Unit, Microbiology Services Colindale, Public Health England	Monica Galiano et al	https://www.gisaid.org	?	2020-03-25
England/20108034006/2020	ncov	EPI_ISL_417258	?	2020-03-06	Europe	United Kingdom	England		Europe	United Kingdom	England	genome	29903	Human	74	Female	Respiratory Virus Unit, Microbiology Services Colindale, Public Health England	Respiratory Virus Unit, Microbiology Services Colindale, Public Health England	Monica Galiano et al	https://www.gisaid.org	?	2020-03-25
England/20108125106/2020	ncov	EPI_ISL_417259	?	2020-03-04	Europe	United Kingdom	England		Europe	United Kingdom	England	genome	29903	Human	78	Male	Respiratory Virus Unit, Microbiology Services Colindale, Public Health England	Respiratory Virus Unit, Microbiology Services Colindale, Public Health England	Monica Galiano et al	https://www.gisaid.org	?	2020-03-25
England/20109035906/2020	ncov	EPI_ISL_417260	?	2020-03-05	Europe	United Kingdom	England		Europe	United Kingdom	England	genome	29903	Human	21	Female	Respiratory Virus Unit, Microbiology Services Colindale, Public Health England	Respiratory Virus Unit, Microbiology Services Colindale, Public Health England	Monica Galiano et al	https://www.gisaid.org	?	2020-03-25
England/20109038906/2020	ncov	EPI_ISL_417261	?	2020-03-06	Europe	United Kingdom	England		Europe	United Kingdom	England	genome	29892	Human	35	Female	Respiratory Virus Unit, Microbiology Services Colindale, Public Health England	Respiratory Virus Unit, Microbiology Services Colindale, Public Health England	Monica Galiano et al	https://www.gisaid.org	?	2020-03-25
England/20109039306/2020	ncov	EPI_ISL_417262	?	2020-03-06	Europe	United Kingdom	England		Europe	United Kingdom	England	genome	29903	Human	34	Female	Respiratory Virus Unit, Microbiology Services Colindale, Public Health England	Respiratory Virus Unit, Microbiology Services Colindale, Public Health England	Monica Galiano et al	https://www.gisaid.org	?	2020-03-25
England/20109050106/2020	ncov	EPI_ISL_417263	?	2020-03-06	Europe	United Kingdom	England		Europe	United Kingdom	England	genome	29900	Human	73	Female	Respiratory Virus Unit, Microbiology Services Colindale, Public Health England	Respiratory Virus Unit, Microbiology Services Colindale, Public Health England	Monica Galiano et al	https://www.gisaid.org	?	2020-03-25
England/20109050306/2020	ncov	EPI_ISL_417264	?	2020-03-04	Europe	United Kingdom	England		Europe	United Kingdom	England	genome	29900	Human	39	Female	Respiratory Virus Unit, Microbiology Services Colindale, Public Health England	Respiratory Virus Unit, Microbiology Services Colindale, Public Health England	Monica Galiano et al	https://www.gisaid.org	?	2020-03-25
England/20109050406/2020	ncov	EPI_ISL_417265	?	2020-03-08	Europe	United Kingdom	England		Europe	United Kingdom	England	genome	29903	Human	47	Male	Respiratory Virus Unit, Microbiology Services Colindale, Public Health England	Respiratory Virus Unit, Microbiology Services Colindale, Public Health England	Monica Galiano et al	https://www.gisaid.org	?	2020-03-25
England/20109050506/2020	ncov	EPI_ISL_417266	?	2020-03-05	Europe	United Kingdom	England		Europe	United Kingdom	England	genome	29903	Human	24	Male	Respiratory Virus Unit, Microbiology Services Colindale, Public Health England	Respiratory Virus Unit, Microbiology Services Colindale, Public Health England	Monica Galiano et al	https://www.gisaid.org	?	2020-03-25
England/20109050606/2020	ncov	EPI_ISL_417267	?	2020-03-05	Europe	United Kingdom	England		Europe	United Kingdom	England	genome	29903	Human	41	Female	Respiratory Virus Unit, Microbiology Services Colindale, Public Health England	Respiratory Virus Unit, Microbiology Services Colindale, Public Health England	Monica Galiano et al	https://www.gisaid.org	?	2020-03-25
England/20109050706/2020	ncov	EPI_ISL_417268	?	2020-03-05	Europe	United Kingdom	England		Europe	United Kingdom	England	genome	29903	Human	59	Male	Respiratory Virus Unit, Microbiology Services Colindale, Public Health England	Respiratory Virus Unit, Microbiology Services Colindale, Public Health England	Monica Galiano et al	https://www.gisaid.org	?	2020-03-25
England/20109050806/2020	ncov	EPI_ISL_417269	?	2020-03-05	Europe	United Kingdom	England		Europe	United Kingdom	England	genome	29903	Human	40	?	Respiratory Virus Unit, Microbiology Services Colindale, Public Health England	Respiratory Virus Unit, Microbiology Services Colindale, Public Health England	Monica Galiano et al	https://www.gisaid.org	?	2020-03-25
England/20109051806/2020	ncov	EPI_ISL_417270	?	2020-03-06	Europe	United Kingdom	England		Europe	United Kingdom	England	genome	29903	Human	27	Male	Respiratory Virus Unit, Microbiology Services Colindale, Public Health England	Respiratory Virus Unit, Microbiology Services Colindale, Public Health England	Monica Galiano et al	https://www.gisaid.org	?	2020-03-25
England/20109051906/2020	ncov	EPI_ISL_417271	?	2020-03-06	Europe	United Kingdom	England		Europe	United Kingdom	England	genome	29903	Human	60	Male	Respiratory Virus Unit, Microbiology Services Colindale, Public Health England	Respiratory Virus Unit, Microbiology Services Colindale, Public Health England	Monica Galiano et al	https://www.gisaid.org	?	2020-03-25
England/20109052006/2020	ncov	EPI_ISL_417272	?	2020-03-06	Europe	United Kingdom	England		Europe	United Kingdom	England	genome	29903	Human	59	Male	Respiratory Virus Unit, Microbiology Services Colindale, Public Health England	Respiratory Virus Unit, Microbiology Services Colindale, Public Health England	Monica Galiano et al	https://www.gisaid.org	?	2020-03-25
England/20109052106/2020	ncov	EPI_ISL_417273	?	2020-03-06	Europe	United Kingdom	England		Europe	United Kingdom	England	genome	29903	Human	21	Male	Respiratory Virus Unit, Microbiology Services Colindale, Public Health England	Respiratory Virus Unit, Microbiology Services Colindale, Public Health England	Monica Galiano et al	https://www.gisaid.org	?	2020-03-25
England/20109052206/2020	ncov	EPI_ISL_417274	?	2020-03-06	Europe	United Kingdom	England		Europe	United Kingdom	England	genome	29903	Human	62	Male	Respiratory Virus Unit, Microbiology Services Colindale, Public Health England	Respiratory Virus Unit, Microbiology Services Colindale, Public Health England	Monica Galiano et al	https://www.gisaid.org	?	2020-03-25
England/20109052306/2020	ncov	EPI_ISL_417275	?	2020-03-06	Europe	United Kingdom	England		Europe	United Kingdom	England	genome	29903	Human	62	Female	Respiratory Virus Unit, Microbiology Services Colindale, Public Health England	Respiratory Virus Unit, Microbiology Services Colindale, Public Health England	Monica Galiano et al	https://www.gisaid.org	?	2020-03-25
England/20109052506/2020	ncov	EPI_ISL_417276	?	2020-03-07	Europe	United Kingdom	England		Europe	United Kingdom	England	genome	29900	Human	37	Female	Respiratory Virus Unit, Microbiology Services Colindale, Public Health England	Respiratory Virus Unit, Microbiology Services Colindale, Public Health England	Monica Galiano et al	https://www.gisaid.org	?	2020-03-25
England/20109053106/2020	ncov	EPI_ISL_417277	?	2020-03-07	Europe	United Kingdom	England		Europe	United Kingdom	England	genome	29900	Human	50	Male	Respiratory Virus Unit, Microbiology Services Colindale, Public Health England	Respiratory Virus Unit, Microbiology Services Colindale, Public Health England	Monica Galiano et al	https://www.gisaid.org	?	2020-03-25
England/20109053406/2020	ncov	EPI_ISL_417278	?	2020-03-07	Europe	United Kingdom	England		Europe	United Kingdom	England	genome	29906	Human	49	Female	Respiratory Virus Unit, Microbiology Services Colindale, Public Health England	Respiratory Virus Unit, Microbiology Services Colindale, Public Health England	Monica Galiano et al	https://www.gisaid.org	?	2020-03-25
England/20109053606/2020	ncov	EPI_ISL_417279	?	2020-03-07	Europe	United Kingdom	England		Europe	United Kingdom	England	genome	29903	Human	60	Male	Respiratory Virus Unit, Microbiology Services Colindale, Public Health England	Respiratory Virus Unit, Microbiology Services Colindale, Public Health England	Monica Galiano et al	https://www.gisaid.org	?	2020-03-25
England/20109054806/2020	ncov	EPI_ISL_417280	?	2020-03-07	Europe	United Kingdom	England		Europe	United Kingdom	England	genome	29904	Human	36	Female	Respiratory Virus Unit, Microbiology Services Colindale, Public Health England	Respiratory Virus Unit, Microbiology Services Colindale, Public Health England	Monica Galiano et al	https://www.gisaid.org	?	2020-03-25
England/20109056406/2020	ncov	EPI_ISL_417281	?	2020-03-06	Europe	United Kingdom	England		Europe	United Kingdom	England	genome	29904	Human	2	Male	Respiratory Virus Unit, Microbiology Services Colindale, Public Health England	Respiratory Virus Unit, Microbiology Services Colindale, Public Health England	Monica Galiano et al	https://www.gisaid.org	?	2020-03-25
England/20109056906/2020	ncov	EPI_ISL_417282	?	2020-03-05	Europe	United Kingdom	England		Europe	United Kingdom	England	genome	29904	Human	25	Male	Respiratory Virus Unit, Microbiology Services Colindale, Public Health England	Respiratory Virus Unit, Microbiology Services Colindale, Public Health England	Monica Galiano et al	https://www.gisaid.org	?	2020-03-25
England/20109058906/2020	ncov	EPI_ISL_417283	?	2020-03-06	Europe	United Kingdom	England		Europe	United Kingdom	England	genome	29900	Human	30	Female	Respiratory Virus Unit, Microbiology Services Colindale, Public Health England	Respiratory Virus Unit, Microbiology Services Colindale, Public Health England	Monica Galiano et al	https://www.gisaid.org	?	2020-03-25
England/20109060106/2020	ncov	EPI_ISL_417284	?	2020-03-07	Europe	United Kingdom	England		Europe	United Kingdom	England	genome	29903	Human	67	Female	Respiratory Virus Unit, Microbiology Services Colindale, Public Health England	Respiratory Virus Unit, Microbiology Services Colindale, Public Health England	Monica Galiano et al	https://www.gisaid.org	?	2020-03-25
England/20109093606/2020	ncov	EPI_ISL_417285	?	2020-03-06	Europe	United Kingdom	England		Europe	United Kingdom	England	genome	29904	Human	28	Female	Respiratory Virus Unit, Microbiology Services Colindale, Public Health England	Respiratory Virus Unit, Microbiology Services Colindale, Public Health England	Monica Galiano et al	https://www.gisaid.org	?	2020-03-25
England/20109093706/2020	ncov	EPI_ISL_417286	?	2020-03-05	Europe	United Kingdom	England		Europe	United Kingdom	England	genome	29904	Human	52	Female	Respiratory Virus Unit, Microbiology Services Colindale, Public Health England	Respiratory Virus Unit, Microbiology Services Colindale, Public Health England	Monica Galiano et al	https://www.gisaid.org	?	2020-03-25
England/20109093806/2020	ncov	EPI_ISL_417287	?	2020-03-06	Europe	United Kingdom	England		Europe	United Kingdom	England	genome	29904	Human	57	Male	Respiratory Virus Unit, Microbiology Services Colindale, Public Health England	Respiratory Virus Unit, Microbiology Services Colindale, Public Health England	Monica Galiano et al	https://www.gisaid.org	?	2020-03-25
England/20109093906/2020	ncov	EPI_ISL_417288	?	2020-03-05	Europe	United Kingdom	England		Europe	United Kingdom	England	genome	29904	Human	84	Male	Respiratory Virus Unit, Microbiology Services Colindale, Public Health England	Respiratory Virus Unit, Microbiology Services Colindale, Public Health England	Monica Galiano et al	https://www.gisaid.org	?	2020-03-25
England/20109094006/2020	ncov	EPI_ISL_417289	?	2020-03-06	Europe	United Kingdom	England		Europe	United Kingdom	England	genome	29904	Human	25	Female	Respiratory Virus Unit, Microbiology Services Colindale, Public Health England	Respiratory Virus Unit, Microbiology Services Colindale, Public Health England	Monica Galiano et al	https://www.gisaid.org	?	2020-03-25
England/20109094106/2020	ncov	EPI_ISL_417290	?	2020-03-06	Europe	United Kingdom	England		Europe	United Kingdom	England	genome	29904	Human	40	Male	Respiratory Virus Unit, Microbiology Services Colindale, Public Health England	Respiratory Virus Unit, Microbiology Services Colindale, Public Health England	Monica Galiano et al	https://www.gisaid.org	?	2020-03-25
England/20109094206/2020	ncov	EPI_ISL_417291	?	2020-03-08	Europe	United Kingdom	England		Europe	United Kingdom	England	genome	29904	Human	13	Male	Respiratory Virus Unit, Microbiology Services Colindale, Public Health England	Respiratory Virus Unit, Microbiology Services Colindale, Public Health England	Monica Galiano et al	https://www.gisaid.org	?	2020-03-25
England/20109094506/2020	ncov	EPI_ISL_417292	?	2020-03-08	Europe	United Kingdom	England		Europe	United Kingdom	England	genome	29904	Human	50	Male	Respiratory Virus Unit, Microbiology Services Colindale, Public Health England	Respiratory Virus Unit, Microbiology Services Colindale, Public Health England	Monica Galiano et al	https://www.gisaid.org	?	2020-03-25
England/20109097506/2020	ncov	EPI_ISL_417293	?	2020-03-08	Europe	United Kingdom	England		Europe	United Kingdom	England	genome	29904	Human	30	Male	Respiratory Virus Unit, Microbiology Services Colindale, Public Health England	Respiratory Virus Unit, Microbiology Services Colindale, Public Health England	Monica Galiano et al	https://www.gisaid.org	?	2020-03-25
England/20109097906/2020	ncov	EPI_ISL_417294	?	2020-03-08	Europe	United Kingdom	England		Europe	United Kingdom	England	genome	29904	Human	68	Male	Respiratory Virus Unit, Microbiology Services Colindale, Public Health England	Respiratory Virus Unit, Microbiology Services Colindale, Public Health England	Monica Galiano et al	https://www.gisaid.org	?	2020-03-25
England/20109098806/2020	ncov	EPI_ISL_417295	?	2020-03-08	Europe	United Kingdom	England		Europe	United Kingdom	England	genome	29903	Human	58	Male	Respiratory Virus Unit, Microbiology Services Colindale, Public Health England	Respiratory Virus Unit, Microbiology Services Colindale, Public Health England	Monica Galiano et al	https://www.gisaid.org	?	2020-03-25
England/20109098906/2020	ncov	EPI_ISL_417296	?	2020-03-06	Europe	United Kingdom	England		Europe	United Kingdom	England	genome	29900	Human	54	Male	Respiratory Virus Unit, Microbiology Services Colindale, Public Health England	Respiratory Virus Unit, Microbiology Services Colindale, Public Health England	Monica Galiano et al	https://www.gisaid.org	?	2020-03-25
England/20109099006/2020	ncov	EPI_ISL_417297	?	2020-03-06	Europe	United Kingdom	England		Europe	United Kingdom	England	genome	29903	Human	42	Female	Respiratory Virus Unit, Microbiology Services Colindale, Public Health England	Respiratory Virus Unit, Microbiology Services Colindale, Public Health England	Monica Galiano et al	https://www.gisaid.org	?	2020-03-25
England/20109099106/2020	ncov	EPI_ISL_417298	?	2020-03-08	Europe	United Kingdom	England		Europe	United Kingdom	England	genome	29903	Human	57	Male	Respiratory Virus Unit, Microbiology Services Colindale, Public Health England	Respiratory Virus Unit, Microbiology Services Colindale, Public Health England	Monica Galiano et al	https://www.gisaid.org	?	2020-03-25
England/20109099206/2020	ncov	EPI_ISL_417299	?	2020-03-08	Europe	United Kingdom	England		Europe	United Kingdom	England	genome	29903	Human	53	Female	Respiratory Virus Unit, Microbiology Services Colindale, Public Health England	Respiratory Virus Unit, Microbiology Services Colindale, Public Health England	Monica Galiano et al	https://www.gisaid.org	?	2020-03-25
England/20110000106/2020	ncov	EPI_ISL_417300	?	2020-03-05	Europe	United Kingdom	England		Europe	United Kingdom	England	genome	29903	Human	19	Female	Respiratory Virus Unit, Microbiology Services Colindale, Public Health England	Respiratory Virus Unit, Microbiology Services Colindale, Public Health England	Monica Galiano et al	https://www.gisaid.org	?	2020-03-25
England/20110000606/2020	ncov	EPI_ISL_417301	?	2020-03-06	Europe	United Kingdom	England		Europe	United Kingdom	England	genome	29903	Human	61	Female	Respiratory Virus Unit, Microbiology Services Colindale, Public Health England	Respiratory Virus Unit, Microbiology Services Colindale, Public Health England	Monica Galiano et al	https://www.gisaid.org	?	2020-03-25
England/20110000706/2020	ncov	EPI_ISL_417302	?	2020-03-05	Europe	United Kingdom	England		Europe	United Kingdom	England	genome	29903	Human	58	Male	Respiratory Virus Unit, Microbiology Services Colindale, Public Health England	Respiratory Virus Unit, Microbiology Services Colindale, Public Health England	Monica Galiano et al	https://www.gisaid.org	?	2020-03-25
England/20110000806/2020	ncov	EPI_ISL_417303	?	2020-03-05	Europe	United Kingdom	England		Europe	United Kingdom	England	genome	29903	Human	25	Male	Respiratory Virus Unit, Microbiology Services Colindale, Public Health England	Respiratory Virus Unit, Microbiology Services Colindale, Public Health England	Monica Galiano et al	https://www.gisaid.org	?	2020-03-25
England/20110000906/2020	ncov	EPI_ISL_417304	?	2020-03-06	Europe	United Kingdom	England		Europe	United Kingdom	England	genome	29903	Human	46	Female	Respiratory Virus Unit, Microbiology Services Colindale, Public Health England	Respiratory Virus Unit, Microbiology Services Colindale, Public Health England	Monica Galiano et al	https://www.gisaid.org	?	2020-03-25
England/20110003506/2020	ncov	EPI_ISL_415150	?	2020-03-09	Europe	United Kingdom	England		Europe	United Kingdom	England	genome	29903	Human	72	Male	Respiratory Virus Unit, Microbiology Services Colindale, Public Health England	Respiratory Virus Unit, Microbiology Services Colindale, Public Health England	Monica Galiano et al	https://www.gisaid.org	?	2020-03-16
England/20110005006/2020	ncov	EPI_ISL_417305	?	2020-03-08	Europe	United Kingdom	England		Europe	United Kingdom	England	genome	29903	Human	34	Female	Respiratory Virus Unit, Microbiology Services Colindale, Public Health England	Respiratory Virus Unit, Microbiology Services Colindale, Public Health England	Monica Galiano et al	https://www.gisaid.org	?	2020-03-25
England/20110015106/2020	ncov	EPI_ISL_417306	?	2020-03-08	Europe	United Kingdom	England		Europe	United Kingdom	England	genome	29900	Human	23	Male	Respiratory Virus Unit, Microbiology Services Colindale, Public Health England	Respiratory Virus Unit, Microbiology Services Colindale, Public Health England	Monica Galiano et al	https://www.gisaid.org	?	2020-03-25
England/20110023706/2020	ncov	EPI_ISL_417307	?	2020-03-08	Europe	United Kingdom	England		Europe	United Kingdom	England	genome	29903	Human	37	Male	Respiratory Virus Unit, Microbiology Services Colindale, Public Health England	Respiratory Virus Unit, Microbiology Services Colindale, Public Health England	Monica Galiano et al	https://www.gisaid.org	?	2020-03-25
England/20110042006/2020	ncov	EPI_ISL_417308	?	2020-03-06	Europe	United Kingdom	England		Europe	United Kingdom	England	genome	29897	Human	22	Male	Respiratory Virus Unit, Microbiology Services Colindale, Public Health England	Respiratory Virus Unit, Microbiology Services Colindale, Public Health England	Monica Galiano et al	https://www.gisaid.org	?	2020-03-25
England/20110042106/2020	ncov	EPI_ISL_417309	?	2020-03-06	Europe	United Kingdom	England		Europe	United Kingdom	England	genome	29903	Human	23	Female	Respiratory Virus Unit, Microbiology Services Colindale, Public Health England	Respiratory Virus Unit, Microbiology Services Colindale, Public Health England	Monica Galiano et al	https://www.gisaid.org	?	2020-03-25
England/20110043706/2020	ncov	EPI_ISL_417310	?	2020-03-07	Europe	United Kingdom	England		Europe	United Kingdom	England	genome	29903	Human	43	Male	Respiratory Virus Unit, Microbiology Services Colindale, Public Health England	Respiratory Virus Unit, Microbiology Services Colindale, Public Health England	Monica Galiano et al	https://www.gisaid.org	?	2020-03-25
England/20110058706/2020	ncov	EPI_ISL_417311	?	2020-03-09	Europe	United Kingdom	England		Europe	United Kingdom	England	genome	29903	Human	73	Female	Respiratory Virus Unit, Microbiology Services Colindale, Public Health England	Respiratory Virus Unit, Microbiology Services Colindale, Public Health England	Monica Galiano et al	https://www.gisaid.org	?	2020-03-25
England/20110059306/2020	ncov	EPI_ISL_417312	?	2020-03-08	Europe	United Kingdom	England		Europe	United Kingdom	England	genome	29904	Human	86	Male	Respiratory Virus Unit, Microbiology Services Colindale, Public Health England	Respiratory Virus Unit, Microbiology Services Colindale, Public Health England	Monica Galiano et al	https://www.gisaid.org	?	2020-03-25
England/20110097506/2020	ncov	EPI_ISL_417313	?	2020-03-08	Europe	United Kingdom	England		Europe	United Kingdom	England	genome	29904	Human	28	Female	Respiratory Virus Unit, Microbiology Services Colindale, Public Health England	Respiratory Virus Unit, Microbiology Services Colindale, Public Health England	Monica Galiano et al	https://www.gisaid.org	?	2020-03-25
England/20112112106/2020	ncov	EPI_ISL_417314	?	2020-03-10	Europe	United Kingdom	England		Europe	United Kingdom	England	genome	29903	Human	?	Female	Respiratory Virus Unit, Microbiology Services Colindale, Public Health England	Respiratory Virus Unit, Microbiology Services Colindale, Public Health England	Monica Galiano et al	https://www.gisaid.org	?	2020-03-25
England/20118044606/2020	ncov	EPI_ISL_417315	?	2020-03-13	Europe	United Kingdom	England		Europe	United Kingdom	England	genome	29903	Human	?	Female	Respiratory Virus Unit, Microbiology Services Colindale, Public Health England	Respiratory Virus Unit, Microbiology Services Colindale, Public Health England	Monica Galiano et al	https://www.gisaid.org	?	2020-03-25
England/20134027504/2020	ncov	EPI_ISL_423136	?	2020-03-23	Europe	United Kingdom	England		Europe	United Kingdom	England	genome	29903	Human	22	Male	Respiratory Virus Unit, Microbiology Services Colindale, Public Health England	Respiratory Virus Unit, Microbiology Services Colindale, Public Health England	Monica Galiano et al	https://www.gisaid.org	?	2020-04-12
England/SHEF-BFCB1/2020	ncov	EPI_ISL_416730	?	2020-03-03	Europe	United Kingdom	England	South Yorkshire	Europe	United Kingdom	England	genome	29903	Human	40	Female	Virology Department, Sheffield Teaching Hospitals NHS Foundation Trust	Department of Infection, Immunity and Cardiovascular Disease, The Florey Institute, The Medical School, University of Sheffield	Thushan de Silva et al	https://www.gisaid.org	?	2020-03-23
England/SHEF-BFCC0/2020	ncov	EPI_ISL_416731	?	2020-03-03	Europe	United Kingdom	England	Northamtonshire	Europe	United Kingdom	England	genome	29903	Human	34	Male	Virology Department, Sheffield Teaching Hospitals NHS Foundation Trust	Department of Infection, Immunity and Cardiovascular Disease, The Florey Institute, The Medical School, University of Sheffield	Thushan de Silva et al	https://www.gisaid.org	?	2020-03-23
England/SHEF-BFCDF/2020	ncov	EPI_ISL_416732	?	2020-03-03	Europe	United Kingdom	England	London	Europe	United Kingdom	England	genome	29903	Human	33	Male	Virology Department, Sheffield Teaching Hospitals NHS Foundation Trust	Department of Infection, Immunity and Cardiovascular Disease, The Florey Institute, The Medical School, University of Sheffield	Thushan de Silva et al	https://www.gisaid.org	?	2020-03-23
England/SHEF-BFCEE/2020	ncov	EPI_ISL_416733	?	2020-03-07	Europe	United Kingdom	England	South Yorkshire	Europe	United Kingdom	England	genome	29903	Human	25	Female	Virology Department, Sheffield Teaching Hospitals NHS Foundation Trust	Department of Infection, Immunity and Cardiovascular Disease, The Florey Institute, The Medical School, University of Sheffield	Thushan de Silva et al	https://www.gisaid.org	?	2020-03-23
England/SHEF-BFCFD/2020	ncov	EPI_ISL_416734	?	2020-03-09	Europe	United Kingdom	England	South Yorkshire	Europe	United Kingdom	England	genome	29903	Human	43	Female	Virology Department, Sheffield Teaching Hospitals NHS Foundation Trust	Department of Infection, Immunity and Cardiovascular Disease, The Florey Institute, The Medical School, University of Sheffield	Thushan de Silva et al	https://www.gisaid.org	?	2020-03-23
England/SHEF-BFD09/2020	ncov	EPI_ISL_416735	?	2020-03-09	Europe	United Kingdom	England	South Yorkshire	Europe	United Kingdom	England	genome	29903	Human	76	Male	Virology Department, Sheffield Teaching Hospitals NHS Foundation Trust	Department of Infection, Immunity and Cardiovascular Disease, The Florey Institute, The Medical School, University of Sheffield	Thushan de Silva et al	https://www.gisaid.org	?	2020-03-23
England/SHEF-BFD18/2020	ncov	EPI_ISL_416736	?	2020-03-09	Europe	United Kingdom	England	South Yorkshire	Europe	United Kingdom	England	genome	29903	Human	42	Female	Virology Department, Sheffield Teaching Hospitals NHS Foundation Trust	Department of Infection, Immunity and Cardiovascular Disease, The Florey Institute, The Medical School, University of Sheffield	Thushan de Silva et al	https://www.gisaid.org	?	2020-03-23
England/SHEF-BFD27/2020	ncov	EPI_ISL_416737	?	2020-03-03	Europe	United Kingdom	England	London	Europe	United Kingdom	England	genome	29903	Human	30	Female	Virology Department, Sheffield Teaching Hospitals NHS Foundation Trust	Department of Infection, Immunity and Cardiovascular Disease, The Florey Institute, The Medical School, University of Sheffield	Thushan de Silva et al	https://www.gisaid.org	?	2020-03-23
England/SHEF-BFD36/2020	ncov	EPI_ISL_416738	?	2020-03-09	Europe	United Kingdom	England	Nottinghamshire	Europe	United Kingdom	England	genome	29903	Human	39	Male	Virology Department, Sheffield Teaching Hospitals NHS Foundation Trust	Department of Infection, Immunity and Cardiovascular Disease, The Florey Institute, The Medical School, University of Sheffield	Thushan de Silva et al	https://www.gisaid.org	?	2020-03-23
England/SHEF-BFD45/2020	ncov	EPI_ISL_416739	?	2020-03-09	Europe	United Kingdom	England	South Yorkshire	Europe	United Kingdom	England	genome	29903	Human	67	Male	Virology Department, Sheffield Teaching Hospitals NHS Foundation Trust	Department of Infection, Immunity and Cardiovascular Disease, The Florey Institute, The Medical School, University of Sheffield	Thushan de Silva et al	https://www.gisaid.org	?	2020-03-23
England/SHEF-BFD54/2020	ncov	EPI_ISL_416740	?	2020-03-03	Europe	United Kingdom	England	South Yorkshire	Europe	United Kingdom	England	genome	29903	Human	45	Male	Virology Department, Sheffield Teaching Hospitals NHS Foundation Trust	Department of Infection, Immunity and Cardiovascular Disease, The Florey Institute, The Medical School, University of Sheffield	Thushan de Silva et al	https://www.gisaid.org	?	2020-03-23
England/Sheff01/2020	ncov	EPI_ISL_414500	?	2020-03-04	Europe	United Kingdom	England	Yorkshire	Europe	United Kingdom	England	genome	29782	Human	27	Female	Virology Department, Sheffield Teaching Hospitals NHS Foundation Trust	Department of Infection, Immunity and Cardiovascular Disease, The Florey Institute, The Medical School, University of Sheffield	Thushan de Silva et al	https://www.gisaid.org	?	2020-03-12
England/Sheff02/2020	ncov	EPI_ISL_414501	?	2020-03-03	Europe	United Kingdom	England	Yorkshire	Europe	United Kingdom	England	genome	29782	Human	26	Male	Virology Department, Sheffield Teaching Hospitals NHS Foundation Trust	Department of Infection, Immunity and Cardiovascular Disease, The Florey Institute, The Medical School, University of Sheffield	Thushan de Silva et al	https://www.gisaid.org	?	2020-03-12
Finland/1/2020	ncov	EPI_ISL_407079	MT020781	2020-01-29	Europe	Finland	Finland	Rovaniemi	Asia	China	Hubei	genome	29859	Human	32	Female	Lapland Central Hospital	Department of Virology, University of Helsinki and Helsinki University Hospital, Helsinki, Finland	Teemu Smura et al	https://www.gisaid.org	?	2020-02-03
Finland/FIN-114/2020	ncov	EPI_ISL_414640	?	2020-03-01	Europe	Finland	Finland		Europe	Italy	Italy	genome	29806	Human	23	Female	Department of Virology and Immunology, University of Helsinki and Helsinki University Hospital, Huslab Finland	Department of Virology, Faculty of Medicine, University of Helsinki, Helsinki, Finland	Teemu Smura et al	https://www.gisaid.org	?	2020-03-15
Finland/FIN-25/2020	ncov	EPI_ISL_412971	?	2020-02-25	Europe	Finland	Helsinki		Europe	Italy	Lombardy	genome	29806	Human	24	Female	HUS Diagnostiikkakeskus, Hallinto	Department of Virology Faculty of Medicine, Medicum University of Helsinki	Teemu Smura et al	https://www.gisaid.org	?	2020-03-01
Finland/FIN-266/2020	ncov	EPI_ISL_414646	?	2020-03-04	Europe	Finland	Finland		Asia	Iran	Iran	genome	29807	Human	29	Female	Department of Virology and Immunology, University of Helsinki and Helsinki University Hospital, Huslab Finland	Department of Virology, Faculty of Medicine, University of Helsinki, Helsinki, Finland	Teemu Smura et al	https://www.gisaid.org	?	2020-03-15
Finland/FIN-274/2020	ncov	EPI_ISL_414645	?	2020-03-04	Europe	Finland	Finland		Europe	Finland	Finland	genome	29809	Human	27	Male	Department of Virology and Immunology, University of Helsinki and Helsinki University Hospital, Huslab Finland	Department of Virology, Faculty of Medicine, University of Helsinki, Helsinki, Finland	Teemu Smura et al	https://www.gisaid.org	?	2020-03-15
Finland/FIN-313/2020	ncov	EPI_ISL_414641	?	2020-03-05	Europe	Finland	Finland		Europe	Finland	Finland	genome	29807	Human	49	Female	Department of Virology and Immunology, University of Helsinki and Helsinki University Hospital, Huslab Finland	Department of Virology, Faculty of Medicine, University of Helsinki, Helsinki, Finland	Teemu Smura et al	https://www.gisaid.org	?	2020-03-15
Finland/FIN-318/2020	ncov	EPI_ISL_414644	?	2020-03-04	Europe	Finland	Finland		Europe	Finland	Finland	genome	29806	Human	35	Male	Department of Virology and Immunology, University of Helsinki and Helsinki University Hospital, Huslab Finland	Department of Virology, Faculty of Medicine, University of Helsinki, Helsinki, Finland	Teemu Smura et al	https://www.gisaid.org	?	2020-03-15
Finland/FIN-455/2020	ncov	EPI_ISL_414642	?	2020-03-08	Europe	Finland	Finland		Europe	Finland	Finland	genome	29809	Human	57	Male	Department of Virology and Immunology, University of Helsinki and Helsinki University Hospital, Huslab Finland	Department of Virology, Faculty of Medicine, University of Helsinki, Helsinki, Finland	Teemu Smura et al	https://www.gisaid.org	?	2020-03-15
Finland/FIN-508/2020	ncov	EPI_ISL_414643	?	2020-03-07	Europe	Finland	Finland		Europe	Finland	Finland	genome	29809	Human	43	Female	Department of Virology and Immunology, University of Helsinki and Helsinki University Hospital, Huslab Finland	Department of Virology, Faculty of Medicine, University of Helsinki, Helsinki, Finland	Teemu Smura et al	https://www.gisaid.org	?	2020-03-15
Finland/FIN01032020/2020	ncov	EPI_ISL_413605	?	2020-03-01	Europe	Finland	Helsinki		Europe	Finland	Helsinki	genome	29809	Human	76	Male	Department of Virology and Immunology, University of Helsinki and Helsinki University Hospital, Huslab Finland	Department of Virology, Faculty of Medicine, University of Helsinki, Helsinki, Finland	Teemu Smura et al	https://www.gisaid.org	?	2020-03-08
Finland/FIN03032020A/2020	ncov	EPI_ISL_413602	?	2020-03-03	Europe	Finland	Helsinki		Europe	Italy	Italy	genome	29808	Human	40	Male	Department of Virology and Immunology, University of Helsinki and Helsinki University Hospital, Huslab Finland	Department of Virology, Faculty of Medicine, University of Helsinki, Helsinki, Finland	Teemu Smura et al	https://www.gisaid.org	?	2020-03-08
Finland/FIN03032020B/2020	ncov	EPI_ISL_413603	?	2020-03-03	Europe	Finland	Helsinki		Europe	Finland	Helsinki	genome	29835	Human	55	Female	Department of Virology and Immunology, University of Helsinki and Helsinki University Hospital, Huslab Finland	Department of Virology, Faculty of Medicine, University of Helsinki, Helsinki, Finland	Teemu Smura et al	https://www.gisaid.org	?	2020-03-08
Finland/FIN03032020C/2020	ncov	EPI_ISL_413604	?	2020-03-03	Europe	Finland	Helsinki		Europe	Italy	Italy	genome	29807	Human	59	Male	Department of Virology and Immunology, University of Helsinki and Helsinki University Hospital, Huslab Finland	Department of Virology, Faculty of Medicine, University of Helsinki, Helsinki, Finland	Teemu Smura et al	https://www.gisaid.org	?	2020-03-08
Foshan/20SF207/2020	ncov	EPI_ISL_406534	?	2020-01-22	Asia	China	Guangdong	Foshan	Asia	China	Guangdong	genome	29839	Human	57	Male	Guangdong Provincial Center for Diseases Control and Prevention; Guangdong Provincial Public Health	Guangdong Provincial Center for Diseases Control and Prevention	Min Kang et al	https://www.gisaid.org	?	2020-01-29
Foshan/20SF210/2020	ncov	EPI_ISL_406535	?	2020-01-22	Asia	China	Guangdong	Foshan	Asia	China	Guangdong	genome	29839	Human	57	Female	Guangdong Provincial Center for Diseases Control and Prevention; Guangdong Provincial Public Health	Guangdong Provincial Center for Diseases Control and Prevention	Min Kang et al	https://www.gisaid.org	?	2020-01-29
Foshan/20SF211/2020	ncov	EPI_ISL_406536	?	2020-01-22	Asia	China	Guangdong	Foshan	Asia	China	Guangdong	genome	29803	Human	57	Male	Guangdong Provincial Center for Diseases Control and Prevention; Guangdong Provincial Public Health	Guangdong Provincial Center for Diseases Control and Prevention	Min Kang et al	https://www.gisaid.org	?	2020-01-29
France/B2330/2020	ncov	EPI_ISL_416502	?	2020-02-26	Europe	France	Bretagne	Rennes	Europe	France	Bretagne	genome	29837	Human	70	Unknown	CHRU Pontchaillou - Laboratoire de Virologie	National Reference Center for Viruses of Respiratory Infections, Institut Pasteur, Paris	Mélnie Albert et al	https://www.gisaid.org	?	2020-03-22
France/B2334/2020	ncov	EPI_ISL_416503	?	2020-03-01	Europe	France	Bretagne	Rennes	Europe	France	Bretagne	genome	29873	Human	23	Unknown	CHRU Pontchaillou - Laboratoire de Virologie	National Reference Center for Viruses of Respiratory Infections, Institut Pasteur, Paris	Mélnie Albert et al	https://www.gisaid.org	?	2020-03-22
France/B2335/2020	ncov	EPI_ISL_416504	?	2020-03-02	Europe	France	Bretagne	Rennes	Europe	France	Bretagne	genome	29862	Human	79	Unknown	CHRU Pontchaillou - Laboratoire de Virologie	National Reference Center for Viruses of Respiratory Infections, Institut Pasteur, Paris	Mélnie Albert et al	https://www.gisaid.org	?	2020-03-22
France/B2336/2020	ncov	EPI_ISL_416505	?	2020-03-02	Europe	France	Bretagne	Rennes	Europe	France	Bretagne	genome	29868	Human	49	Unknown	CHRU Pontchaillou - Laboratoire de Virologie	National Reference Center for Viruses of Respiratory Infections, Institut Pasteur, Paris	Mélnie Albert et al	https://www.gisaid.org	?	2020-03-22
France/B2337/2020	ncov	EPI_ISL_416506	?	2020-03-03	Europe	France	Bretagne	Rennes	Europe	France	Bretagne	genome	29867	Human	59	Unknown	CHRU Pontchaillou - Laboratoire de Virologie	National Reference Center for Viruses of Respiratory Infections, Institut Pasteur, Paris	Mélnie Albert et al	https://www.gisaid.org	?	2020-03-22
France/B2340/2020	ncov	EPI_ISL_416507	?	2020-03-05	Europe	France	Bretagne	Rennes	Europe	France	Bretagne	genome	29877	Human	25	Unknown	CHRU Pontchaillou - Laboratoire de Virologie	National Reference Center for Viruses of Respiratory Infections, Institut Pasteur, Paris	Mélnie Albert et al	https://www.gisaid.org	?	2020-03-22
France/B2343/2020	ncov	EPI_ISL_416508	?	2020-03-06	Europe	France	Bretagne	Rennes	Europe	France	Bretagne	genome	29865	Human	72	Unknown	CHRU Pontchaillou - Laboratoire de Virologie	National Reference Center for Viruses of Respiratory Infections, Institut Pasteur, Paris	Mélnie Albert et al	https://www.gisaid.org	?	2020-03-22
France/B2344/2020	ncov	EPI_ISL_416509	?	2020-03-06	Europe	France	Bretagne	Rennes	Europe	France	Bretagne	genome	29871	Human	32	Unknown	CHRU Pontchaillou - Laboratoire de Virologie	National Reference Center for Viruses of Respiratory Infections, Institut Pasteur, Paris	Mélnie Albert et al	https://www.gisaid.org	?	2020-03-22
France/B2346/2020	ncov	EPI_ISL_416510	?	2020-03-06	Europe	France	Bretagne	Rennes	Europe	France	Bretagne	genome	29882	Human	63	Unknown	CHRU Pontchaillou - Laboratoire de Virologie	National Reference Center for Viruses of Respiratory Infections, Institut Pasteur, Paris	Mélnie Albert et al	https://www.gisaid.org	?	2020-03-22
France/B2348/2020	ncov	EPI_ISL_416511	?	2020-03-07	Europe	France	Bretagne	Rennes	Europe	France	Bretagne	genome	29837	Human	56	Unknown	CHRU Pontchaillou - Laboratoire de Virologie	National Reference Center for Viruses of Respiratory Infections, Institut Pasteur, Paris	Mélnie Albert et al	https://www.gisaid.org	?	2020-03-22
France/B2349/2020	ncov	EPI_ISL_416512	?	2020-03-07	Europe	France	Bretagne	Rennes	Europe	France	Bretagne	genome	29800	Human	67	Unknown	CHRU Pontchaillou - Laboratoire de Virologie	National Reference Center for Viruses of Respiratory Infections, Institut Pasteur, Paris	Mélnie Albert et al	https://www.gisaid.org	?	2020-03-22
France/B2351/2020	ncov	EPI_ISL_416513	?	2020-03-07	Europe	France	Bretagne	Rennes	Europe	France	Bretagne	genome	29881	Human	40	?	CHRU Pontchaillou - Laboratoire de Virologie	National Reference Center for Viruses of Respiratory Infections, Institut Pasteur, Paris	Mélnie Albert et al	https://www.gisaid.org	?	2020-03-22
France/BFC2094/2020	ncov	EPI_ISL_415651	?	2020-03-05	Europe	France	Bourgogne-France-Comté	Montreux-Chateau	Europe	France	Bourgogne-France-Comté	genome	29882	Human	79	Female	Unknown	National Reference Center for Viruses of Respiratory Infections, Institut Pasteur, Paris	Mélnie Albert et al	https://www.gisaid.org	?	2020-03-18
France/BFC2147/2020	ncov	EPI_ISL_415652	?	2020-03-05	Europe	France	Bourgogne-France-Comté	Thise	Europe	France	Bourgogne-France-Comté	genome	29882	Human	86	Male	unknown	National Reference Center for Viruses of Respiratory Infections, Institut Pasteur, Paris	Mélnie Albert et al	https://www.gisaid.org	?	2020-03-18
France/Bourg-en-Bresse_06678/2020	ncov	EPI_ISL_416757	?	2020-03-07	Europe	France	Auvergne-Rhône-Alpes		Europe	France	Auvergne-Rhône-Alpes	genome	29879	Human	41	Male	Centre Hospitalier de Bourg en Bresse	CNR Virus des Infections Respiratoires - France SUD	Bal et al	https://www.gisaid.org	?	2020-03-23
France/Bourg-en-Bresse_06813/2020	ncov	EPI_ISL_417340	?	2020-03-07	Europe	France	Auvergne-Rhône-Alpes		Europe	France	Auvergne-Rhône-Alpes	genome	29879	Human	53	Male	Centre Hospitalier de Bourg en Bresse	CNR Virus des Infections Respiratoires - France SUD	Antonin Bal et al	https://www.gisaid.org	?	2020-03-25
France/Clermont-Ferrand_650/2020	ncov	EPI_ISL_416752	?	2020-03-04	Europe	France	Auvergne-Rhône-Alpes		Europe	France	Auvergne-Rhône-Alpes	genome	29879	Human	49	Female	CHU Gabriel Montpied	CNR Virus des Infections Respiratoires - France SUD	Bal et al	https://www.gisaid.org	?	2020-03-23
France/Clermont-Ferrand_651/2020	ncov	EPI_ISL_416751	?	2020-03-05	Europe	France	Auvergne-Rhône-Alpes		Europe	France	Auvergne-Rhône-Alpes	genome	29879	Human	16	Male	CHU Gabriel Montpied	CNR Virus des Infections Respiratoires - France SUD	Bal et al	https://www.gisaid.org	?	2020-03-23
France/GE1583/2020	ncov	EPI_ISL_414623	?	2020-02-25	Europe	France	Grand Est	Strasbourg	Europe	France	Grand Est	genome	29903	Human	36	Male	Laboratoire de Virologie Institut de Virologie - INSERM U 1109 Hôpitaux Universitaires de Strasbourg	National Reference Center for Viruses of Respiratory Infections, Institut Pasteur, Paris	Mélnie Albert et al	https://www.gisaid.org	?	2020-03-15
France/GE1973/2020	ncov	EPI_ISL_414631	?	2020-03-04	Europe	France	Grand Est	Reims	Europe	France	Grand Est	genome	29903	Human	88	Male	Hôpital Robert Debré Laboratoire de Virologie	National Reference Center for Viruses of Respiratory Infections, Institut Pasteur, Paris	Mélnie Albert et al	https://www.gisaid.org	?	2020-03-15
France/GE1977/2020	ncov	EPI_ISL_414632	?	2020-03-04	Europe	France	Grand Est	Reims	Europe	France	Grand Est	genome	29903	Human	70	Male	Hôpital Robert Debré Laboratoire de Virologie	National Reference Center for Viruses of Respiratory Infections, Institut Pasteur, Paris	Mélnie Albert et al	https://www.gisaid.org	?	2020-03-15
France/HF1684/2020	ncov	EPI_ISL_414626	?	2020-02-29	Europe	France	Hauts de France	Crépy en Valois	Europe	France	Hauts de France	genome	29903	Human	88	Female	unknown	National Reference Center for Viruses of Respiratory Infections, Institut Pasteur, Paris	Mélnie Albert et al	https://www.gisaid.org	?	2020-03-15
France/HF1795/2020	ncov	EPI_ISL_414627	?	2020-03-02	Europe	France	Hauts de France	Compiègne	Europe	France	Hauts de France	genome	29897	Human	78	Male	Centre Hospitalier Compiègne Laboratoire de Biologie	National Reference Center for Viruses of Respiratory Infections, Institut Pasteur, Paris	Mélnie Albert et al	https://www.gisaid.org	?	2020-03-15
France/HF1805/2020	ncov	EPI_ISL_414628	?	2020-03-02	Europe	France	Hauts de France	Compiègne	Europe	France	Hauts de France	genome	29902	Human	82	Male	Centre Hospitalier Compiègne Laboratoire de Biologie	National Reference Center for Viruses of Respiratory Infections, Institut Pasteur, Paris	Mélnie Albert et al	https://www.gisaid.org	?	2020-03-15
France/HF1870/2020	ncov	EPI_ISL_414629	?	2020-03-03	Europe	France	Hauts de France	Compiègne	Europe	France	Hauts de France	genome	29902	Human	88	Male	Centre Hospitalier Compiègne Laboratoire de Biologie	National Reference Center for Viruses of Respiratory Infections, Institut Pasteur, Paris	Mélnie Albert et al	https://www.gisaid.org	?	2020-03-15
France/HF1871/2020	ncov	EPI_ISL_414630	?	2020-03-03	Europe	France	Hauts de France	Compiègne	Europe	France	Hauts de France	genome	29903	Human	65	Male	Centre Hospitalier Compiègne Laboratoire de Biologie	National Reference Center for Viruses of Respiratory Infections, Institut Pasteur, Paris	Mélnie Albert et al	https://www.gisaid.org	?	2020-03-15
France/HF1986/2020	ncov	EPI_ISL_414634	?	2020-03-04	Europe	France	Hauts de France	Compiègne	Europe	France	Hauts de France	genome	29902	Human	60	Male	Centre Hospitalier Compiègne Laboratoire de Biologie	National Reference Center for Viruses of Respiratory Infections, Institut Pasteur, Paris	Mélnie Albert et al	https://www.gisaid.org	?	2020-03-15
France/HF1988/2020	ncov	EPI_ISL_414635	?	2020-03-04	Europe	France	Hauts de France	Compiègne	Europe	France	Hauts de France	genome	29903	Human	70	Female	Centre Hospitalier Compiègne Laboratoire de Biologie	National Reference Center for Viruses of Respiratory Infections, Institut Pasteur, Paris	Mélnie Albert et al	https://www.gisaid.org	?	2020-03-15
France/HF1989/2020	ncov	EPI_ISL_414636	?	2020-03-04	Europe	France	Hauts de France	Compiègne	Europe	France	Hauts de France	genome	29902	Human	95	Male	Centre Hospitalier Compiègne Laboratoire de Biologie	National Reference Center for Viruses of Respiratory Infections, Institut Pasteur, Paris	Mélnie Albert et al	https://www.gisaid.org	?	2020-03-15
France/HF1993/2020	ncov	EPI_ISL_414637	?	2020-03-04	Europe	France	Hauts de France	Compiègne	Europe	France	Hauts de France	genome	29903	Human	68	Male	Centre Hospitalier Compiègne Laboratoire de Biologie	National Reference Center for Viruses of Respiratory Infections, Institut Pasteur, Paris	Mélnie Albert et al	https://www.gisaid.org	?	2020-03-15
France/HF1995/2020	ncov	EPI_ISL_414638	?	2020-03-04	Europe	France	Hauts de France	Compiègne	Europe	France	Hauts de France	genome	29903	Human	86	Female	Centre Hospitalier Compiègne Laboratoire de Biologie	National Reference Center for Viruses of Respiratory Infections, Institut Pasteur, Paris	Mélnie Albert et al	https://www.gisaid.org	?	2020-03-15
France/HF2039/2020	ncov	EPI_ISL_415649	?	2020-03-05	Europe	France	Hauts de France	Crépy en Valois	Europe	France	Hauts de France	genome	29882	Human	43	Female	unknown	National Reference Center for Viruses of Respiratory Infections, Institut Pasteur, Paris	Mélnie Albert et al	https://www.gisaid.org	?	2020-03-18
France/HF2151/2020	ncov	EPI_ISL_415653	?	2020-03-08	Europe	France	Hauts de France	Compiègne	Europe	France	Hauts de France	genome	29882	Human	53	Female	Centre Hospitalier Compiègne Laboratoire de Biologie	National Reference Center for Viruses of Respiratory Infections, Institut Pasteur, Paris	Mélnie Albert et al	https://www.gisaid.org	?	2020-03-18
France/HF2174/2020	ncov	EPI_ISL_415654	?	2020-03-09	Europe	France	Hauts de France	Compiègne	Europe	France	Hauts de France	genome	29882	Human	37	Female	Centre Hospitalier Compiègne Laboratoire de Biologie	National Reference Center for Viruses of Respiratory Infections, Institut Pasteur, Paris	Mélnie Albert et al	https://www.gisaid.org	?	2020-03-18
France/HF2196/2020	ncov	EPI_ISL_416493	?	2020-03-08	Europe	France	Hauts de France	Chateau-Thierry	Europe	France	Hauts de France	genome	29882	Human	87	Male	CH Jean de Navarre Laboratoire de Biologie	National Reference Center for Viruses of Respiratory Infections, Institut Pasteur, Paris	Mélnie Albert et al	https://www.gisaid.org	?	2020-03-22
France/HF2234/2020	ncov	EPI_ISL_416495	?	2020-03-10	Europe	France	Hauts de France	Compiègne	Europe	France	Hauts de France	genome	29882	Human	70	Male	Centre Hospitalier Compiègne Laboratoire de Biologie	National Reference Center for Viruses of Respiratory Infections, Institut Pasteur, Paris	Mélnie Albert et al	https://www.gisaid.org	?	2020-03-22
France/HF2237/2020	ncov	EPI_ISL_416496	?	2020-03-10	Europe	France	Hauts de France	Compiègne	Europe	France	Hauts de France	genome	29869	Human	45	Male	Centre Hospitalier Compiègne Laboratoire de Biologie	National Reference Center for Viruses of Respiratory Infections, Institut Pasteur, Paris	Mélnie Albert et al	https://www.gisaid.org	?	2020-03-22
France/HF2239/2020	ncov	EPI_ISL_416497	?	2020-03-10	Europe	France	Hauts de France	Compiègne	Europe	France	Hauts de France	genome	29862	Human	93	Male	Centre Hospitalier Compiègne Laboratoire de Biologie	National Reference Center for Viruses of Respiratory Infections, Institut Pasteur, Paris	Mélnie Albert et al	https://www.gisaid.org	?	2020-03-22
France/IDF0372-isl/2020	ncov	EPI_ISL_410720	?	2020-01-23	Europe	France	Ile de France	Paris	Europe	France	Ile de France	genome	29874	Human	31	Female	Department of Infectious and Tropical Diseases, Bichat Claude Bernard Hospital, Paris	National Reference Center for Viruses of Respiratory Infections, Institut Pasteur, Paris	Mélanie Albert et al	https://www.gisaid.org	?	2020-02-18
France/IDF0372/2020	ncov	EPI_ISL_406596	?	2020-01-23	Europe	France	Ile de France	Paris	Asia	China	Hubei	genome	29853	Human	31	Female	Department of Infectious and Tropical Diseases, Bichat Claude Bernard Hospital, Paris	National Reference Center for Viruses of Respiratory Infections, Institut Pasteur, Paris	Mélanie Albert et al	https://www.gisaid.org	?	2020-01-29
France/IDF0373/2020	ncov	EPI_ISL_406597	?	2020-01-23	Europe	France	Ile de France	Paris	Asia	China	Hubei	genome	29809	Human	32	Male	Department of Infectious and Tropical Diseases, Bichat Claude Bernard Hospital, Paris	National Reference Center for Viruses of Respiratory Infections, Institut Pasteur, Paris	Mélanie Albert et al	https://www.gisaid.org	?	2020-01-29
France/IDF0386-islP1/2020	ncov	EPI_ISL_411219	?	2020-01-28	Europe	France	Ile de France	Paris	Europe	France	Ile de France	genome	29872	Human	30	Female	Department of Infectious and Tropical Diseases, Bichat Claude Bernard Hospital, Paris	Laboratoire Virpath, CIRI U111, UCBL1, INSERM, CNRS, ENS Lyon	Olivier Terrier et al	https://www.gisaid.org	?	2020-02-19
France/IDF0386-islP3/2020	ncov	EPI_ISL_411220	?	2020-01-28	Europe	France	Ile de France	Paris	Europe	France	Ile de France	genome	29878	Human	30	Female	Department of Infectious and Tropical Diseases, Bichat Claude Bernard Hospital, Paris	Laboratoire Virpath, CIRI U111, UCBL1, INSERM, CNRS, ENS Lyon	Olivier Terrier et al	https://www.gisaid.org	?	2020-02-19
France/IDF0515-isl/2020	ncov	EPI_ISL_410984	?	2020-01-29	Europe	France	Ile de France	Paris	Europe	France	Ile de France	genome	29903	Human	47	Female	Department of Infectious and Tropical Diseases, Bichat Claude Bernard Hospital, Paris	National Reference Center for Viruses of Respiratory Infections, Institut Pasteur, Paris	Mélanie Albert et al	https://www.gisaid.org	?	2020-02-18
France/IDF0515/2020	ncov	EPI_ISL_408430	?	2020-01-29	Europe	France	Ile de France	Paris	Asia	China	Hubei	genome	29863	Human	47	Female	Department of Infectious and Tropical Diseases, Bichat Claude Bernard Hospital, Paris	National Reference Center for Viruses of Respiratory Infections, Institut Pasteur, Paris	Mélanie Albert et al	https://www.gisaid.org	?	2020-02-08
France/IDF0571/2020	ncov	EPI_ISL_411218	?	2020-02-02	Europe	France	Ile de France	Paris	Europe	France	Ile de France	genome	29873	Human	47	Female	Department of Infectious and Tropical Diseases, Bichat Claude Bernard Hospital, Paris	Laboratoire Virpath, CIRI U111, UCBL1, INSERM, CNRS, ENS Lyon	Olivier Terrier et al	https://www.gisaid.org	?	2020-02-19
France/IDF0626/2020	ncov	EPI_ISL_408431	?	2020-01-29	Europe	France	Ile de France	Paris	Europe	France	Ile de France	genome	29851	Human	53	Male	Sorbonne Université, Inserm et Assistance Publique-Hôpitaux de Paris (Pitié Salpétrière)	National Reference Center for Viruses of Respiratory Infections, Institut Pasteur, Paris	Mélanie Albert et al	https://www.gisaid.org	?	2020-02-08
France/IDF1980/2020	ncov	EPI_ISL_414633	?	2020-03-04	Europe	France	Ile de France	Pontoise	Europe	France	Ile de France	genome	29903	Human	86	Male	Centre Hospitalier René Dubois Laboratoire de Microbiologie - Bât A	National Reference Center for Viruses of Respiratory Infections, Institut Pasteur, Paris	Mélnie Albert et al	https://www.gisaid.org	?	2020-03-15
France/IDF2075/2020	ncov	EPI_ISL_415650	?	2020-03-02	Europe	France	Ile de France		Europe	France	Ile de France	genome	29882	Human	40	Male	Hôpital Instruction des Armées - BEGIN	National Reference Center for Viruses of Respiratory Infections, Institut Pasteur, Paris	Mélnie Albert et al	https://www.gisaid.org	?	2020-03-18
France/IDF2256/2020	ncov	EPI_ISL_416498	?	2020-03-11	Europe	France	Ile de France	Garches	Europe	France	Ile de France	genome	29864	Human	71	Male	Institut Médico légal- Hop R. Poincaré	National Reference Center for Viruses of Respiratory Infections, Institut Pasteur, Paris	Mélnie Albert et al	https://www.gisaid.org	?	2020-03-22
France/IDF2278/2020	ncov	EPI_ISL_416499	?	2020-03-11	Europe	France	Ile de France	Longjumeau	Europe	France	Ile de France	genome	29881	Human	81	Male	LABM GH nord Essonne	National Reference Center for Viruses of Respiratory Infections, Institut Pasteur, Paris	Mélnie Albert et al	https://www.gisaid.org	?	2020-03-22
France/IDF2279/2020	ncov	EPI_ISL_416500	?	2020-03-11	Europe	France	Ile de France	Longjumeau	Europe	France	Ile de France	genome	29753	Human	82	Male	LABM GH nord Essonne	National Reference Center for Viruses of Respiratory Infections, Institut Pasteur, Paris	Mélnie Albert et al	https://www.gisaid.org	?	2020-03-22
France/IDF2284/2020	ncov	EPI_ISL_416501	?	2020-03-10	Europe	France	Ile de France	Levallois-Perret	Europe	France	Ile de France	genome	29865	Human	56	Male	Hopital franco britannique - Service des Urgences	National Reference Center for Viruses of Respiratory Infections, Institut Pasteur, Paris	Mélnie Albert et al	https://www.gisaid.org	?	2020-03-22
France/Lyon_06042/2020	ncov	EPI_ISL_417333	?	2020-03-04	Europe	France	Auvergne-Rhône-Alpes		Europe	France	Auvergne-Rhône-Alpes	genome	29878	Human	48	Male	Institut des Agents Infectieux (IAI), Hospices Civils de Lyon	CNR Virus des Infections Respiratoires - France SUD	Antonin Bal et al	https://www.gisaid.org	?	2020-03-25
France/Lyon_06056/2020	ncov	EPI_ISL_417334	?	2020-03-04	Europe	France	Auvergne-Rhône-Alpes		Europe	France	Auvergne-Rhône-Alpes	genome	29879	Human	50	Female	Institut des Agents Infectieux (IAI), Hospices Civils de Lyon	CNR Virus des Infections Respiratoires - France SUD	Antonin Bal et al	https://www.gisaid.org	?	2020-03-25
France/Lyon_06464/2020	ncov	EPI_ISL_416753	?	2020-03-06	Europe	France	Auvergne-Rhône-Alpes		Europe	France	Auvergne-Rhône-Alpes	genome	29879	Human	50	Male	Institut des Agents Infectieux (IAI) Hospices Civils de Lyon	CNR Virus des Infections Respiratoires - France SUD	Bal et al	https://www.gisaid.org	?	2020-03-23
France/Lyon_06487/2020	ncov	EPI_ISL_416754	?	2020-03-06	Europe	France	Auvergne-Rhône-Alpes		Europe	France	Auvergne-Rhône-Alpes	genome	29879	Human	82	Male	Institut des Agents Infectieux (IAI) Hospices Civils de Lyon	CNR Virus des Infections Respiratoires - France SUD	Bal et al	https://www.gisaid.org	?	2020-03-23
France/Lyon_06531/2020	ncov	EPI_ISL_416756	?	2020-03-06	Europe	France	Auvergne-Rhône-Alpes		Europe	France	Auvergne-Rhône-Alpes	genome	29879	Human	88	Female	Institut des Agents Infectieux (IAI) Hospices Civils de Lyon	CNR Virus des Infections Respiratoires - France SUD	Bal et al	https://www.gisaid.org	?	2020-03-23
France/Lyon_06573/2020	ncov	EPI_ISL_417335	?	2020-03-06	Europe	France	Auvergne-Rhône-Alpes		Europe	France	Auvergne-Rhône-Alpes	genome	29876	Human	74	Male	Institut des Agents Infectieux (IAI), Hospices Civils de Lyon	CNR Virus des Infections Respiratoires - France SUD	Antonin Bal et al	https://www.gisaid.org	?	2020-03-25
France/Lyon_06625/2020	ncov	EPI_ISL_417337	?	2020-03-07	Europe	France	Auvergne-Rhône-Alpes		Europe	France	Auvergne-Rhône-Alpes	genome	29879	Human	78	Male	Institut des Agents Infectieux (IAI), Hospices Civils de Lyon	CNR Virus des Infections Respiratoires - France SUD	Antonin Bal et al	https://www.gisaid.org	?	2020-03-25
France/Lyon_0668/2020	ncov	EPI_ISL_417336	?	2020-03-06	Europe	France	Auvergne-Rhône-Alpes		Europe	France	Auvergne-Rhône-Alpes	genome	29879	Human	79	Male	Institut des Agents Infectieux (IAI), Hospices Civils de Lyon	CNR Virus des Infections Respiratoires - France SUD	Antonin Bal et al	https://www.gisaid.org	?	2020-03-25
France/Lyon_06820/2020	ncov	EPI_ISL_417339	?	2020-03-08	Europe	France	Auvergne-Rhône-Alpes		Europe	France	Auvergne-Rhône-Alpes	genome	29879	Human	86	Female	Institut des Agents Infectieux (IAI), Hospices Civils de Lyon	CNR Virus des Infections Respiratoires - France SUD	Antonin Bal et al	https://www.gisaid.org	?	2020-03-25
France/Lyon_0693/2020	ncov	EPI_ISL_416758	?	2020-03-08	Europe	France	Auvergne-Rhône-Alpes		Europe	France	Auvergne-Rhône-Alpes	genome	29879	Human	79	Male	Institut des Agents Infectieux (IAI) Hospices Civils de Lyon	CNR Virus des Infections Respiratoires - France SUD	Bal et al	https://www.gisaid.org	?	2020-03-23
France/Lyon_487/2020	ncov	EPI_ISL_416747	?	2020-03-04	Europe	France	Auvergne-Rhône-Alpes		Europe	France	Auvergne-Rhône-Alpes	genome	29878	Human	43	Female	Institut des Agents Infectieux (IAI) Hospices Civils de Lyon	CNR Virus des Infections Respiratoires - France SUD	Bal et al	https://www.gisaid.org	?	2020-03-23
France/Lyon_508/2020	ncov	EPI_ISL_416748	?	2020-03-04	Europe	France	Auvergne-Rhône-Alpes		Europe	France	Auvergne-Rhône-Alpes	genome	29879	Human	50	Female	Institut des Agents Infectieux (IAI) Hospices Civils de Lyon	CNR Virus des Infections Respiratoires - France SUD	Bal et al	https://www.gisaid.org	?	2020-03-23
France/Lyon_683/2020	ncov	EPI_ISL_416750	?	2020-03-06	Europe	France	Auvergne-Rhône-Alpes		Europe	France	Auvergne-Rhône-Alpes	genome	29879	Human	47	Male	Institut des Agents Infectieux (IAI) Hospices Civils de Lyon	CNR Virus des Infections Respiratoires - France SUD	Bal et al	https://www.gisaid.org	?	2020-03-23
France/Macon_06756/2020	ncov	EPI_ISL_417338	?	2020-03-07	Europe	France	Auvergne-Rhône-Alpes		Europe	France	Auvergne-Rhône-Alpes	genome	29879	Human	63	Female	Centre Hospitalier de Macon	CNR Virus des Infections Respiratoires - France SUD	Antonin Bal et al	https://www.gisaid.org	?	2020-03-25
France/N1620/2020	ncov	EPI_ISL_414624	?	2020-02-26	Europe	France	Normandie	Rouen	Europe	France	Normandie	genome	29903	Human	?	?	Centre Hositalier Universitaire de Rouen Laboratoire de Virologie	National Reference Center for Viruses of Respiratory Infections, Institut Pasteur, Paris	Mélnie Albert et al	https://www.gisaid.org	?	2020-03-15
France/N2223/2020	ncov	EPI_ISL_416494	?	2020-03-04	Europe	France	Normandie	Rouen	Europe	France	Normandie	genome	29864	Human	62	Male	Centre Hositalier Universitaire de Rouen Laboratoire de Virologie	National Reference Center for Viruses of Respiratory Infections, Institut Pasteur, Paris	Mélnie Albert et al	https://www.gisaid.org	?	2020-03-22
France/PL1643/2020	ncov	EPI_ISL_414625	?	2020-02-26	Europe	France	Pays de la Loire	Nantes	Europe	France	Pays de la Loire	genome	29903	Human	59	Female	Centre Hospitalier Régional Universitaire de Nantes Laboratoire de Virologie	National Reference Center for Viruses of Respiratory Infections, Institut Pasteur, Paris	Mélnie Albert et al	https://www.gisaid.org	?	2020-03-15
France/Pollionay_1733/2020	ncov	EPI_ISL_416745	?	2020-03-10	Europe	France	Auvergne-Rhône-Alpes		Europe	France	Auvergne-Rhône-Alpes	genome	29879	Human	81	Male	CNR Virus des Infections Respiratoires - France SUD	CNR Virus des Infections Respiratoires - France SUD	Bal et al	https://www.gisaid.org	?	2020-03-23
France/RA739/2020	ncov	EPI_ISL_410486	?	2020-02-08	Europe	France	Auvergne Rhone Alpes	Contamines	Europe	France	Auvergne Rhone Alpes	genome	29876	Human	56	Female	CNR Virus des Infections Respiratoires - France SUD	CNR Virus des Infections Respiratoires - France SUD	Bal et al	https://www.gisaid.org	?	2020-02-14
France/Valence_425/2020	ncov	EPI_ISL_416746	?	2020-03-03	Europe	France	Auvergne-Rhône-Alpes		Europe	France	Auvergne-Rhône-Alpes	genome	29879	Human	61	Male	CNR Virus des Infections Respiratoires - France SUD	CNR Virus des Infections Respiratoires - France SUD	Bal et al	https://www.gisaid.org	?	2020-03-23
France/Valence_532/2020	ncov	EPI_ISL_416749	?	2020-03-04	Europe	France	Auvergne-Rhône-Alpes		Europe	France	Auvergne-Rhône-Alpes	genome	29879	Human	44	Female	Centre Hospitalier de Valence	CNR Virus des Infections Respiratoires - France SUD	Bal et al	https://www.gisaid.org	?	2020-03-23
Fujian/13/2020	ncov	EPI_ISL_411066	?	2020-01-22	Asia	China	Fujian		Asia	China	Fujian	genome	29891	Human	65	Male	Fujian Center for Disease Control and Prevention	Fujian Center for Disease Control and Prevention	Chen Wei et al	https://www.gisaid.org	?	2020-02-19
Fujian/8/2020	ncov	EPI_ISL_411060	?	2020-01-21	Asia	China	Fujian		Asia	China	Fujian	genome	29871	Human	73	Female	Fujian Center for Disease Control and Prevention	Fujian Center for Disease Control and Prevention	Chen Wei et al	https://www.gisaid.org	?	2020-02-19
Georgia/Tb-273/2020	ncov	EPI_ISL_416479	?	2020-03-05	Asia	Georgia	Tbilisi		Asia	Georgia	Tbilisi	genome	29833	Human	?	Male	R. G. Lugar Center for Public Health Research, National Center for Disease Control and Public Health (NCDC) of Georgia.	R. G. Lugar Center for Public Health Research, National Center for Disease Control and Public Health (NCDC) of Georgia.	Marine Murtskhvaladze et al	https://www.gisaid.org	?	2020-03-22
Georgia/Tb-390/2020	ncov	EPI_ISL_416477	?	2020-03-08	Asia	Georgia	Tbilisi		Asia	Georgia	Tbilisi	genome	29834	Human	?	Male	R. G. Lugar Center for Public Health Research, National Center for Disease Control and Public Health (NCDC) of Georgia.	R. G. Lugar Center for Public Health Research, National Center for Disease Control and Public Health (NCDC) of Georgia.	Marine Murtskhvaladze et al	https://www.gisaid.org	?	2020-03-22
Georgia/Tb-468/2020	ncov	EPI_ISL_415643	?	2020-03-10	Asia	Georgia	Tbilisi		Asia	Georgia	Tbilisi	genome	29813	Human	?	Male	R. G. Lugar Center for Public Health Research, National Center for Disease Control and Public Health (NCDC) of Georgia.	R. G. Lugar Center for Public Health Research, National Center for Disease Control and Public Health (NCDC) of Georgia.	Nato Kotaria et al	https://www.gisaid.org	?	2020-03-18
Georgia/Tb-477/2020	ncov	EPI_ISL_415642	?	2020-03-10	Asia	Georgia	Tbilisi		Asia	Georgia	Tbilisi	genome	29824	Human	?	Male	R. G. Lugar Center for Public Health Research, National Center for Disease Control and Public Health (NCDC) of Georgia.	R. G. Lugar Center for Public Health Research, National Center for Disease Control and Public Health (NCDC) of Georgia.	Nato Kotaria et al	https://www.gisaid.org	?	2020-03-18
Georgia/Tb-537/2020	ncov	EPI_ISL_416480	?	2020-03-11	Asia	Georgia	Tbilisi		Asia	Georgia	Tbilisi	genome	29834	Human	?	Male	R. G. Lugar Center for Public Health Research, National Center for Disease Control and Public Health (NCDC) of Georgia.	R. G. Lugar Center for Public Health Research, National Center for Disease Control and Public Health (NCDC) of Georgia.	Ann Machablishvili et al	https://www.gisaid.org	?	2020-03-22
Georgia/Tb-54/2020	ncov	EPI_ISL_415641	?	2020-02-27	Asia	Georgia	Tbilisi		Asia	Georgia	Tbilisi	genome	29848	Human	?	Female	R. G. Lugar Center for Public Health Research, National Center for Disease Control and Public Health (NCDC) of Georgia.	R. G. Lugar Center for Public Health Research, National Center for Disease Control and Public Health (NCDC) of Georgia.	Nato Kotaria et al	https://www.gisaid.org	?	2020-03-18
Georgia/Tb-673/2020	ncov	EPI_ISL_416478	?	2020-03-14	Asia	Georgia	Tbilisi		Asia	Georgia	Tbilisi	genome	29833	Human	?	Male	R. G. Lugar Center for Public Health Research, National Center for Disease Control and Public Health (NCDC) of Georgia.	R. G. Lugar Center for Public Health Research, National Center for Disease Control and Public Health (NCDC) of Georgia.	Marine Murtskhvaladze et al	https://www.gisaid.org	?	2020-03-22
Georgia/Tb-712/2020	ncov	EPI_ISL_416481	?	2020-03-16	Asia	Georgia	Tbilisi		Asia	Georgia	Tbilisi	genome	29834	Human	?	Female	R. G. Lugar Center for Public Health Research, National Center for Disease Control and Public Health (NCDC) of Georgia.	R. G. Lugar Center for Public Health Research, National Center for Disease Control and Public Health (NCDC) of Georgia.	Gvantsa Chanturia et al	https://www.gisaid.org	?	2020-03-22
Georgia/Tb-82/2020	ncov	EPI_ISL_415644	?	2020-02-28	Asia	Georgia	Tbilisi		Asia	Georgia	Tbilisi	genome	29847	Human	?	Male	R. G. Lugar Center for Public Health Research, National Center for Disease Control and Public Health (NCDC) of Georgia.	R. G. Lugar Center for Public Health Research, National Center for Disease Control and Public Health (NCDC) of Georgia.	Nato Kotaria et al	https://www.gisaid.org	?	2020-03-18
Georgia/Tb/2020	ncov	EPI_ISL_416482	?	2020-03-13	Asia	Georgia	Tbilisi		Asia	Georgia	Tbilisi	genome	29833	Human	?	Male	R. G. Lugar Center for Public Health Research, National Center for Disease Control and Public Health (NCDC) of Georgia.	R. G. Lugar Center for Public Health Research, National Center for Disease Control and Public Health (NCDC) of Georgia.	Adam Kotorashvili et al	https://www.gisaid.org	?	2020-03-22
Germany/Baden-Wuerttemberg-1/2020	ncov	EPI_ISL_412912	?	2020-02-25	Europe	Germany	Baden-Wuerttemberg		Europe	Italy	Lombardy	genome	29756	Human	?	?	State Health Office Baden-Wuerttemberg	Charité Universitätsmedizin Berlin, Institute of Virology	Victor M Corman et al	https://www.gisaid.org	?	2020-02-28
Germany/BavPat1/2020	ncov	EPI_ISL_406862	?	2020-01-28	Europe	Germany	Bavaria	Starnberg	Europe	Germany	Bavaria	genome	29782	Human	?	Male	Charité Universitätsmedizin Berlin, Institute of Virology; Institut für Mikrobiologie der Bundeswehr, Munich	Charité Universitätsmedizin Berlin, Institute of Virology	Victor M Corman et al	https://www.gisaid.org	?	2020-01-31
Germany/BavPat2/2020	ncov	EPI_ISL_414520	?	2020-03-02	Europe	Germany	Bavaria	Munich	Asia	China	Iran	genome	29874	Human	40	Female	Bundeswehr Institute of Microbiology	Bundeswehr Institute of Microbiology	Mathias C Walter et al	https://www.gisaid.org	?	2020-03-13
Germany/BavPat3/2020	ncov	EPI_ISL_414521	?	2020-03-02	Europe	Germany	Bavaria	Munich	Europe	Germany	Bavaria	genome	29875	Human	38	Female	Bundeswehr Institute of Microbiology	Bundeswehr Institute of Microbiology	Mathias C Walter et al	https://www.gisaid.org	?	2020-03-13
Germany/NRW-01/2020	ncov	EPI_ISL_413488	?	2020-02-28	Europe	Germany	North Rhine Westphalia	Heinsberg District	Europe	Germany	North Rhine Westphalia	genome	29903	Human	?	Unknown	Center of Medical Microbiology, Virology, and Hospital Hygiene, University of Duesseldorf	Center of Medical Microbiology, Virology, and Hospital Hygiene, University of Duesseldorf	Ortwin Adams et al	https://www.gisaid.org	?	2020-03-05
Germany/NRW-011/2020	ncov	EPI_ISL_414507	?	2020-03-03	Europe	Germany	North Rhine Westphalia	Duesseldorf	Europe	Germany	North Rhine Westphalia	genome	29903	Human	?	?	Center of Medical Microbiology, Virology, and Hospital Hygiene, University of Duesseldorf	Center of Medical Microbiology, Virology, and Hospital Hygiene, University of Duesseldorf	Ortwin Adams et al	https://www.gisaid.org	?	2020-03-13
Germany/NRW-02-1/2020	ncov	EPI_ISL_414497	?	2020-02-25	Europe	Germany	North Rhine Westphalia	Heinsberg District	Europe	Germany	North Rhine Westphalia	genome	29903	Human	?	?	Center of Medical Microbiology, Virology, and Hospital Hygiene, University of Duesseldorf	Center of Medical Microbiology, Virology, and Hospital Hygiene, University of Duesseldorf	Ortwin Adams et al	https://www.gisaid.org	?	2020-03-12
Germany/NRW-03/2020	ncov	EPI_ISL_414498	?	2020-02-26	Europe	Germany	North Rhine Westphalia	Heinsberg District	Europe	Germany	North Rhine Westphalia	genome	29903	Human	?	?	Center of Medical Microbiology, Virology, and Hospital Hygiene, University of Duesseldorf	Center of Medical Microbiology, Virology, and Hospital Hygiene, University of Duesseldorf	Ortwin Adams et al	https://www.gisaid.org	?	2020-03-12
Germany/NRW-04/2020	ncov	EPI_ISL_414499	?	2020-02-26	Europe	Germany	North Rhine Westphalia	Heinsberg District	Europe	Germany	North Rhine Westphalia	genome	29903	Human	?	?	Center of Medical Microbiology, Virology, and Hospital Hygiene, University of Duesseldorf	Center of Medical Microbiology, Virology, and Hospital Hygiene, University of Duesseldorf	Ortwin Adams et al	https://www.gisaid.org	?	2020-03-12
Germany/NRW-05/2020	ncov	EPI_ISL_414504	?	2020-02-26	Europe	Germany	North Rhine Westphalia	Heinsberg District	Europe	Germany	North Rhine Westphalia	genome	29903	Human	?	?	Center of Medical Microbiology, Virology, and Hospital Hygiene, University of Duesseldorf	Center of Medical Microbiology, Virology, and Hospital Hygiene, University of Duesseldorf	Ortwin Adams et al	https://www.gisaid.org	?	2020-03-13
Germany/NRW-06/2020	ncov	EPI_ISL_414505	?	2020-02-27	Europe	Germany	North Rhine Westphalia	Heinsberg District	Europe	Germany	North Rhine Westphalia	genome	29903	Human	?	?	Center of Medical Microbiology, Virology, and Hospital Hygiene, University of Duesseldorf	Center of Medical Microbiology, Virology, and Hospital Hygiene, University of Duesseldorf	Ortwin Adams et al	https://www.gisaid.org	?	2020-03-13
Germany/NRW-07/2020	ncov	EPI_ISL_414506	?	2020-02-27	Europe	Germany	North Rhine Westphalia	Heinsberg District	Europe	Germany	North Rhine Westphalia	genome	29903	Human	?	?	Center of Medical Microbiology, Virology, and Hospital Hygiene, University of Duesseldorf	Center of Medical Microbiology, Virology, and Hospital Hygiene, University of Duesseldorf	Ortwin Adams et al	https://www.gisaid.org	?	2020-03-13
Germany/NRW-08/2020	ncov	EPI_ISL_414508	?	2020-02-27	Europe	Germany	North Rhine Westphalia	Heinsberg District	Europe	Germany	North Rhine Westphalia	genome	29903	Human	?	?	Center of Medical Microbiology, Virology, and Hospital Hygiene, University of Duesseldorf	Center of Medical Microbiology, Virology, and Hospital Hygiene, University of Duesseldorf	Ortwin Adams et al	https://www.gisaid.org	?	2020-03-13
Germany/NRW-09/2020	ncov	EPI_ISL_414509	?	2020-02-28	Europe	Germany	North Rhine Westphalia	Heinsberg District	Europe	Germany	North Rhine Westphalia	genome	29903	Human	?	?	Center of Medical Microbiology, Virology, and Hospital Hygiene, University of Duesseldorf	Center of Medical Microbiology, Virology, and Hospital Hygiene, University of Duesseldorf	Ortwin Adams et al	https://www.gisaid.org	?	2020-03-13
Germany/NRW-12/2020	ncov	EPI_ISL_417457	?	2020-03-10	Europe	Germany	North Rhine Westphalia	Duesseldorf	Europe	Germany	North Rhine Westphalia	genome	29903	Human	?	?	Center of Medical Microbiology, Virology, and Hospital Hygiene, University of Duesseldorf	Center of Medical Microbiology, Virology, and Hospital Hygiene, University of Duesseldorf	Ortwin Adams et al	https://www.gisaid.org	?	2020-03-26
Germany/NRW-13/2020	ncov	EPI_ISL_417458	?	2020-03-11	Europe	Germany	North Rhine Westphalia	Duesseldorf	Europe	Germany	North Rhine Westphalia	genome	29903	Human	?	?	Center of Medical Microbiology, Virology, and Hospital Hygiene, University of Duesseldorf	Center of Medical Microbiology, Virology, and Hospital Hygiene, University of Duesseldorf	Ortwin Adams et al	https://www.gisaid.org	?	2020-03-26
Germany/NRW-14/2020	ncov	EPI_ISL_417459	?	2020-03-11	Europe	Germany	North Rhine Westphalia	Duesseldorf	Europe	Germany	North Rhine Westphalia	genome	29903	Human	?	?	Center of Medical Microbiology, Virology, and Hospital Hygiene, University of Duesseldorf	Center of Medical Microbiology, Virology, and Hospital Hygiene, University of Duesseldorf	Ortwin Adams et al	https://www.gisaid.org	?	2020-03-26
Germany/NRW-15/2020	ncov	EPI_ISL_417460	?	2020-03-11	Europe	Germany	North Rhine Westphalia	Duesseldorf	Europe	Germany	North Rhine Westphalia	genome	29903	Human	?	?	Center of Medical Microbiology, Virology, and Hospital Hygiene, University of Duesseldorf	Center of Medical Microbiology, Virology, and Hospital Hygiene, University of Duesseldorf	Ortwin Adams et al	https://www.gisaid.org	?	2020-03-26
Germany/NRW-16/2020	ncov	EPI_ISL_417461	?	2020-03-11	Europe	Germany	North Rhine Westphalia	Duesseldorf	Europe	Germany	North Rhine Westphalia	genome	29903	Human	?	?	Center of Medical Microbiology, Virology, and Hospital Hygiene, University of Duesseldorf	Center of Medical Microbiology, Virology, and Hospital Hygiene, University of Duesseldorf	Ortwin Adams et al	https://www.gisaid.org	?	2020-03-26
Germany/NRW-17/2020	ncov	EPI_ISL_417462	?	2020-03-11	Europe	Germany	North Rhine Westphalia	Duesseldorf	Europe	Germany	North Rhine Westphalia	genome	29903	Human	?	?	Center of Medical Microbiology, Virology, and Hospital Hygiene, University of Duesseldorf	Center of Medical Microbiology, Virology, and Hospital Hygiene, University of Duesseldorf	Ortwin Adams et al	https://www.gisaid.org	?	2020-03-26
Germany/NRW-18/2020	ncov	EPI_ISL_417463	?	2020-03-13	Europe	Germany	North Rhine Westphalia	Duesseldorf	Europe	Germany	North Rhine Westphalia	genome	29903	Human	?	?	Center of Medical Microbiology, Virology, and Hospital Hygiene, University of Duesseldorf	Center of Medical Microbiology, Virology, and Hospital Hygiene, University of Duesseldorf	Ortwin Adams et al	https://www.gisaid.org	?	2020-03-26
Germany/NRW-19/2020	ncov	EPI_ISL_417464	?	2020-03-14	Europe	Germany	North Rhine Westphalia	Duesseldorf	Europe	Germany	North Rhine Westphalia	genome	29903	Human	?	?	Center of Medical Microbiology, Virology, and Hospital Hygiene, University of Duesseldorf	Center of Medical Microbiology, Virology, and Hospital Hygiene, University of Duesseldorf	Ortwin Adams et al	https://www.gisaid.org	?	2020-03-26
Germany/NRW-20/2020	ncov	EPI_ISL_417465	?	2020-03-14	Europe	Germany	North Rhine Westphalia	Duesseldorf	Europe	Germany	North Rhine Westphalia	genome	29903	Human	?	?	Center of Medical Microbiology, Virology, and Hospital Hygiene, University of Duesseldorf	Center of Medical Microbiology, Virology, and Hospital Hygiene, University of Duesseldorf	Ortwin Adams et al	https://www.gisaid.org	?	2020-03-26
Germany/NRW-21/2020	ncov	EPI_ISL_417466	?	2020-03-14	Europe	Germany	North Rhine Westphalia	Duesseldorf	Europe	Germany	North Rhine Westphalia	genome	29903	Human	?	?	Center of Medical Microbiology, Virology, and Hospital Hygiene, University of Duesseldorf	Center of Medical Microbiology, Virology, and Hospital Hygiene, University of Duesseldorf	Ortwin Adams et al	https://www.gisaid.org	?	2020-03-26
Germany/NRW-22/2020	ncov	EPI_ISL_417467	?	2020-03-15	Europe	Germany	North Rhine Westphalia	Duesseldorf	Europe	Germany	North Rhine Westphalia	genome	29903	Human	?	?	Center of Medical Microbiology, Virology, and Hospital Hygiene, University of Duesseldorf	Center of Medical Microbiology, Virology, and Hospital Hygiene, University of Duesseldorf	Ortwin Adams et al	https://www.gisaid.org	?	2020-03-26
Germany/NRW-23/2020	ncov	EPI_ISL_417468	?	2020-03-16	Europe	Germany	North Rhine Westphalia	Duesseldorf	Europe	Germany	North Rhine Westphalia	genome	29903	Human	?	?	Center of Medical Microbiology, Virology, and Hospital Hygiene, University of Duesseldorf	Center of Medical Microbiology, Virology, and Hospital Hygiene, University of Duesseldorf	Ortwin Adams et al	https://www.gisaid.org	?	2020-03-26
Guangdong/2020XN4239-P0034/2020	ncov	EPI_ISL_413888	?	2020-01-30	Asia	China	Guangdong		Asia	China	Guangdong	genome	29903	Human	64	Female	Guangdong Provincial Institution of Public Health, Guangdong Provinical Center for Disease Control and Prevention	Guangdong Provincial Institution of Public Health	Jing Lu et al	https://www.gisaid.org	?	2020-03-09
Guangdong/2020XN4243-P0035/2020	ncov	EPI_ISL_413853	?	2020-01-30	Asia	China	Guangdong		Asia	China	Guangdong	genome	29903	Human	54	Male	Guangdong Provincial Institution of Public Health, Guangdong Provinical Center for Disease Control and Prevention	Guangdong Provincial Institution of Public Health	Jing Lu et al	https://www.gisaid.org	?	2020-03-09
Guangdong/2020XN4273-P0036/2020	ncov	EPI_ISL_413860	?	2020-01-30	Asia	China	Guangdong		Asia	China	Guangdong	genome	29903	Human	66	Male	Guangdong Provincial Institution of Public Health, Guangdong Provinical Center for Disease Control and Prevention	Guangdong Provincial Institution of Public Health	Jing Lu et al	https://www.gisaid.org	?	2020-03-09
Guangdong/2020XN4276-P0037/2020	ncov	EPI_ISL_413859	?	2020-01-31	Asia	China	Guangdong		Asia	China	Guangdong	genome	29903	Human	33	Female	Guangdong Provincial Institution of Public Health, Guangdong Provinical Center for Disease Control and Prevention	Guangdong Provincial Institution of Public Health	Jing Lu et al	https://www.gisaid.org	?	2020-03-09
Guangdong/2020XN4291-P0038/2020	ncov	EPI_ISL_413889	?	2020-01-30	Asia	China	Guangdong		Asia	China	Guangdong	genome	29903	Human	73	Male	Guangdong Provincial Institution of Public Health, Guangdong Provinical Center for Disease Control and Prevention	Guangdong Provincial Institution of Public Health	Jing Lu et al	https://www.gisaid.org	?	2020-03-09
Guangdong/2020XN4373-P0039/2020	ncov	EPI_ISL_413851	?	2020-01-30	Asia	China	Guangdong		Asia	China	Guangdong	genome	29903	Human	30	Male	Guangdong Provincial Institution of Public Health, Guangdong Provinical Center for Disease Control and Prevention	Guangdong Provincial Institution of Public Health	Jing Lu et al	https://www.gisaid.org	?	2020-03-09
Guangdong/2020XN4433-P0040/2020	ncov	EPI_ISL_413852	?	2020-01-30	Asia	China	Guangdong		Asia	China	Guangdong	genome	29903	Human	79	Female	Guangdong Provincial Institution of Public Health, Guangdong Provinical Center for Disease Control and Prevention	Guangdong Provincial Institution of Public Health	Jing Lu et al	https://www.gisaid.org	?	2020-03-09
Guangdong/2020XN4448-P0002/2020	ncov	EPI_ISL_413857	?	2020-01-31	Asia	China	Guangdong		Asia	China	Guangdong	genome	29903	Human	47	Female	Guangdong Provincial Institution of Public Health, Guangdong Provinical Center for Disease Control and Prevention	Guangdong Provincial Institution of Public Health	Jing Lu et al	https://www.gisaid.org	?	2020-03-09
Guangdong/2020XN4459-P0041/2020	ncov	EPI_ISL_413858	?	2020-01-30	Asia	China	Guangdong		Asia	China	Guangdong	genome	29903	Human	79	Male	Guangdong Provincial Institution of Public Health, Guangdong Provinical Center for Disease Control and Prevention	Guangdong Provincial Institution of Public Health	Jing Lu et al	https://www.gisaid.org	?	2020-03-09
Guangdong/2020XN4475-P0042/2020	ncov	EPI_ISL_413854	?	2020-01-30	Asia	China	Guangdong		Asia	China	Guangdong	genome	29903	Human	30	Female	Guangdong Provincial Institution of Public Health, Guangdong Provinical Center for Disease Control and Prevention	Guangdong Provincial Institution of Public Health	Jing Lu et al	https://www.gisaid.org	?	2020-03-09
Guangdong/20SF012/2020	ncov	EPI_ISL_403932	?	2020-01-14	Asia	China	Guangdong	Shenzhen	Asia	China	Guangdong	genome	29845	Human	66	Male	Guangdong Provincial Center for Diseases Control and Prevention; Guangdong Provincial Public Health	Department of Microbiology, Guangdong Provincial Center for Diseases Control and Prevention	Min Kang et al	https://www.gisaid.org	?	2020-01-22
Guangdong/20SF013/2020	ncov	EPI_ISL_403933	?	2020-01-15	Asia	China	Guangdong	Shenzhen	Asia	China	Guangdong	genome	29845	Human	65	Female	Guangdong Provincial Center for Diseases Control and Prevention; Guangdong Provincial Public Health	Department of Microbiology, Guangdong Provincial Center for Diseases Control and Prevention	Min Kang et al	https://www.gisaid.org	?	2020-01-22
Guangdong/20SF014/2020	ncov	EPI_ISL_403934	?	2020-01-15	Asia	China	Guangdong	Shenzhen	Asia	China	Guangdong	genome	29845	Human	63	Male	Guangdong Provincial Center for Diseases Control and Prevention; Guangdong Provincial Public Health	Department of Microbiology, Guangdong Provincial Center for Diseases Control and Prevention	Min Kang et al	https://www.gisaid.org	?	2020-01-22
Guangdong/20SF025/2020	ncov	EPI_ISL_403935	?	2020-01-15	Asia	China	Guangdong	Shenzhen	Asia	China	Guangdong	genome	29845	Human	63	Female	Guangdong Provincial Center for Diseases Control and Prevention; Guangdong Provincial Public Health	Department of Microbiology, Guangdong Provincial Center for Diseases Control and Prevention	Min Kang et al	https://www.gisaid.org	?	2020-01-22
Guangdong/20SF028/2020	ncov	EPI_ISL_403936	?	2020-01-17	Asia	China	Guangdong	Zhuhai	Asia	China	Guangdong	genome	29845	Human	68	Male	Guangdong Provincial Center for Diseases Control and Prevention; Guangdong Provincial Public Health	Department of Microbiology, Guangdong Provincial Center for Diseases Control and Prevention	Min Kang et al	https://www.gisaid.org	?	2020-01-22
Guangdong/20SF040/2020	ncov	EPI_ISL_403937	?	2020-01-18	Asia	China	Guangdong	Zhuhai	Asia	China	Guangdong	genome	29845	Human	49	Male	Guangdong Provincial Center for Diseases Control and Prevention; Guangdong Provincial Public Health	Department of Microbiology, Guangdong Provincial Center for Diseases Control and Prevention	Min Kang et al	https://www.gisaid.org	?	2020-01-22
Guangdong/20SF174/2020	ncov	EPI_ISL_406531	?	2020-01-22	Asia	China	Guangdong	Zhuhai	Asia	China	Guangdong	genome	29808	Human	77	Male	Guangdong Provincial Center for Diseases Control and Prevention; Guangdong Provinical Public Health	Guangdong Provincial Center for Disease Control and Prevention	Min Kang et al	https://www.gisaid.org	?	2020-01-29
Guangdong/20SF201/2020	ncov	EPI_ISL_406538	?	2020-01-23	Asia	China	Guangdong		Asia	China	Guangdong	genome	29839	Human	25	Male	Guangdong Provincial Center for Diseases Control and Prevention;Guangdong Provincial Institute of Public Health	Guangdong Provincial Center for Diseases Control and Prevention	Min Kang et al	https://www.gisaid.org	?	2020-01-29
Guangdong/DG-S2-P0054/2020	ncov	EPI_ISL_413894	?	2020-02-28	Asia	China	Guangdong		Asia	China	Guangdong	genome	29903	Human	7	Female	Guangdong Provincial Institution of Public Health, Guangdong Provinical Center for Disease Control and Prevention	Guangdong Provincial Institution of Public Health	Jing Lu et al	https://www.gisaid.org	?	2020-03-09
Guangdong/DG-S41-P0056/2020	ncov	EPI_ISL_413896	?	2020-02-28	Asia	China	Guangdong		Asia	China	Guangdong	genome	29903	Human	63	Female	Guangdong Provincial Institution of Public Health, Guangdong Provinical Center for Disease Control and Prevention	Guangdong Provincial Institution of Public Health	Jing Lu et al	https://www.gisaid.org	?	2020-03-09
Guangdong/DG-S6-P0055/2020	ncov	EPI_ISL_413895	?	2020-02-28	Asia	China	Guangdong		Asia	China	Guangdong	genome	29903	Human	42	Male	Guangdong Provincial Institution of Public Health, Guangdong Provinical Center for Disease Control and Prevention	Guangdong Provincial Institution of Public Health	Jing Lu et al	https://www.gisaid.org	?	2020-03-09
Guangdong/DG-S9-P0045/2020	ncov	EPI_ISL_413868	?	2020-02-28	Asia	China	Guangdong		Asia	China	Guangdong	genome	29903	Human	35	Male	Guangdong Provincial Institution of Public Health, Guangdong Provinical Center for Disease Control and Prevention	Guangdong Provincial Institution of Public Health	Jing Lu et al	https://www.gisaid.org	?	2020-03-09
Guangdong/FS-S29-P0051/2020	ncov	EPI_ISL_413891	?	2020-02-28	Asia	China	Guangdong		Asia	China	Guangdong	genome	29903	Human	46	Male	Guangdong Provincial Institution of Public Health, Guangdong Provinical Center for Disease Control and Prevention	Guangdong Provincial Institution of Public Health	Jing Lu et al	https://www.gisaid.org	?	2020-03-09
Guangdong/FS-S30-P0052/2020	ncov	EPI_ISL_413892	?	2020-02-28	Asia	China	Guangdong		Asia	China	Guangdong	genome	29903	Human	34	Female	Guangdong Provincial Institution of Public Health, Guangdong Provinical Center for Disease Control and Prevention	Guangdong Provincial Institution of Public Health	Jing Lu et al	https://www.gisaid.org	?	2020-03-09
Guangdong/FS-S34-P0015/2020	ncov	EPI_ISL_413890	?	2020-02-28	Asia	China	Guangdong		Asia	China	Guangdong	genome	29903	Human	1	Female	Guangdong Provincial Institution of Public Health, Guangdong Provinical Center for Disease Control and Prevention	Guangdong Provincial Institution of Public Health	Jing Lu et al	https://www.gisaid.org	?	2020-03-09
Guangdong/FS-S42-P0046/2020	ncov	EPI_ISL_413869	?	2020-02-28	Asia	China	Guangdong		Asia	China	Guangdong	genome	29903	Human	7	Male	Guangdong Provincial Institution of Public Health, Guangdong Provinical Center for Disease Control and Prevention	Guangdong Provincial Institution of Public Health	​Jing Lu et al	https://www.gisaid.org	?	2020-03-09
Guangdong/FS-S48-P0047/2020	ncov	EPI_ISL_413870	?	2020-02-28	Asia	China	Guangdong		Asia	China	Guangdong	genome	29903	Human	25	Male	Guangdong Provincial Institution of Public Health, Guangdong Provinical Center for Disease Control and Prevention	Guangdong Provincial Institution of Public Health	Jing Lu et al	https://www.gisaid.org	?	2020-03-09
Guangdong/FS-S50-P0053/2020	ncov	EPI_ISL_413893	?	2020-02-28	Asia	China	Guangdong		Asia	China	Guangdong	genome	29903	Human	20	Female	Guangdong Provincial Institution of Public Health, Guangdong Provinical Center for Disease Control and Prevention	Guangdong Provincial Institution of Public Health	Jing Lu et al	https://www.gisaid.org	?	2020-03-09
Guangdong/GD2020012-P0022/2020	ncov	EPI_ISL_413886	?	2020-02-01	Asia	China	Guangdong		Asia	China	Guangdong	genome	29903	Human	57	Male	Guangdong Provincial Institution of Public Health, Guangdong Provinical Center for Disease Control and Prevention	Guangdong Provincial Institution of Public Health	Jing Lu et al	https://www.gisaid.org	?	2020-03-09
Guangdong/GD2020016-P0011/2020	ncov	EPI_ISL_413885	?	2020-02-01	Asia	China	Guangdong		Asia	China	Guangdong	genome	29903	Human	43	Male	Guangdong Provincial Institution of Public Health, Guangdong Provinical Center for Disease Control and Prevention	Guangdong Provincial Institution of Public Health	Jing Lu et al	https://www.gisaid.org	?	2020-03-09
Guangdong/GD2020080-P0010/2020	ncov	EPI_ISL_413861	?	2020-02-01	Asia	China	Guangdong		Asia	China	Guangdong	genome	29903	Human	12	Male	Guangdong Provincial Institution of Public Health, Guangdong Provinical Center for Disease Control and Prevention	Guangdong Provincial Institution of Public Health	Jing Lu et al	https://www.gisaid.org	?	2020-03-09
Guangdong/GD2020085-P0043/2020	ncov	EPI_ISL_413887	?	2020-02-01	Asia	China	Guangdong		Asia	China	Guangdong	genome	29903	Human	38	Female	Guangdong Provincial Institution of Public Health, Guangdong Provinical Center for Disease Control and Prevention	Guangdong Provincial Institution of Public Health	Jing Lu et al	https://www.gisaid.org	?	2020-03-09
Guangdong/GD2020086-P0021/2020	ncov	EPI_ISL_413862	?	2020-02-01	Asia	China	Guangdong		Asia	China	Guangdong	genome	29903	Human	?	Male	Guangdong Provincial Institution of Public Health, Guangdong Provinical Center for Disease Control and Prevention	Guangdong Provincial Institution of Public Health	Jing Lu et al	https://www.gisaid.org	?	2020-03-09
Guangdong/GD2020087-P0008/2020	ncov	EPI_ISL_413863	?	2020-02-01	Asia	China	Guangdong		Asia	China	Guangdong	genome	29903	Human	?	Male	Guangdong Provincial Institution of Public Health, Guangdong Provinical Center for Disease Control and Prevention	Guangdong Provincial Institution of Public Health	Jing Lu et al	https://www.gisaid.org	?	2020-03-09
Guangdong/GD2020115-P0009/2020	ncov	EPI_ISL_413884	?	2020-02-01	Asia	China	Guangdong		Asia	China	Guangdong	genome	29903	Human	56	Female	Guangdong Provincial Institution of Public Health, Guangdong Provinical Center for Disease Control and Prevention	Guangdong Provincial Institution of Public Health	Jing Lu et al	https://www.gisaid.org	?	2020-03-09
Guangdong/GD2020134-P0031/2020	ncov	EPI_ISL_413883	?	2020-02-02	Asia	China	Guangdong		Asia	China	Guangdong	genome	29903	Human	68	Female	Guangdong Provincial Institution of Public Health, Guangdong Provinical Center for Disease Control and Prevention	Guangdong Provincial Institution of Public Health	Jing Lu et al	https://www.gisaid.org	?	2020-03-09
Guangdong/GD2020139-P0007/2020	ncov	EPI_ISL_413882	?	2020-02-02	Asia	China	Guangdong		Asia	China	Guangdong	genome	29903	Human	53	Male	Guangdong Provincial Institution of Public Health, Guangdong Provinical Center for Disease Control and Prevention	Guangdong Provincial Institution of Public Health	Jing Lu et al	https://www.gisaid.org	?	2020-03-09
Guangdong/GD2020227-P0029/2020	ncov	EPI_ISL_413880	?	2020-02-05	Asia	China	Guangdong		Asia	China	Guangdong	genome	29903	Human	67	Male	Guangdong Provincial Institution of Public Health, Guangdong Provinical Center for Disease Control and Prevention	Guangdong Provincial Institution of Public Health	Jing Lu et al	https://www.gisaid.org	?	2020-03-09
Guangdong/GD2020233-P0027/2020	ncov	EPI_ISL_413856	?	2020-02-07	Asia	China	Guangdong		Asia	China	Guangdong	genome	29903	Human	74	Male	Guangdong Provincial Institution of Public Health, Guangdong Provinical Center for Disease Control and Prevention	Guangdong Provincial Institution of Public Health	Jing Lu et al	https://www.gisaid.org	?	2020-03-09
Guangdong/GD2020234-P0023/2020	ncov	EPI_ISL_413855	?	2020-02-07	Asia	China	Guangdong		Asia	China	Guangdong	genome	29903	Human	?	?	Guangdong Provincial Institution of Public Health, Guangdong Provinical Center for Disease Control and Prevention	Guangdong Provincial Institution of Public Health	Jing Lu et al	https://www.gisaid.org	?	2020-03-09
Guangdong/GD2020241-P0013/2020	ncov	EPI_ISL_413877	?	2020-02-09	Asia	China	Guangdong		Asia	China	Guangdong	genome	29903	Human	44	Male	Guangdong Provincial Institution of Public Health, Guangdong Provinical Center for Disease Control and Prevention	Guangdong Provincial Institution of Public Health	Jing Lu et al	https://www.gisaid.org	?	2020-03-09
Guangdong/GD2020246-P0028/2020	ncov	EPI_ISL_413864	?	2020-02-09	Asia	China	Guangdong		Asia	China	Guangdong	genome	29903	Human	29	Male	Guangdong Provincial Institution of Public Health, Guangdong Provinical Center for Disease Control and Prevention	Guangdong Provincial Institution of Public Health	Jing Lu et al	https://www.gisaid.org	?	2020-03-09
Guangdong/GD2020258-P0018/2020	ncov	EPI_ISL_413878	?	2020-02-09	Asia	China	Guangdong		Asia	China	Guangdong	genome	29903	Human	32	Male	Guangdong Provincial Institution of Public Health, Guangdong Provinical Center for Disease Control and Prevention	Guangdong Provincial Institution of Public Health	Jing Lu et al	https://www.gisaid.org	?	2020-03-09
Guangdong/GDFS2020052-P0025/2020	ncov	EPI_ISL_413875	?	2020-02-10	Asia	China	Guangdong		Asia	China	Guangdong	genome	29903	Human	?	Female	Guangdong Provincial Institution of Public Health, Guangdong Provinical Center for Disease Control and Prevention	Guangdong Provincial Institution of Public Health	Jing Lu et al	https://www.gisaid.org	?	2020-03-09
Guangdong/GDFS2020054-P0005/2020	ncov	EPI_ISL_413850	?	2020-02-10	Asia	China	Guangdong		Asia	China	Guangdong	genome	29903	Human	67	Male	Guangdong Provincial Institution of Public Health, Guangdong Provinical Center for Disease Control and Prevention	Guangdong Provincial Institution of Public Health	Jing Lu et al	https://www.gisaid.org	?	2020-03-09
Guangdong/GDFS2020056-P0044/2020	ncov	EPI_ISL_413876	?	2020-02-10	Asia	China	Guangdong		Asia	China	Guangdong	genome	29903	Human	?	Male	Guangdong Provincial Institution of Public Health, Guangdong Provinical Center for Disease Control and Prevention	Guangdong Provincial Institution of Public Health	Jing Lu et al	https://www.gisaid.org	?	2020-03-09
Guangdong/GDFS2020127-P0026/2020	ncov	EPI_ISL_413874	?	2020-02-12	Asia	China	Guangdong		Asia	China	Guangdong	genome	29903	Human	75	Male	Guangdong Provincial Institution of Public Health, Guangdong Provinical Center for Disease Control and Prevention	Guangdong Provincial Institution of Public Health	Jing Lu et al	https://www.gisaid.org	?	2020-03-09
Guangdong/GDSZ202004-P0004/2020	ncov	EPI_ISL_413879	?	2020-02-05	Asia	China	Guangdong		Asia	China	Guangdong	genome	29903	Human	?	Male	Guangdong Provincial Institution of Public Health, Guangdong Provinical Center for Disease Control and Prevention	Guangdong Provincial Institution of Public Health	Jing Lu et al	https://www.gisaid.org	?	2020-03-09
Guangdong/GDSZ202008-P0020/2020	ncov	EPI_ISL_413866	?	2020-02-05	Asia	China	Guangdong		Asia	China	Guangdong	genome	29903	Human	45	Female	Guangdong Provincial Institution of Public Health, Guangdong Provinical Center for Disease Control and Prevention	Guangdong Provincial Institution of Public Health	Jing Lu et al	https://www.gisaid.org	?	2020-03-09
Guangdong/GDSZ202009-P0032/2020	ncov	EPI_ISL_413881	?	2020-02-05	Asia	China	Guangdong		Asia	China	Guangdong	genome	29903	Human	?	Male	Guangdong Provincial Institution of Public Health, Guangdong Provinical Center for Disease Control and Prevention	Guangdong Provincial Institution of Public Health	Jing Lu et al	https://www.gisaid.org	?	2020-03-09
Guangdong/GDSZ202013-P0014/2020	ncov	EPI_ISL_413865	?	2020-02-05	Asia	China	Guangdong		Asia	China	Guangdong	genome	29903	Human	36	Female	Guangdong Provincial Institution of Public Health, Guangdong Provinical Center for Disease Control and Prevention	Guangdong Provincial Institution of Public Health	Jing Lu et al	https://www.gisaid.org	?	2020-03-09
Guangdong/GZ-S6-P0050/2020	ncov	EPI_ISL_413873	?	2020-02-28	Asia	China	Guangdong		Asia	China	Guangdong	genome	29903	Human	33	Female	Guangdong Provincial Institution of Public Health, Guangdong Provinical Center for Disease Control and Prevention	Guangdong Provincial Institution of Public Health	Jing Lu et al	https://www.gisaid.org	?	2020-03-09
Guangdong/JM-S1-P0062/2020	ncov	EPI_ISL_413902	?	2020-02-28	Asia	China	Guangdong		Asia	China	Guangdong	genome	29903	Human	7	Male	Guangdong Provincial Institution of Public Health, Guangdong Provinical Center for Disease Control and Prevention	Guangdong Provincial Institution of Public Health	Jing Lu et al	https://www.gisaid.org	?	2020-03-09
Guangdong/MM-S1-P0048/2020	ncov	EPI_ISL_413871	?	2020-02-28	Asia	China	Guangdong		Asia	China	Guangdong	genome	29903	Human	40	Male	Guangdong Provincial Institution of Public Health, Guangdong Provinical Center for Disease Control and Prevention	Guangdong Provincial Institution of Public Health	Jing Lu et al	https://www.gisaid.org	?	2020-03-09
Guangdong/SZ-N128-P0057/2020	ncov	EPI_ISL_413897	?	2020-02-28	Asia	China	Guangdong		Asia	China	Guangdong	genome	29903	Human	55	Male	Guangdong Provincial Institution of Public Health, Guangdong Provinical Center for Disease Control and Prevention	Guangdong Provincial Institution of Public Health	Jing Lu et al	https://www.gisaid.org	?	2020-03-09
Guangdong/SZ-N59-P0049/2020	ncov	EPI_ISL_413872	?	2020-02-28	Asia	China	Guangdong		Asia	China	Guangdong	genome	29903	Human	58	Male	Guangdong Provincial Institution of Public Health, Guangdong Provinical Center for Disease Control and Prevention	Guangdong Provincial Institution of Public Health	Jing Lu et al	https://www.gisaid.org	?	2020-03-09
Guangdong/ZH-N22-P0059/2020	ncov	EPI_ISL_413899	?	2020-02-28	Asia	China	Guangdong		Asia	China	Guangdong	genome	29903	Human	65	Male	Guangdong Provincial Institution of Public Health, Guangdong Provinical Center for Disease Control and Prevention	Guangdong Provincial Institution of Public Health	Jing Lu et al	https://www.gisaid.org	?	2020-03-09
Guangdong/ZH-S33-P0058/2020	ncov	EPI_ISL_413898	?	2020-02-28	Asia	China	Guangdong		Asia	China	Guangdong	genome	29903	Human	1	Male	Guangdong Provincial Institution of Public Health, Guangdong Provinical Center for Disease Control and Prevention	Guangdong Provincial Institution of Public Health	Jing Lu et al	https://www.gisaid.org	?	2020-03-09
Guangdong/ZQ-S2-P0061/2020	ncov	EPI_ISL_413901	?	2020-02-28	Asia	China	Guangdong		Asia	China	Guangdong	genome	29903	Human	26	Female	Guangdong Provincial Institution of Public Health, Guangdong Provinical Center for Disease Control and Prevention	Guangdong Provincial Institution of Public Health	Jing Lu et al	https://www.gisaid.org	?	2020-03-09
Guangdong/ZS-S6-P0060/2020	ncov	EPI_ISL_413900	?	2020-02-28	Asia	China	Guangdong		Asia	China	Guangdong	genome	29903	Human	25	Female	Guangdong Provincial Institution of Public Health, Guangdong Provinical Center for Disease Control and Prevention	Guangdong Provincial Institution of Public Health	Jing Lu et al	https://www.gisaid.org	?	2020-03-09
Guangzhou/20SF206/2020	ncov	EPI_ISL_406533	?	2020-01-22	Asia	China	Guangdong	Guangzhou	Asia	China	Guangdong	genome	29839	Human	73	Female	Guangdong Provincial Center for Diseases Control and Prevention; Guangdong Provinical Public Health	Guangdong Provincial Center for Diseases Control and Prevention	Min Kang et al	https://www.gisaid.org	?	2020-01-29
Guangzhou/GZMU0014/2020	ncov	EPI_ISL_414692	?	2020-02-25	Asia	China	Guangdong	Guangzhou	Asia	China	Guangdong	genome	29861	Human	53	Male	State Key Laboratory of Respiratory Disease, National Clinical Research Center for Respiratory Disease, Guangzhou Institute of Respiratory Health, the First Affiliated Hospital of Guangzhou Medical University	The First Affiliated Hospital of Guangzhou Medical University & BGI-Shenzhen	Zhao et al et al	https://www.gisaid.org	?	2020-03-16
Guangzhou/GZMU0016/2020	ncov	EPI_ISL_414663	?	2020-02-25	Asia	China	Guangdong	Guangzhou	Asia	China	Guangdong	genome	29904	Human	72	Male	State Key Laboratory of Respiratory Disease, National Clinical Research Center for Respiratory Disease, Guangzhou Institute of Respiratory Health, the First Affiliated Hospital of Guangzhou Medical University	the First Affiliated Hospital of Guangzhou Medical University & BGI-Shenzhen	Zhao et al et al	https://www.gisaid.org	?	2020-03-16
Guangzhou/GZMU0030/2020	ncov	EPI_ISL_414686	?	2020-02-27	Asia	China	Guangdong	Guangzhou	Asia	China	Guangdong	genome	29858	Human	60	Male	State Key Laboratory of Respiratory Disease, National Clinical Research Center for Respiratory Disease, Guangzhou Institute of Respiratory Health, the First Affiliated Hospital of Guangzhou Medical University	The First Affiliated Hospital of Guangzhou Medical University & BGI-Shenzhen	Zhao et al et al	https://www.gisaid.org	?	2020-03-16
Guangzhou/GZMU0031/2020	ncov	EPI_ISL_414687	?	2020-02-25	Asia	China	Guangdong	Guangzhou	Asia	China	Guangdong	genome	29860	Human	60	Male	State Key Laboratory of Respiratory Disease, National Clinical Research Center for Respiratory Disease, Guangzhou Institute of Respiratory Health, the First Affiliated Hospital of Guangzhou Medical University	the First Affiliated Hospital of Guangzhou Medical University & BGI-Shenzhen	Zhao et al et al	https://www.gisaid.org	?	2020-03-16
Guangzhou/GZMU0042/2020	ncov	EPI_ISL_414688	?	2020-02-25	Asia	China	Guangdong	Guangzhou	Asia	China	Guangdong	genome	29855	Human	72	Female	State Key Laboratory of Respiratory Disease, National Clinical Research Center for Respiratory Disease, Guangzhou Institute of Respiratory Health, the First Affiliated Hospital of Guangzhou Medical University	The First Affiliated Hospital of Guangzhou Medical University & BGI-Shenzhen	Zhao et al et al	https://www.gisaid.org	?	2020-03-16
Guangzhou/GZMU0044/2020	ncov	EPI_ISL_414689	?	2020-02-25	Asia	China	Guangdong	Guangzhou	Asia	China	Guangdong	genome	29861	Human	72	Male	State Key Laboratory of Respiratory Disease, National Clinical Research Center for Respiratory Disease, Guangzhou Institute of Respiratory Health, the First Affiliated Hospital of Guangzhou Medical University	The First Affiliated Hospital of Guangzhou Medical University & BGI-Shenzhen	Zhao et al et al	https://www.gisaid.org	?	2020-03-16
Guangzhou/GZMU0047/2020	ncov	EPI_ISL_414690	?	2020-02-25	Asia	China	Guangdong	Guangzhou	Asia	China	Guangdong	genome	29858	Human	79	Male	State Key Laboratory of Respiratory Disease, National Clinical Research Center for Respiratory Disease, Guangzhou Institute of Respiratory Health, the First Affiliated Hospital of Guangzhou Medical University	The First Affiliated Hospital of Guangzhou Medical University & BGI-Shenzhen	Zhao et al et al	https://www.gisaid.org	?	2020-03-16
Guangzhou/GZMU0048/2020	ncov	EPI_ISL_414691	?	2020-02-25	Asia	China	Guangdong	Guangzhou	Asia	China	Guangdong	genome	29927	Human	79	Male	State Key Laboratory of Respiratory Disease, National Clinical Research Center for Respiratory Disease, Guangzhou Institute of Respiratory Health, the First Affiliated Hospital of Guangzhou Medical University	The First Affiliated Hospital of Guangzhou Medical University & BGI-Shenzhen	Zhao et al et al	https://www.gisaid.org	?	2020-03-16
Hangzhou/HZ-1/2020	ncov	EPI_ISL_406970	MT039873	2020-01-20	Asia	China	Zhejiang	Hangzhou	Asia	China	Hubei	genome	29833	Human	32	Male	Hangzhou Center for Disease and Control Microbiology Lab	Hangzhou Center for Disease and Control Microbiology Lab	Yu Hua et al	https://www.gisaid.org	?	2020-02-03
Hangzhou/HZCDC0001/2020	ncov	EPI_ISL_407313	?	2020-01-19	Asia	China	Zhejiang	Hangzhou	Asia	China	Hubei	genome	29836	Human	32	Male	Hangzhou Center for Disease Control and Prevention	Hangzhou Center for Disease Control and Prevention	Jun Li et al	https://www.gisaid.org	?	2020-02-05
Hangzhou/ZJU-01/2020	ncov	EPI_ISL_415709	?	2020-01-25	Asia	China	Zhejiang	Hangzhou	Asia	China	Zhejiang	genome	29984	Human	36	Male	State Key Laboratory for Diagnosis and Treatment of Infectious Diseases, National Clinical Research Center for Infectious Diseases, First Affiliated Hospital, Zhejiang University School of Medicine, Hangzhou, China. 310003	State Key Laboratory for Diagnosis and Treatment of Infectious Diseases, National Clinical Research Center for Infectious Diseases, First Affiliated Hospital, Zhejiang University School of Medicine, Hangzhou, China. 310003	Hangping Yao et al	https://www.gisaid.org	?	2020-03-19
Hangzhou/ZJU-05/2020	ncov	EPI_ISL_415711	?	2020-01-22	Asia	China	Zhejiang	Hangzhou	Asia	China	Zhejiang	genome	29941	Human	25	Female	State Key Laboratory for Diagnosis and Treatment of Infectious Diseases, National Clinical Research Center for Infectious Diseases, First Affiliated Hospital, Zhejiang University School of Medicine, Hangzhou, China. 310003	State Key Laboratory for Diagnosis and Treatment of Infectious Diseases, National Clinical Research Center for Infectious Diseases, First Affiliated Hospital, Zhejiang University School of Medicine, Hangzhou, China. 310003	Hangping Yao et al	https://www.gisaid.org	?	2020-03-19
Hangzhou/ZJU-07/2020	ncov	EPI_ISL_416425	?	2020-02-03	Asia	China	Zhejiang	Hangzhou	Asia	China	Zhejiang	genome	29941	Human	0	Male	State Key Laboratory for Diagnosis and Treatment of Infectious Diseases, National Clinical Research Center for Infectious Diseases, First Affiliated Hospital, Zhejiang University School of Medicine, Hangzhou, China 310003	State Key Laboratory for Diagnosis and Treatment of Infectious Diseases, National Clinical Research Center for Infectious Diseases, First Affiliated Hospital, Zhejiang University School of Medicine, Hangzhou, China 310003	Hangping Yao et al	https://www.gisaid.org	?	2020-03-21
Hangzhou/ZJU-08/2020	ncov	EPI_ISL_416473	?	2020-01-26	Asia	China	Zhejiang	Hangzhou	Asia	China	Zhejiang	genome	29972	Human	53	Male	State Key Laboratory for Diagnosis and Treatment of Infectious Diseases, National Clinical Research Center for Infectious Diseases, First Affiliated Hospital, Zhejiang University School of Medicine, Hangzhou, China 310003	State Key Laboratory for Diagnosis and Treatment of Infectious Diseases, National Clinical Research Center for Infectious Diseases, First Affiliated Hospital, Zhejiang University School of Medicine, Hangzhou, China 310003	Hangping Yao et al	https://www.gisaid.org	?	2020-03-22
Hangzhou/ZJU-09/2020	ncov	EPI_ISL_416474	?	2020-01-28	Asia	China	Zhejiang	Hangzhou	Asia	China	Zhejiang	genome	29968	Human	30	Male	State Key Laboratory for Diagnosis and Treatment of Infectious Diseases, National Clinical Research Center for Infectious Diseases, First Affiliated Hospital, Zhejiang University School of Medicine, Hangzhou, China 310003	State Key Laboratory for Diagnosis and Treatment of Infectious Diseases, National Clinical Research Center for Infectious Diseases, First Affiliated Hospital, Zhejiang University School of Medicine, Hangzhou, China 310003	Hangping Yao et al	https://www.gisaid.org	?	2020-03-22
Hefei/2/2020	ncov	EPI_ISL_412026	?	2020-02-23	Asia	China	Anhui	Hefei	Asia	China	Anhui	genome	29870	Human	?	?	Second Hospital of Anhui Medical University	Second Hospital of Anhui Medical University	Changtai Wang et al	https://www.gisaid.org	?	2020-02-24
Henan/IVDC-HeN-002/2020	ncov	EPI_ISL_408487	?	2020-01-20	Asia	China	Henan	Zhengzhou	Asia	China	Henan	genome	29892	Human	30	Female	National Institute for Viral Disease Control and Prevention, China CDC	National Institute for Viral Disease Control & Prevention, China CDC	Wenjie Tan et al	https://www.gisaid.org	?	2020-02-09
HongKong/CUHK1/2020	ncov	EPI_ISL_416314	?	2020-02-07	Asia	Hong Kong	Hong Kong		Asia	Hong Kong	Hong Kong	genome	29903	Human	65	Female	Department of Microbiology, Faculty of Medicine, The Chinese University of Hong Kong, Hong Kong SAR, China	Department of Microbiology, Faculty of Medicine, Chinese University of Hong Kong, Hong Kong SAR, China	Zigui Chen et al	https://www.gisaid.org	?	2020-03-20
HongKong/CUHK2/2020	ncov	EPI_ISL_416315	?	2020-02-19	Asia	Hong Kong	Hong Kong		Asia	Hong Kong	Hong Kong	genome	29903	Human	58	Male	Department of Microbiology, Faculty of Medicine, The Chinese University of Hong Kong, Hong Kong SAR, China	Department of Microbiology, Faculty of Medicine, Chinese University of Hong Kong, Hong Kong SAR, China	Zigui Chen et al	https://www.gisaid.org	?	2020-03-20
HongKong/HKPU12_2201/2020	ncov	EPI_ISL_417179	?	2020-01-30	Asia	Hong Kong	Hong Kong	Hong Kong	Asia	Hong Kong	Hong Kong	genome	29903	Human	75	Male	Department of Pathology, Princess Margaret Hospital	Department of Health Technology and Informatics, Faculty of Health and Social Science, The Hong Kong Polytechnic University	Kenneth Siu-Sing LEUNG et al	https://www.gisaid.org	?	2020-03-24
HongKong/HKPU17_2201/2020	ncov	EPI_ISL_417180	?	2020-02-03	Asia	Hong Kong	Hong Kong	Hong Kong	Asia	Hong Kong	Hong Kong	genome	29903	Human	60	Male	Department of Pathology, United Christian Hospital	Department of Health Technology and Informatics, Faculty of Health and Social Science, The Hong Kong Polytechnic University	Kenneth Siu-Sing LEUNG et al	https://www.gisaid.org	?	2020-03-24
HongKong/HKPU19_0402/2020	ncov	EPI_ISL_417181	?	2020-02-05	Asia	Hong Kong	Hong Kong	Hong Kong	Asia	Hong Kong	Hong Kong	genome	29903	Human	28	Female	Department of Pathology, United Christian Hospital	Department of Health Technology and Informatics, Faculty of Health and Social Science, The Hong Kong Polytechnic University	Kenneth Siu-Sing LEUNG et al	https://www.gisaid.org	?	2020-03-24
HongKong/HKPU1_2101/2020	ncov	EPI_ISL_417176	?	2020-01-21	Asia	Hong Kong	Hong Kong	Hong Kong	Asia	Hong Kong	Hong Kong	genome	29903	Human	39	Male	Department of Pathology, Princess Margaret Hospital	Department of Health Technology and Informatics, Faculty of Health and Social Science, The Hong Kong Polytechnic University	Kenneth Siu-Sing LEUNG et al	https://www.gisaid.org	?	2020-03-24
HongKong/HKPU20_3001/2020	ncov	EPI_ISL_417182	?	2020-02-05	Asia	Hong Kong	Hong Kong	Hong Kong	Asia	Hong Kong	Hong Kong	genome	29903	Human	56	Female	Department of Pathology, United Christian Hospital	Department of Health Technology and Informatics, Faculty of Health and Social Science, The Hong Kong Polytechnic University	Kenneth Siu-Sing LEUNG et al	https://www.gisaid.org	?	2020-03-24
HongKong/HKPU23_2601/2020	ncov	EPI_ISL_417183	?	2020-01-30	Asia	Hong Kong	Hong Kong	Hong Kong	Asia	Hong Kong	Hong Kong	genome	29903	Human	63	Female	Department of Clinical Pathology, Pamela Youde Nethersole Eastern Hospital	Department of Health Technology and Informatics, Faculty of Health and Social Science, The Hong Kong Polytechnic University	Kenneth Siu-Sing LEUNG et al	https://www.gisaid.org	?	2020-03-24
HongKong/HKPU27_3001/2020	ncov	EPI_ISL_417184	?	2020-02-08	Asia	Hong Kong	Hong Kong	Hong Kong	Asia	Hong Kong	Hong Kong	genome	29903	Human	24	Male	Department of Clinical Pathology, Pamela Youde Nethersole Eastern Hospital	Department of Health Technology and Informatics, Faculty of Health and Social Science, The Hong Kong Polytechnic University	Kenneth Siu-Sing LEUNG et al	https://www.gisaid.org	?	2020-03-24
HongKong/HKPU28_3001/2020	ncov	EPI_ISL_417185	?	2020-02-09	Asia	Hong Kong	Hong Kong	Hong Kong	Asia	Hong Kong	Hong Kong	genome	29903	Human	70	Male	Department of Pathology, United Christian Hospital	Department of Health Technology and Informatics, Faculty of Health and Social Science, The Hong Kong Polytechnic University	Kenneth Siu-Sing LEUNG et al	https://www.gisaid.org	?	2020-03-24
HongKong/HKPU29_0102/2020	ncov	EPI_ISL_417187	?	2020-02-08	Asia	Hong Kong	Hong Kong	Hong Kong	Asia	Hong Kong	Hong Kong	genome	29903	Human	91	Female	Department of Clinical Pathology, Pamela Youde Nethersole Eastern Hospital	Department of Health Technology and Informatics, Faculty of Health and Social Science, The Hong Kong Polytechnic University	Kenneth Siu-Sing LEUNG et al	https://www.gisaid.org	?	2020-03-24
HongKong/HKPU2_1801/2020	ncov	EPI_ISL_417177	?	2020-01-23	Asia	Hong Kong	Hong Kong	Hong Kong	Asia	Hong Kong	Hong Kong	genome	29903	Human	56	Male	Department of Pathology, Princess Margaret Hospital	Department of Health Technology and Informatics, Faculty of Health and Social Science, The Hong Kong Polytechnic University	Kenneth Siu-Sing LEUNG et al	https://www.gisaid.org	?	2020-03-24
HongKong/HKPU30_2901/2020	ncov	EPI_ISL_417188	?	2020-02-08	Asia	Hong Kong	Hong Kong	Hong Kong	Asia	Hong Kong	Hong Kong	genome	29903	Human	68	Male	Department of Clinical Pathology, Pamela Youde Nethersole Eastern Hospital	Department of Health Technology and Informatics, Faculty of Health and Social Science, The Hong Kong Polytechnic University	Kenneth Siu-Sing LEUNG et al	https://www.gisaid.org	?	2020-03-24
HongKong/HKPU32_0402/2020	ncov	EPI_ISL_417193	?	2020-02-09	Asia	Hong Kong	Hong Kong	Hong Kong	Asia	Hong Kong	Hong Kong	genome	29903	Human	22	Male	Department of Clinical Pathology, Pamela Youde Nethersole Eastern Hospital	Department of Health Technology and Informatics, Faculty of Health and Social Science, The Hong Kong Polytechnic University	Kenneth Siu-Sing LEUNG et al	https://www.gisaid.org	?	2020-03-24
HongKong/HKPU33_0202/2020	ncov	EPI_ISL_417195	?	2020-02-09	Asia	Hong Kong	Hong Kong	Hong Kong	Asia	Hong Kong	Hong Kong	genome	29903	Human	50	Female	Department of Clinical Pathology, Pamela Youde Nethersole Eastern Hospital	Department of Health Technology and Informatics, Faculty of Health and Social Science, The Hong Kong Polytechnic University	Kenneth Siu-Sing LEUNG et al	https://www.gisaid.org	?	2020-03-24
HongKong/HKPU34_3001/2020	ncov	EPI_ISL_417197	?	2020-02-09	Asia	Hong Kong	Hong Kong	Hong Kong	Asia	Hong Kong	Hong Kong	genome	29903	Human	25	Female	Department of Clinical Pathology, Pamela Youde Nethersole Eastern Hospital	Department of Health Technology and Informatics, Faculty of Health and Social Science, The Hong Kong Polytechnic University	Kenneth Siu-Sing LEUNG et al	https://www.gisaid.org	?	2020-03-24
HongKong/HKPU35_0402/2020	ncov	EPI_ISL_417199	?	2020-02-09	Asia	Hong Kong	Hong Kong	Hong Kong	Asia	Hong Kong	Hong Kong	genome	29903	Human	51	Female	Department of Clinical Pathology, Pamela Youde Nethersole Eastern Hospital	Department of Health Technology and Informatics, Faculty of Health and Social Science, The Hong Kong Polytechnic University	Chong-Yee YAU et al	https://www.gisaid.org	?	2020-03-24
HongKong/HKPU63-1402/2020	ncov	EPI_ISL_419231	?	2020-02-19	Asia	Hong Kong	Hong Kong	Hong Kong	Asia	Hong Kong	Hong Kong	genome	29903	Human	83	Female	Department of Clinical Pathology, Tuen Mun Hospital, 23 Tsing Chung Koon Road, Tuen Mun, N.T.	Department of Health Technology and Informatics, Faculty of Health and Social Science, The Hong Kong Polytechnic University	Kenneth Siu-Sing LEUNG et al	https://www.gisaid.org	?	2020-04-01
HongKong/HKPU6_2101/2020	ncov	EPI_ISL_417178	?	2020-01-25	Asia	Hong Kong	Hong Kong	Hong Kong	Asia	Hong Kong	Hong Kong	genome	29903	Human	47	Male	Department of Pathology, Princess Margaret Hospital	Department of Health Technology and Informatics, Faculty of Health and Social Science, The Hong Kong Polytechnic University	Kenneth Siu-Sing LEUNG et al	https://www.gisaid.org	?	2020-03-24
HongKong/HKU-001a/2020	ncov	EPI_ISL_434571	?	2020-01-22	Asia	Hong Kong	Hong Kong		Asia	Hong Kong	Hong Kong	genome	29891	Human	?	?	unknown	Microbiology	Chan et al	https://www.gisaid.org	?	2020-04-20
HongKong/VB20024950/2020	ncov	EPI_ISL_412029	?	2020-01-30	Asia	Hong Kong	Hong Kong		Asia	Hong Kong	Hong Kong	genome	29793	Human	75	Male	Hong Kong Department of Health	The University of Hong Kong	Dominic N.C. Tsang et al	https://www.gisaid.org	?	2020-02-24
HongKong/VB20026565/2020	ncov	EPI_ISL_412030	?	2020-02-01	Asia	Hong Kong	Hong Kong		Asia	Hong Kong	Hong Kong	genome	29843	Human	80	Male	Hong Kong Department of Health	School of Public Health, The University of Hon g Kong	Dominic N.C. Tsang et al	https://www.gisaid.org	?	2020-02-24
HongKong/VM20001061/2020	ncov	EPI_ISL_412028	?	2020-01-22	Asia	Hong Kong	Hong Kong	Hong Kong	Asia	Hong Kong	Hong Kong	genome	29851	Human	39	Male	Hong Kong Department of Health	School of Public Health, The University of Hon g Kong	Dominic N.C. Tsang et al	https://www.gisaid.org	?	2020-02-24
HongKong/XM-PII-S4/2020	ncov	EPI_ISL_417443	?	2020-01-22	Asia	Hong Kong	Hong Kong	Hong Kong	Asia	Hong Kong	Hong Kong	genome	29808	Human	39	Male	State Key Laboratory for Emerging Infectious Diseases Department of Microbiology Li Ka Shing Faculty of Medicine The University of Hong Kong	State Key Laboratory for Emerging Infectious Diseases Department of Microbiology Li Ka Shing Faculty of Medicine The University of Hong Kong	Pui Wang et al	https://www.gisaid.org	?	2020-03-26
Hungary/mbl1/2020	ncov	EPI_ISL_416426	?	2020-03-17	Europe	Hungary	Central Hungary	Budapest	Europe	Hungary	Central Hungary	genome	29782	Human	25	Male	Virological Research Group, Szentágothai Research Centre, University of Pécs	Bioinformatics Research Group, Szentágothai Research Centre, University of Pécs	Péter Urbán et al	https://www.gisaid.org	?	2020-03-21
Iceland/1/2020	ncov	EPI_ISL_417535	?	2020-03-13	Europe	Iceland	Reykjavik		Europe	Netherlands	Netherlands	genome	29903	Human	35	Male	deCODE genetics	deCODE genetics	Daniel F Gudbjartsson et al	https://www.gisaid.org	?	2020-03-27
Iceland/10/2020	ncov	EPI_ISL_417536	?	2020-03-16	Europe	Iceland	Reykjavik		Europe	Iceland	Reykjavik	genome	29903	Human	33	Male	deCODE genetics	deCODE genetics	Daniel F Gudbjartsson et al	https://www.gisaid.org	?	2020-03-27
Iceland/100/2020	ncov	EPI_ISL_417537	?	2020-03-16	Europe	Iceland	Reykjavik		Europe	Iceland	Reykjavik	genome	29903	Human	15	Male	deCODE genetics	deCODE genetics	Daniel F Gudbjartsson et al	https://www.gisaid.org	?	2020-03-27
Iceland/101/2020	ncov	EPI_ISL_417682	?	2020-03-10	Europe	Iceland	Reykjavik		Europe	Denmark	Denmark	genome	29903	Human	25	Female	The National University Hospital of Iceland	deCODE genetics	Daniel F Gudbjartsson et al	https://www.gisaid.org	?	2020-03-27
Iceland/102/2020	ncov	EPI_ISL_417777	?	2020-03-10	Europe	Iceland	Reykjavik		Europe	Switzerland	Switzerland	genome	29903	Human	46	Male	The National University Hospital of Iceland	deCODE genetics	Daniel F Gudbjartsson et al	https://www.gisaid.org	?	2020-03-27
Iceland/103/2020	ncov	EPI_ISL_417698	?	2020-03-10	Europe	Iceland	Reykjavik		Europe	Italy	Italy	genome	29903	Human	50	Female	The National University Hospital of Iceland	deCODE genetics	Daniel F Gudbjartsson et al	https://www.gisaid.org	?	2020-03-27
Iceland/104/2020	ncov	EPI_ISL_417538	?	2020-03-17	Europe	Iceland	Reykjavik		Europe	Iceland	Reykjavik	genome	29903	Human	36	Male	deCODE genetics	deCODE genetics	Daniel F Gudbjartsson et al	https://www.gisaid.org	?	2020-03-27
Iceland/105/2020	ncov	EPI_ISL_417778	?	2020-03-10	Europe	Iceland	Reykjavik		North America	USA	USA	genome	29903	Human	25	Female	The National University Hospital of Iceland	deCODE genetics	Daniel F Gudbjartsson et al	https://www.gisaid.org	?	2020-03-27
Iceland/106/2020	ncov	EPI_ISL_417779	?	2020-03-11	Europe	Iceland	Reykjavik		Europe	Austria	Austria	genome	29903	Human	49	Female	The National University Hospital of Iceland	deCODE genetics	Daniel F Gudbjartsson et al	https://www.gisaid.org	?	2020-03-27
Iceland/107/2020	ncov	EPI_ISL_417780	?	2020-03-11	Europe	Iceland	Reykjavik		Europe	Austria	Austria	genome	29903	Human	39	Female	The National University Hospital of Iceland	deCODE genetics	Daniel F Gudbjartsson et al	https://www.gisaid.org	?	2020-03-27
Iceland/108/2020	ncov	EPI_ISL_417708	?	2020-03-11	Europe	Iceland	Reykjavik		Europe	Italy	Italy	genome	29903	Human	45	Female	The National University Hospital of Iceland	deCODE genetics	Daniel F Gudbjartsson et al	https://www.gisaid.org	?	2020-03-27
Iceland/109/2020	ncov	EPI_ISL_417748	?	2020-03-11	Europe	Iceland	Reykjavik		Europe	Austria	Austria	genome	29903	Human	33	Female	The National University Hospital of Iceland	deCODE genetics	Daniel F Gudbjartsson et al	https://www.gisaid.org	?	2020-03-27
Iceland/11/2020	ncov	EPI_ISL_417539	?	2020-03-16	Europe	Iceland	Reykjavik		Europe	Iceland	Reykjavik	genome	29903	Human	28	Female	deCODE genetics	deCODE genetics	Daniel F Gudbjartsson et al	https://www.gisaid.org	?	2020-03-27
Iceland/110/2020	ncov	EPI_ISL_417722	?	2020-03-11	Europe	Iceland	Reykjavik		Europe	Germany	Germany	genome	29903	Human	28	Female	The National University Hospital of Iceland	deCODE genetics	Daniel F Gudbjartsson et al	https://www.gisaid.org	?	2020-03-27
Iceland/111/2020	ncov	EPI_ISL_417691	?	2020-03-11	Europe	Iceland	Reykjavik		Europe	Italy	Italy	genome	29903	Human	52	Male	The National University Hospital of Iceland	deCODE genetics	Daniel F Gudbjartsson et al	https://www.gisaid.org	?	2020-03-27
Iceland/112/2020	ncov	EPI_ISL_417770	?	2020-03-11	Europe	Iceland	Reykjavik		Europe	Switzerland	Switzerland	genome	29903	Human	46	Male	The National University Hospital of Iceland	deCODE genetics	Daniel F Gudbjartsson et al	https://www.gisaid.org	?	2020-03-27
Iceland/113/2020	ncov	EPI_ISL_417781	?	2020-03-11	Europe	Iceland	Reykjavik		Europe	Italy	Italy	genome	29903	Human	50	Male	The National University Hospital of Iceland	deCODE genetics	Daniel F Gudbjartsson et al	https://www.gisaid.org	?	2020-03-27
Iceland/114/2020	ncov	EPI_ISL_417782	?	2020-03-11	Europe	Iceland	Reykjavik		Europe	Iceland	Reykjavik	genome	29903	Human	21	Male	The National University Hospital of Iceland	deCODE genetics	Daniel F Gudbjartsson et al	https://www.gisaid.org	?	2020-03-27
Iceland/115/2020	ncov	EPI_ISL_417540	?	2020-03-17	Europe	Iceland	Reykjavik		Europe	Iceland	Reykjavik	genome	29903	Human	43	Female	deCODE genetics	deCODE genetics	Daniel F Gudbjartsson et al	https://www.gisaid.org	?	2020-03-27
Iceland/116/2020	ncov	EPI_ISL_417541	?	2020-03-17	Europe	Iceland	Reykjavik		Europe	Iceland	Reykjavik	genome	29903	Human	42	Female	deCODE genetics	deCODE genetics	Daniel F Gudbjartsson et al	https://www.gisaid.org	?	2020-03-27
Iceland/117/2020	ncov	EPI_ISL_417542	?	2020-03-17	Europe	Iceland	Reykjavik		Europe	Iceland	Reykjavik	genome	29903	Human	31	Male	deCODE genetics	deCODE genetics	Daniel F Gudbjartsson et al	https://www.gisaid.org	?	2020-03-27
Iceland/118/2020	ncov	EPI_ISL_417543	?	2020-03-17	Europe	Iceland	Reykjavik		Europe	Iceland	Reykjavik	genome	29903	Human	59	Male	deCODE genetics	deCODE genetics	Daniel F Gudbjartsson et al	https://www.gisaid.org	?	2020-03-27
Iceland/119/2020	ncov	EPI_ISL_417544	?	2020-03-17	Europe	Iceland	Reykjavik		Europe	Iceland	Reykjavik	genome	29903	Human	30	Male	deCODE genetics	deCODE genetics	Daniel F Gudbjartsson et al	https://www.gisaid.org	?	2020-03-27
Iceland/12/2020	ncov	EPI_ISL_417688	?	2020-03-01	Europe	Iceland	Reykjavik		Europe	Italy	Italy	genome	29903	Human	54	Male	The National University Hospital of Iceland	deCODE genetics	Daniel F Gudbjartsson et al	https://www.gisaid.org	?	2020-03-27
Iceland/120/2020	ncov	EPI_ISL_417545	?	2020-03-17	Europe	Iceland	Reykjavik		Europe	Iceland	Reykjavik	genome	29903	Human	41	Female	deCODE genetics	deCODE genetics	Daniel F Gudbjartsson et al	https://www.gisaid.org	?	2020-03-27
Iceland/121/2020	ncov	EPI_ISL_417546	?	2020-03-17	Europe	Iceland	Reykjavik		Europe	Iceland	Reykjavik	genome	29903	Human	54	Female	deCODE genetics	deCODE genetics	Daniel F Gudbjartsson et al	https://www.gisaid.org	?	2020-03-27
Iceland/122/2020	ncov	EPI_ISL_417547	?	2020-03-17	Europe	Iceland	Reykjavik		Europe	Iceland	Reykjavik	genome	29904	Human	59	Male	deCODE genetics	deCODE genetics	Daniel F Gudbjartsson et al	https://www.gisaid.org	?	2020-03-27
Iceland/123/2020	ncov	EPI_ISL_417783	?	2020-03-11	Europe	Iceland	Reykjavik		Europe	United Kingdom	United Kingdom	genome	29903	Human	47	Female	The National University Hospital of Iceland	deCODE genetics	Daniel F Gudbjartsson et al	https://www.gisaid.org	?	2020-03-27
Iceland/124/2020	ncov	EPI_ISL_417784	?	2020-03-12	Europe	Iceland	Reykjavik		Europe	Iceland	Reykjavik	genome	29903	Human	62	Male	The National University Hospital of Iceland	deCODE genetics	Daniel F Gudbjartsson et al	https://www.gisaid.org	?	2020-03-27
Iceland/125/2020	ncov	EPI_ISL_417690	?	2020-03-11	Europe	Iceland	Reykjavik		Europe	Denmark	Denmark	genome	29903	Human	21	Female	The National University Hospital of Iceland	deCODE genetics	Daniel F Gudbjartsson et al	https://www.gisaid.org	?	2020-03-27
Iceland/126/2020	ncov	EPI_ISL_417785	?	2020-03-12	Europe	Iceland	Reykjavik		Europe	Iceland	Reykjavik	genome	29903	Human	20	Male	The National University Hospital of Iceland	deCODE genetics	Daniel F Gudbjartsson et al	https://www.gisaid.org	?	2020-03-27
Iceland/127/2020	ncov	EPI_ISL_417727	?	2020-03-12	Europe	Iceland	Reykjavik		Europe	United Kingdom	United Kingdom	genome	29903	Human	41	Male	The National University Hospital of Iceland	deCODE genetics	Daniel F Gudbjartsson et al	https://www.gisaid.org	?	2020-03-27
Iceland/128/2020	ncov	EPI_ISL_417786	?	2020-03-12	Europe	Iceland	Reykjavik		Europe	Iceland	Reykjavik	genome	29903	Human	41	Female	The National University Hospital of Iceland	deCODE genetics	Daniel F Gudbjartsson et al	https://www.gisaid.org	?	2020-03-27
Iceland/129/2020	ncov	EPI_ISL_417714	?	2020-03-12	Europe	Iceland	Reykjavik		Europe	Iceland	Reykjavik	genome	29903	Human	19	Male	The National University Hospital of Iceland	deCODE genetics	Daniel F Gudbjartsson et al	https://www.gisaid.org	?	2020-03-27
Iceland/13/2020	ncov	EPI_ISL_417765	?	2020-02-27	Europe	Iceland	Reykjavik		Europe	Italy	Italy	genome	29903	Human	48	Male	The National University Hospital of Iceland	deCODE genetics	Daniel F Gudbjartsson et al	https://www.gisaid.org	?	2020-03-27
Iceland/130/2020	ncov	EPI_ISL_417713	?	2020-03-12	Europe	Iceland	Reykjavik		Europe	Iceland	Reykjavik	genome	29903	Human	19	Female	The National University Hospital of Iceland	deCODE genetics	Daniel F Gudbjartsson et al	https://www.gisaid.org	?	2020-03-27
Iceland/131/2020	ncov	EPI_ISL_417771	?	2020-03-12	Europe	Iceland	Reykjavik		Europe	Iceland	Reykjavik	genome	29903	Human	22	Female	The National University Hospital of Iceland	deCODE genetics	Daniel F Gudbjartsson et al	https://www.gisaid.org	?	2020-03-27
Iceland/132/2020	ncov	EPI_ISL_417787	?	2020-03-12	Europe	Iceland	Reykjavik		Europe	Austria	Austria	genome	29903	Human	59	Male	The National University Hospital of Iceland	deCODE genetics	Daniel F Gudbjartsson et al	https://www.gisaid.org	?	2020-03-27
Iceland/133/2020	ncov	EPI_ISL_417788	?	2020-03-12	Europe	Iceland	Reykjavik		Europe	United Kingdom	United Kingdom	genome	29903	Human	60	Male	The National University Hospital of Iceland	deCODE genetics	Daniel F Gudbjartsson et al	https://www.gisaid.org	?	2020-03-27
Iceland/134/2020	ncov	EPI_ISL_417735	?	2020-03-12	Europe	Iceland	Reykjavik		Europe	Iceland	Reykjavik	genome	29903	Human	33	Male	The National University Hospital of Iceland	deCODE genetics	Daniel F Gudbjartsson et al	https://www.gisaid.org	?	2020-03-27
Iceland/135/2020	ncov	EPI_ISL_417696	?	2020-03-12	Europe	Iceland	Reykjavik		Europe	Iceland	Reykjavik	genome	29903	Human	35	Male	The National University Hospital of Iceland	deCODE genetics	Daniel F Gudbjartsson et al	https://www.gisaid.org	?	2020-03-27
Iceland/136/2020	ncov	EPI_ISL_417789	?	2020-03-12	Europe	Iceland	Reykjavik		North America	USA	USA	genome	29903	Human	60	Female	The National University Hospital of Iceland	deCODE genetics	Daniel F Gudbjartsson et al	https://www.gisaid.org	?	2020-03-27
Iceland/137/2020	ncov	EPI_ISL_417744	?	2020-03-13	Europe	Iceland	Reykjavik		Europe	Switzerland	Switzerland	genome	29903	Human	46	Male	The National University Hospital of Iceland	deCODE genetics	Daniel F Gudbjartsson et al	https://www.gisaid.org	?	2020-03-27
Iceland/138/2020	ncov	EPI_ISL_417720	?	2020-03-12	Europe	Iceland	Reykjavik		North America	USA	USA	genome	29903	Human	61	Female	The National University Hospital of Iceland	deCODE genetics	Daniel F Gudbjartsson et al	https://www.gisaid.org	?	2020-03-27
Iceland/139/2020	ncov	EPI_ISL_417790	?	2020-03-12	Europe	Iceland	Reykjavik		Europe	Iceland	Reykjavik	genome	29903	Human	35	Female	The National University Hospital of Iceland	deCODE genetics	Daniel F Gudbjartsson et al	https://www.gisaid.org	?	2020-03-27
Iceland/14/2020	ncov	EPI_ISL_417736	?	2020-03-01	Europe	Iceland	Reykjavik		Europe	Italy	Italy	genome	29903	Human	46	Female	The National University Hospital of Iceland	deCODE genetics	Daniel F Gudbjartsson et al	https://www.gisaid.org	?	2020-03-27
Iceland/140/2020	ncov	EPI_ISL_417791	?	2020-03-12	Europe	Iceland	Reykjavik		North America	USA	USA	genome	29903	Human	60	Male	The National University Hospital of Iceland	deCODE genetics	Daniel F Gudbjartsson et al	https://www.gisaid.org	?	2020-03-27
Iceland/141/2020	ncov	EPI_ISL_417792	?	2020-03-13	Europe	Iceland	Reykjavik		Europe	Switzerland	Switzerland	genome	29903	Human	46	Male	The National University Hospital of Iceland	deCODE genetics	Daniel F Gudbjartsson et al	https://www.gisaid.org	?	2020-03-27
Iceland/142/2020	ncov	EPI_ISL_417793	?	2020-03-13	Europe	Iceland	Reykjavik		Europe	United Kingdom	United Kingdom	genome	29903	Human	25	Male	The National University Hospital of Iceland	deCODE genetics	Daniel F Gudbjartsson et al	https://www.gisaid.org	?	2020-03-27
Iceland/143/2020	ncov	EPI_ISL_417794	?	2020-03-12	Europe	Iceland	Reykjavik		Europe	Iceland	Reykjavik	genome	29903	Human	44	Female	The National University Hospital of Iceland	deCODE genetics	Daniel F Gudbjartsson et al	https://www.gisaid.org	?	2020-03-27
Iceland/144/2020	ncov	EPI_ISL_417795	?	2020-03-13	Europe	Iceland	Reykjavik		Europe	Iceland	Reykjavik	genome	29903	Human	20	Male	The National University Hospital of Iceland	deCODE genetics	Daniel F Gudbjartsson et al	https://www.gisaid.org	?	2020-03-27
Iceland/145/2020	ncov	EPI_ISL_417741	?	2020-03-13	Europe	Iceland	Reykjavik		Europe	Iceland	Reykjavik	genome	29903	Human	54	Female	The National University Hospital of Iceland	deCODE genetics	Daniel F Gudbjartsson et al	https://www.gisaid.org	?	2020-03-27
Iceland/146/2020	ncov	EPI_ISL_417796	?	2020-03-13	Europe	Iceland	Reykjavik		Europe	Austria	Austria	genome	29903	Human	29	Male	The National University Hospital of Iceland	deCODE genetics	Daniel F Gudbjartsson et al	https://www.gisaid.org	?	2020-03-27
Iceland/147/2020	ncov	EPI_ISL_417797	?	2020-03-13	Europe	Iceland	Reykjavik		Europe	Iceland	Reykjavik	genome	29894	Human	28	Male	The National University Hospital of Iceland	deCODE genetics	Daniel F Gudbjartsson et al	https://www.gisaid.org	?	2020-03-27
Iceland/148/2020	ncov	EPI_ISL_417798	?	2020-03-13	Europe	Iceland	Reykjavik		Europe	Switzerland	Switzerland	genome	29903	Human	47	Male	The National University Hospital of Iceland	deCODE genetics	Daniel F Gudbjartsson et al	https://www.gisaid.org	?	2020-03-27
Iceland/149/2020	ncov	EPI_ISL_417799	?	2020-03-13	Europe	Iceland	Reykjavik		Europe	Italy	Italy	genome	29903	Human	47	Male	The National University Hospital of Iceland	deCODE genetics	Daniel F Gudbjartsson et al	https://www.gisaid.org	?	2020-03-27
Iceland/15/2020	ncov	EPI_ISL_417800	?	2020-03-02	Europe	Iceland	Reykjavik		Europe	Italy	Italy	genome	29903	Human	54	Male	The National University Hospital of Iceland	deCODE genetics	Daniel F Gudbjartsson et al	https://www.gisaid.org	?	2020-03-27
Iceland/150/2020	ncov	EPI_ISL_417711	?	2020-03-13	Europe	Iceland	Reykjavik		Europe	Austria	Austria	genome	29903	Human	40	Male	The National University Hospital of Iceland	deCODE genetics	Daniel F Gudbjartsson et al	https://www.gisaid.org	?	2020-03-27
Iceland/151/2020	ncov	EPI_ISL_417801	?	2020-03-13	Europe	Iceland	Reykjavik		Europe	Iceland	Reykjavik	genome	29903	Human	18	Male	The National University Hospital of Iceland	deCODE genetics	Daniel F Gudbjartsson et al	https://www.gisaid.org	?	2020-03-27
Iceland/152/2020	ncov	EPI_ISL_417745	?	2020-03-13	Europe	Iceland	Reykjavik		Europe	Iceland	Reykjavik	genome	29903	Human	58	Male	The National University Hospital of Iceland	deCODE genetics	Daniel F Gudbjartsson et al	https://www.gisaid.org	?	2020-03-27
Iceland/153/2020	ncov	EPI_ISL_417802	?	2020-03-13	Europe	Iceland	Reykjavik		Europe	Iceland	Reykjavik	genome	29903	Human	14	Male	The National University Hospital of Iceland	deCODE genetics	Daniel F Gudbjartsson et al	https://www.gisaid.org	?	2020-03-27
Iceland/154/2020	ncov	EPI_ISL_417719	?	2020-03-13	Europe	Iceland	Reykjavik		Europe	Iceland	Reykjavik	genome	29903	Human	42	Female	The National University Hospital of Iceland	deCODE genetics	Daniel F Gudbjartsson et al	https://www.gisaid.org	?	2020-03-27
Iceland/155/2020	ncov	EPI_ISL_417737	?	2020-03-15	Europe	Iceland	Reykjavik		Europe	Iceland	Reykjavik	genome	29903	Human	45	Male	The National University Hospital of Iceland	deCODE genetics	Daniel F Gudbjartsson et al	https://www.gisaid.org	?	2020-03-27
Iceland/156/2020	ncov	EPI_ISL_417803	?	2020-03-13	Europe	Iceland	Reykjavik		Europe	Austria	Austria	genome	29903	Human	33	Male	The National University Hospital of Iceland	deCODE genetics	Daniel F Gudbjartsson et al	https://www.gisaid.org	?	2020-03-27
Iceland/157/2020	ncov	EPI_ISL_417804	?	2020-03-13	Europe	Iceland	Reykjavik		Europe	Austria	Austria	genome	29903	Human	34	Male	The National University Hospital of Iceland	deCODE genetics	Daniel F Gudbjartsson et al	https://www.gisaid.org	?	2020-03-27
Iceland/158/2020	ncov	EPI_ISL_417805	?	2020-03-13	Europe	Iceland	Reykjavik		Europe	Iceland	Reykjavik	genome	29903	Human	29	Female	The National University Hospital of Iceland	deCODE genetics	Daniel F Gudbjartsson et al	https://www.gisaid.org	?	2020-03-27
Iceland/159/2020	ncov	EPI_ISL_417806	?	2020-03-13	Europe	Iceland	Reykjavik		Europe	Iceland	Reykjavik	genome	29903	Human	35	Male	The National University Hospital of Iceland	deCODE genetics	Daniel F Gudbjartsson et al	https://www.gisaid.org	?	2020-03-27
Iceland/16/2020	ncov	EPI_ISL_417807	?	2020-03-02	Europe	Iceland	Reykjavik		Europe	Italy	Italy	genome	29903	Human	52	Female	The National University Hospital of Iceland	deCODE genetics	Daniel F Gudbjartsson et al	https://www.gisaid.org	?	2020-03-27
Iceland/160/2020	ncov	EPI_ISL_417689	?	2020-03-13	Europe	Iceland	Reykjavik		Europe	Iceland	Reykjavik	genome	29903	Human	31	Female	The National University Hospital of Iceland	deCODE genetics	Daniel F Gudbjartsson et al	https://www.gisaid.org	?	2020-03-27
Iceland/161/2020	ncov	EPI_ISL_417725	?	2020-03-14	Europe	Iceland	Reykjavik		Europe	Iceland	Reykjavik	genome	29903	Human	60	Male	The National University Hospital of Iceland	deCODE genetics	Daniel F Gudbjartsson et al	https://www.gisaid.org	?	2020-03-27
Iceland/162/2020	ncov	EPI_ISL_417772	?	2020-03-14	Europe	Iceland	Reykjavik		Europe	Iceland	Reykjavik	genome	29903	Human	63	Male	The National University Hospital of Iceland	deCODE genetics	Daniel F Gudbjartsson et al	https://www.gisaid.org	?	2020-03-27
Iceland/163/2020	ncov	EPI_ISL_417775	?	2020-03-14	Europe	Iceland	Reykjavik		Europe	Italy	Italy	genome	29903	Human	28	Male	The National University Hospital of Iceland	deCODE genetics	Daniel F Gudbjartsson et al	https://www.gisaid.org	?	2020-03-27
Iceland/164/2020	ncov	EPI_ISL_417758	?	2020-03-14	Europe	Iceland	Reykjavik		Europe	Italy	Italy	genome	29903	Human	22	Male	The National University Hospital of Iceland	deCODE genetics	Daniel F Gudbjartsson et al	https://www.gisaid.org	?	2020-03-27
Iceland/165/2020	ncov	EPI_ISL_417808	?	2020-03-15	Europe	Iceland	Reykjavik		Europe	Iceland	Reykjavik	genome	29903	Human	67	Female	The National University Hospital of Iceland	deCODE genetics	Daniel F Gudbjartsson et al	https://www.gisaid.org	?	2020-03-27
Iceland/166/2020	ncov	EPI_ISL_417759	?	2020-03-13	Europe	Iceland	Reykjavik		Europe	Austria	Austria	genome	29903	Human	41	Male	The National University Hospital of Iceland	deCODE genetics	Daniel F Gudbjartsson et al	https://www.gisaid.org	?	2020-03-27
Iceland/167/2020	ncov	EPI_ISL_417809	?	2020-03-15	Europe	Iceland	Reykjavik		Europe	Iceland	Reykjavik	genome	29903	Human	62	Female	The National University Hospital of Iceland	deCODE genetics	Daniel F Gudbjartsson et al	https://www.gisaid.org	?	2020-03-27
Iceland/168/2020	ncov	EPI_ISL_417810	?	2020-03-13	Europe	Iceland	Reykjavik		Europe	Iceland	Reykjavik	genome	29903	Human	41	Female	The National University Hospital of Iceland	deCODE genetics	Daniel F Gudbjartsson et al	https://www.gisaid.org	?	2020-03-27
Iceland/169/2020	ncov	EPI_ISL_417755	?	2020-03-13	Europe	Iceland	Reykjavik		Europe	Iceland	Reykjavik	genome	29903	Human	40	Female	The National University Hospital of Iceland	deCODE genetics	Daniel F Gudbjartsson et al	https://www.gisaid.org	?	2020-03-27
Iceland/17/2020	ncov	EPI_ISL_417811	?	2020-03-02	Europe	Iceland	Reykjavik		Europe	Italy	Italy	genome	29902	Human	57	Male	The National University Hospital of Iceland	deCODE genetics	Daniel F Gudbjartsson et al	https://www.gisaid.org	?	2020-03-27
Iceland/170/2020	ncov	EPI_ISL_417548	?	2020-03-17	Europe	Iceland	Reykjavik		Europe	Iceland	Reykjavik	genome	29903	Human	37	Female	deCODE genetics	deCODE genetics	Daniel F Gudbjartsson et al	https://www.gisaid.org	?	2020-03-27
Iceland/171/2020	ncov	EPI_ISL_417549	?	2020-03-14	Europe	Iceland	Reykjavik		Europe	Iceland	Reykjavik	genome	29903	Human	41	Female	deCODE genetics	deCODE genetics	Daniel F Gudbjartsson et al	https://www.gisaid.org	?	2020-03-27
Iceland/172/2020	ncov	EPI_ISL_417712	?	2020-03-15	Europe	Iceland	Reykjavik		Europe	Iceland	Reykjavik	genome	29903	Human	38	Female	The National University Hospital of Iceland	deCODE genetics	Daniel F Gudbjartsson et al	https://www.gisaid.org	?	2020-03-27
Iceland/173/2020	ncov	EPI_ISL_417700	?	2020-03-15	Europe	Iceland	Reykjavik		Europe	Italy	Italy	genome	29903	Human	45	Female	The National University Hospital of Iceland	deCODE genetics	Daniel F Gudbjartsson et al	https://www.gisaid.org	?	2020-03-27
Iceland/174/2020	ncov	EPI_ISL_417716	?	2020-03-16	Europe	Iceland	Reykjavik		Europe	Iceland	Reykjavik	genome	29903	Human	43	Male	The National University Hospital of Iceland	deCODE genetics	Daniel F Gudbjartsson et al	https://www.gisaid.org	?	2020-03-27
Iceland/175/2020	ncov	EPI_ISL_417774	?	2020-03-16	Europe	Iceland	Reykjavik		Europe	Iceland	Reykjavik	genome	29903	Human	47	Female	The National University Hospital of Iceland	deCODE genetics	Daniel F Gudbjartsson et al	https://www.gisaid.org	?	2020-03-27
Iceland/176/2020	ncov	EPI_ISL_417812	?	2020-03-14	Europe	Iceland	Reykjavik		Europe	Iceland	Reykjavik	genome	29903	Human	45	Female	The National University Hospital of Iceland	deCODE genetics	Daniel F Gudbjartsson et al	https://www.gisaid.org	?	2020-03-27
Iceland/177/2020	ncov	EPI_ISL_417680	?	2020-03-15	Europe	Iceland	Reykjavik		Europe	Iceland	Reykjavik	genome	29903	Human	44	Male	The National University Hospital of Iceland	deCODE genetics	Daniel F Gudbjartsson et al	https://www.gisaid.org	?	2020-03-27
Iceland/178/2020	ncov	EPI_ISL_417813	?	2020-03-15	Europe	Iceland	Reykjavik		Europe	Austria	Austria	genome	29903	Human	28	Male	The National University Hospital of Iceland	deCODE genetics	Daniel F Gudbjartsson et al	https://www.gisaid.org	?	2020-03-27
Iceland/179/2020	ncov	EPI_ISL_417703	?	2020-03-16	Europe	Iceland	Reykjavik		Europe	Iceland	Reykjavik	genome	29903	Human	52	Female	The National University Hospital of Iceland	deCODE genetics	Daniel F Gudbjartsson et al	https://www.gisaid.org	?	2020-03-27
Iceland/18/2020	ncov	EPI_ISL_417710	?	2020-03-02	Europe	Iceland	Reykjavik		Europe	Austria	Austria	genome	29903	Human	52	Male	The National University Hospital of Iceland	deCODE genetics	Daniel F Gudbjartsson et al	https://www.gisaid.org	?	2020-03-27
Iceland/180/2020	ncov	EPI_ISL_417753	?	2020-03-16	Europe	Iceland	Reykjavik		Europe	Iceland	Reykjavik	genome	29903	Human	57	Female	The National University Hospital of Iceland	deCODE genetics	Daniel F Gudbjartsson et al	https://www.gisaid.org	?	2020-03-27
Iceland/181/2020	ncov	EPI_ISL_417814	?	2020-03-16	Europe	Iceland	Reykjavik		Europe	Iceland	Reykjavik	genome	29903	Human	33	Male	The National University Hospital of Iceland	deCODE genetics	Daniel F Gudbjartsson et al	https://www.gisaid.org	?	2020-03-27
Iceland/182/2020	ncov	EPI_ISL_417724	?	2020-03-16	Europe	Iceland	Reykjavik		North America	USA	USA	genome	29903	Human	60	Female	The National University Hospital of Iceland	deCODE genetics	Daniel F Gudbjartsson et al	https://www.gisaid.org	?	2020-03-27
Iceland/183/2020	ncov	EPI_ISL_417746	?	2020-03-16	Europe	Iceland	Reykjavik		Europe	Austria	Austria	genome	29903	Human	48	Male	The National University Hospital of Iceland	deCODE genetics	Daniel F Gudbjartsson et al	https://www.gisaid.org	?	2020-03-27
Iceland/184/2020	ncov	EPI_ISL_417550	?	2020-03-16	Europe	Iceland	Reykjavik		Europe	Germany	Germany	genome	29903	Human	48	Female	The National University Hospital of Iceland	deCODE genetics	Daniel F Gudbjartsson et al	https://www.gisaid.org	?	2020-03-27
Iceland/185/2020	ncov	EPI_ISL_417678	?	2020-03-16	Europe	Iceland	Reykjavik		Europe	Iceland	Reykjavik	genome	29903	Human	30	Male	The National University Hospital of Iceland	deCODE genetics	Daniel F Gudbjartsson et al	https://www.gisaid.org	?	2020-03-27
Iceland/186/2020	ncov	EPI_ISL_417815	?	2020-03-16	Europe	Iceland	Reykjavik		Europe	Iceland	Reykjavik	genome	29903	Human	64	Female	The National University Hospital of Iceland	deCODE genetics	Daniel F Gudbjartsson et al	https://www.gisaid.org	?	2020-03-27
Iceland/187/2020	ncov	EPI_ISL_417551	?	2020-03-16	Europe	Iceland	Reykjavik		Europe	Iceland	Reykjavik	genome	29903	Human	35	Male	The National University Hospital of Iceland	deCODE genetics	Daniel F Gudbjartsson et al	https://www.gisaid.org	?	2020-03-27
Iceland/188/2020	ncov	EPI_ISL_417816	?	2020-03-16	Europe	Iceland	Reykjavik		Europe	Iceland	Reykjavik	genome	29903	Human	33	Female	The National University Hospital of Iceland	deCODE genetics	Daniel F Gudbjartsson et al	https://www.gisaid.org	?	2020-03-27
Iceland/189/2020	ncov	EPI_ISL_417709	?	2020-03-16	Europe	Iceland	Reykjavik		Europe	Iceland	Reykjavik	genome	29903	Human	71	Female	The National University Hospital of Iceland	deCODE genetics	Daniel F Gudbjartsson et al	https://www.gisaid.org	?	2020-03-27
Iceland/19/2020	ncov	EPI_ISL_417817	?	2020-03-02	Europe	Iceland	Reykjavik		Europe	Italy	Italy	genome	29903	Human	54	Female	The National University Hospital of Iceland	deCODE genetics	Daniel F Gudbjartsson et al	https://www.gisaid.org	?	2020-03-27
Iceland/190/2020	ncov	EPI_ISL_417818	?	2020-03-16	Europe	Iceland	Reykjavik		North America	USA	USA	genome	29903	Human	71	Male	The National University Hospital of Iceland	deCODE genetics	Daniel F Gudbjartsson et al	https://www.gisaid.org	?	2020-03-27
Iceland/191/2020	ncov	EPI_ISL_417762	?	2020-03-16	Europe	Iceland	Reykjavik		North America	USA	USA	genome	29897	Human	58	Female	The National University Hospital of Iceland	deCODE genetics	Daniel F Gudbjartsson et al	https://www.gisaid.org	?	2020-03-27
Iceland/192/2020	ncov	EPI_ISL_417819	?	2020-03-15	Europe	Iceland	Reykjavik		Europe	Iceland	Reykjavik	genome	29903	Human	19	Male	The National University Hospital of Iceland	deCODE genetics	Daniel F Gudbjartsson et al	https://www.gisaid.org	?	2020-03-27
Iceland/193/2020	ncov	EPI_ISL_417820	?	2020-03-16	Europe	Iceland	Reykjavik		Europe	Spain	Spain	genome	29903	Human	32	Male	The National University Hospital of Iceland	deCODE genetics	Daniel F Gudbjartsson et al	https://www.gisaid.org	?	2020-03-27
Iceland/194/2020	ncov	EPI_ISL_417821	?	2020-03-16	Europe	Iceland	Reykjavik		Europe	Austria	Austria	genome	29903	Human	47	Female	The National University Hospital of Iceland	deCODE genetics	Daniel F Gudbjartsson et al	https://www.gisaid.org	?	2020-03-27
Iceland/195/2020	ncov	EPI_ISL_417717	?	2020-03-16	Europe	Iceland	Reykjavik		North America	USA	USA	genome	29903	Human	56	Female	The National University Hospital of Iceland	deCODE genetics	Daniel F Gudbjartsson et al	https://www.gisaid.org	?	2020-03-27
Iceland/196/2020	ncov	EPI_ISL_417822	?	2020-03-16	Europe	Iceland	Reykjavik		Europe	Iceland	Reykjavik	genome	29903	Human	40	Female	The National University Hospital of Iceland	deCODE genetics	Daniel F Gudbjartsson et al	https://www.gisaid.org	?	2020-03-27
Iceland/197/2020	ncov	EPI_ISL_417742	?	2020-03-16	Europe	Iceland	Reykjavik		Europe	Iceland	Reykjavik	genome	29903	Human	71	Female	The National University Hospital of Iceland	deCODE genetics	Daniel F Gudbjartsson et al	https://www.gisaid.org	?	2020-03-27
Iceland/198/2020	ncov	EPI_ISL_417823	?	2020-03-16	Europe	Iceland	Reykjavik		Europe	Austria	Austria	genome	29903	Human	31	Female	The National University Hospital of Iceland	deCODE genetics	Daniel F Gudbjartsson et al	https://www.gisaid.org	?	2020-03-27
Iceland/199/2020	ncov	EPI_ISL_417706	?	2020-03-16	Europe	Iceland	Reykjavik		Europe	Austria	Austria	genome	29903	Human	27	Female	The National University Hospital of Iceland	deCODE genetics	Daniel F Gudbjartsson et al	https://www.gisaid.org	?	2020-03-27
Iceland/2/2020	ncov	EPI_ISL_417552	?	2020-03-16	Europe	Iceland	Reykjavik		Europe	Iceland	Reykjavik	genome	29903	Human	43	Female	deCODE genetics	deCODE genetics	Daniel F Gudbjartsson et al	https://www.gisaid.org	?	2020-03-27
Iceland/20/2020	ncov	EPI_ISL_417695	?	2020-03-02	Europe	Iceland	Reykjavik		Europe	Italy	Italy	genome	29903	Human	49	Male	The National University Hospital of Iceland	deCODE genetics	Daniel F Gudbjartsson et al	https://www.gisaid.org	?	2020-03-27
Iceland/200/2020	ncov	EPI_ISL_417743	?	2020-03-16	Europe	Iceland	Reykjavik		Europe	Austria	Austria	genome	29903	Human	33	Male	The National University Hospital of Iceland	deCODE genetics	Daniel F Gudbjartsson et al	https://www.gisaid.org	?	2020-03-27
Iceland/201/2020	ncov	EPI_ISL_417824	?	2020-03-16	Europe	Iceland	Reykjavik		Europe	Iceland	Reykjavik	genome	29903	Human	52	Female	The National University Hospital of Iceland	deCODE genetics	Daniel F Gudbjartsson et al	https://www.gisaid.org	?	2020-03-27
Iceland/202/2020	ncov	EPI_ISL_417750	?	2020-03-16	Europe	Iceland	Reykjavik		Europe	Iceland	Reykjavik	genome	29903	Human	22	Female	The National University Hospital of Iceland	deCODE genetics	Daniel F Gudbjartsson et al	https://www.gisaid.org	?	2020-03-27
Iceland/203/2020	ncov	EPI_ISL_417825	?	2020-03-16	Europe	Iceland	Reykjavik		Europe	United Kingdom	United Kingdom	genome	29903	Human	45	Male	The National University Hospital of Iceland	deCODE genetics	Daniel F Gudbjartsson et al	https://www.gisaid.org	?	2020-03-27
Iceland/204/2020	ncov	EPI_ISL_417826	?	2020-03-16	Europe	Iceland	Reykjavik		Europe	Iceland	Reykjavik	genome	29903	Human	30	Male	The National University Hospital of Iceland	deCODE genetics	Daniel F Gudbjartsson et al	https://www.gisaid.org	?	2020-03-27
Iceland/205/2020	ncov	EPI_ISL_417827	?	2020-03-16	Europe	Iceland	Reykjavik		Europe	Iceland	Reykjavik	genome	29903	Human	65	Male	The National University Hospital of Iceland	deCODE genetics	Daniel F Gudbjartsson et al	https://www.gisaid.org	?	2020-03-27
Iceland/206/2020	ncov	EPI_ISL_417699	?	2020-03-16	Europe	Iceland	Reykjavik		Europe	Iceland	Reykjavik	genome	29903	Human	34	Female	The National University Hospital of Iceland	deCODE genetics	Daniel F Gudbjartsson et al	https://www.gisaid.org	?	2020-03-27
Iceland/207/2020	ncov	EPI_ISL_417733	?	2020-03-16	Europe	Iceland	Reykjavik		Europe	Iceland	Reykjavik	genome	29904	Human	26	Female	The National University Hospital of Iceland	deCODE genetics	Daniel F Gudbjartsson et al	https://www.gisaid.org	?	2020-03-27
Iceland/208/2020	ncov	EPI_ISL_417766	?	2020-03-16	Europe	Iceland	Reykjavik		Europe	Iceland	Reykjavik	genome	29903	Human	60	Male	The National University Hospital of Iceland	deCODE genetics	Daniel F Gudbjartsson et al	https://www.gisaid.org	?	2020-03-27
Iceland/209/2020	ncov	EPI_ISL_417764	?	2020-03-16	Europe	Iceland	Reykjavik		Europe	Austria	Austria	genome	29903	Human	30	Female	The National University Hospital of Iceland	deCODE genetics	Daniel F Gudbjartsson et al	https://www.gisaid.org	?	2020-03-27
Iceland/21/2020	ncov	EPI_ISL_417828	?	2020-03-02	Europe	Iceland	Reykjavik		Europe	Italy	Italy	genome	29903	Human	60	Female	The National University Hospital of Iceland	deCODE genetics	Daniel F Gudbjartsson et al	https://www.gisaid.org	?	2020-03-27
Iceland/210/2020	ncov	EPI_ISL_417829	?	2020-03-16	Europe	Iceland	Reykjavik		Europe	Italy	Italy	genome	29903	Human	51	Male	The National University Hospital of Iceland	deCODE genetics	Daniel F Gudbjartsson et al	https://www.gisaid.org	?	2020-03-27
Iceland/211/2020	ncov	EPI_ISL_417763	?	2020-03-16	Europe	Iceland	Reykjavik		Europe	Iceland	Reykjavik	genome	29903	Human	44	Female	The National University Hospital of Iceland	deCODE genetics	Daniel F Gudbjartsson et al	https://www.gisaid.org	?	2020-03-27
Iceland/212/2020	ncov	EPI_ISL_417830	?	2020-03-16	Europe	Iceland	Reykjavik		Europe	Iceland	Reykjavik	genome	29903	Human	43	Male	The National University Hospital of Iceland	deCODE genetics	Daniel F Gudbjartsson et al	https://www.gisaid.org	?	2020-03-27
Iceland/213/2020	ncov	EPI_ISL_417752	?	2020-03-16	Europe	Iceland	Reykjavik		Europe	Iceland	Reykjavik	genome	29903	Human	36	Female	The National University Hospital of Iceland	deCODE genetics	Daniel F Gudbjartsson et al	https://www.gisaid.org	?	2020-03-27
Iceland/214/2020	ncov	EPI_ISL_417831	?	2020-03-16	Europe	Iceland	Reykjavik		Europe	United Kingdom	United Kingdom	genome	29903	Human	53	Male	The National University Hospital of Iceland	deCODE genetics	Daniel F Gudbjartsson et al	https://www.gisaid.org	?	2020-03-27
Iceland/215/2020	ncov	EPI_ISL_417685	?	2020-03-16	Europe	Iceland	Reykjavik		Europe	Austria	Austria	genome	29903	Human	51	Female	The National University Hospital of Iceland	deCODE genetics	Daniel F Gudbjartsson et al	https://www.gisaid.org	?	2020-03-27
Iceland/216/2020	ncov	EPI_ISL_417832	?	2020-03-16	Europe	Iceland	Reykjavik		Europe	Austria	Austria	genome	29903	Human	56	Male	The National University Hospital of Iceland	deCODE genetics	Daniel F Gudbjartsson et al	https://www.gisaid.org	?	2020-03-27
Iceland/217/2020	ncov	EPI_ISL_417833	?	2020-03-16	Europe	Iceland	Reykjavik		Europe	Iceland	Reykjavik	genome	29903	Human	45	Female	The National University Hospital of Iceland	deCODE genetics	Daniel F Gudbjartsson et al	https://www.gisaid.org	?	2020-03-27
Iceland/218/2020	ncov	EPI_ISL_417834	?	2020-03-16	Europe	Iceland	Reykjavik		Europe	Austria	Austria	genome	29903	Human	19	Male	The National University Hospital of Iceland	deCODE genetics	Daniel F Gudbjartsson et al	https://www.gisaid.org	?	2020-03-27
Iceland/219/2020	ncov	EPI_ISL_417835	?	2020-03-16	Europe	Iceland	Reykjavik		Europe	Iceland	Reykjavik	genome	29903	Human	17	Female	The National University Hospital of Iceland	deCODE genetics	Daniel F Gudbjartsson et al	https://www.gisaid.org	?	2020-03-27
Iceland/22/2020	ncov	EPI_ISL_417734	?	2020-03-02	Europe	Iceland	Reykjavik		Europe	Italy	Italy	genome	29903	Human	61	Male	The National University Hospital of Iceland	deCODE genetics	Daniel F Gudbjartsson et al	https://www.gisaid.org	?	2020-03-27
Iceland/220/2020	ncov	EPI_ISL_417553	?	2020-03-16	Europe	Iceland	Reykjavik		Europe	Iceland	Reykjavik	genome	29903	Human	30	Male	The National University Hospital of Iceland	deCODE genetics	Daniel F Gudbjartsson et al	https://www.gisaid.org	?	2020-03-27
Iceland/221/2020	ncov	EPI_ISL_417836	?	2020-03-16	Europe	Iceland	Reykjavik		Europe	Iceland	Reykjavik	genome	29903	Human	50	Female	The National University Hospital of Iceland	deCODE genetics	Daniel F Gudbjartsson et al	https://www.gisaid.org	?	2020-03-27
Iceland/222/2020	ncov	EPI_ISL_417837	?	2020-03-16	Europe	Iceland	Reykjavik		Europe	Austria	Austria	genome	29903	Human	34	Female	The National University Hospital of Iceland	deCODE genetics	Daniel F Gudbjartsson et al	https://www.gisaid.org	?	2020-03-27
Iceland/223/2020	ncov	EPI_ISL_417838	?	2020-03-16	Europe	Iceland	Reykjavik		Europe	Iceland	Reykjavik	genome	29903	Human	26	Female	The National University Hospital of Iceland	deCODE genetics	Daniel F Gudbjartsson et al	https://www.gisaid.org	?	2020-03-27
Iceland/224/2020	ncov	EPI_ISL_417839	?	2020-03-16	Europe	Iceland	Reykjavik		Europe	Iceland	Reykjavik	genome	29903	Human	26	Female	The National University Hospital of Iceland	deCODE genetics	Daniel F Gudbjartsson et al	https://www.gisaid.org	?	2020-03-27
Iceland/225/2020	ncov	EPI_ISL_417554	?	2020-03-16	Europe	Iceland	Reykjavik		Europe	Spain	Spain	genome	29903	Human	30	Female	The National University Hospital of Iceland	deCODE genetics	Daniel F Gudbjartsson et al	https://www.gisaid.org	?	2020-03-27
Iceland/226/2020	ncov	EPI_ISL_417754	?	2020-03-16	Europe	Iceland	Reykjavik		Europe	United Kingdom	United Kingdom	genome	29903	Human	31	Female	The National University Hospital of Iceland	deCODE genetics	Daniel F Gudbjartsson et al	https://www.gisaid.org	?	2020-03-27
Iceland/227/2020	ncov	EPI_ISL_417555	?	2020-03-17	Europe	Iceland	Reykjavik		Europe	Iceland	Reykjavik	genome	29903	Human	20	Male	The National University Hospital of Iceland	deCODE genetics	Daniel F Gudbjartsson et al	https://www.gisaid.org	?	2020-03-27
Iceland/228/2020	ncov	EPI_ISL_417556	?	2020-03-17	Europe	Iceland	Reykjavik		Europe	Iceland	Reykjavik	genome	29903	Human	59	Male	The National University Hospital of Iceland	deCODE genetics	Daniel F Gudbjartsson et al	https://www.gisaid.org	?	2020-03-27
Iceland/229/2020	ncov	EPI_ISL_417557	?	2020-03-17	Europe	Iceland	Reykjavik		Europe	Iceland	Reykjavik	genome	29903	Human	64	Female	The National University Hospital of Iceland	deCODE genetics	Daniel F Gudbjartsson et al	https://www.gisaid.org	?	2020-03-27
Iceland/23/2020	ncov	EPI_ISL_417840	?	2020-03-02	Europe	Iceland	Reykjavik		Europe	Italy	Italy	genome	29903	Human	59	Female	The National University Hospital of Iceland	deCODE genetics	Daniel F Gudbjartsson et al	https://www.gisaid.org	?	2020-03-27
Iceland/230/2020	ncov	EPI_ISL_417558	?	2020-03-17	Europe	Iceland	Reykjavik		Europe	Iceland	Reykjavik	genome	29903	Human	57	Female	The National University Hospital of Iceland	deCODE genetics	Daniel F Gudbjartsson et al	https://www.gisaid.org	?	2020-03-27
Iceland/231/2020	ncov	EPI_ISL_417559	?	2020-03-17	Europe	Iceland	Reykjavik		Europe	Iceland	Reykjavik	genome	29903	Human	39	Male	The National University Hospital of Iceland	deCODE genetics	Daniel F Gudbjartsson et al	https://www.gisaid.org	?	2020-03-27
Iceland/232/2020	ncov	EPI_ISL_417560	?	2020-03-17	Europe	Iceland	Reykjavik		Europe	Iceland	Reykjavik	genome	29903	Human	59	Female	The National University Hospital of Iceland	deCODE genetics	Daniel F Gudbjartsson et al	https://www.gisaid.org	?	2020-03-27
Iceland/233/2020	ncov	EPI_ISL_417561	?	2020-03-17	Europe	Iceland	Reykjavik		Europe	United Kingdom	United Kingdom	genome	29903	Human	45	Male	The National University Hospital of Iceland	deCODE genetics	Daniel F Gudbjartsson et al	https://www.gisaid.org	?	2020-03-27
Iceland/234/2020	ncov	EPI_ISL_417562	?	2020-03-17	Europe	Iceland	Reykjavik		Europe	Netherlands	Netherlands	genome	29903	Human	27	Female	The National University Hospital of Iceland	deCODE genetics	Daniel F Gudbjartsson et al	https://www.gisaid.org	?	2020-03-27
Iceland/235/2020	ncov	EPI_ISL_417563	?	2020-03-16	Europe	Iceland	Reykjavik		Europe	United Kingdom	United Kingdom	genome	29903	Human	48	Male	The National University Hospital of Iceland	deCODE genetics	Daniel F Gudbjartsson et al	https://www.gisaid.org	?	2020-03-27
Iceland/236/2020	ncov	EPI_ISL_417564	?	2020-03-17	Europe	Iceland	Reykjavik		Europe	Iceland	Reykjavik	genome	29903	Human	27	Male	The National University Hospital of Iceland	deCODE genetics	Daniel F Gudbjartsson et al	https://www.gisaid.org	?	2020-03-27
Iceland/237/2020	ncov	EPI_ISL_417565	?	2020-03-17	Europe	Iceland	Reykjavik		Europe	Spain	Grand Canary Islands	genome	29903	Human	61	Male	The National University Hospital of Iceland	deCODE genetics	Daniel F Gudbjartsson et al	https://www.gisaid.org	?	2020-03-27
Iceland/238/2020	ncov	EPI_ISL_417566	?	2020-03-17	Europe	Iceland	Reykjavik		Europe	Iceland	Reykjavik	genome	29903	Human	50	Male	The National University Hospital of Iceland	deCODE genetics	Daniel F Gudbjartsson et al	https://www.gisaid.org	?	2020-03-27
Iceland/239/2020	ncov	EPI_ISL_417567	?	2020-03-17	Europe	Iceland	Reykjavik		Europe	United Kingdom	United Kingdom	genome	29903	Human	64	Male	The National University Hospital of Iceland	deCODE genetics	Daniel F Gudbjartsson et al	https://www.gisaid.org	?	2020-03-27
Iceland/24/2020	ncov	EPI_ISL_417747	?	2020-03-11	Europe	Iceland	Reykjavik		Europe	Italy	Italy	genome	29903	Human	48	Male	The National University Hospital of Iceland	deCODE genetics	Daniel F Gudbjartsson et al	https://www.gisaid.org	?	2020-03-27
Iceland/240/2020	ncov	EPI_ISL_417568	?	2020-03-17	Europe	Iceland	Reykjavik		Europe	Iceland	Reykjavik	genome	29903	Human	34	Male	The National University Hospital of Iceland	deCODE genetics	Daniel F Gudbjartsson et al	https://www.gisaid.org	?	2020-03-27
Iceland/241/2020	ncov	EPI_ISL_417569	?	2020-03-17	Europe	Iceland	Reykjavik		Europe	Iceland	Reykjavik	genome	29903	Human	38	Male	The National University Hospital of Iceland	deCODE genetics	Daniel F Gudbjartsson et al	https://www.gisaid.org	?	2020-03-27
Iceland/242/2020	ncov	EPI_ISL_417570	?	2020-03-17	Europe	Iceland	Reykjavik		Europe	United Kingdom	United Kingdom	genome	29903	Human	57	Male	The National University Hospital of Iceland	deCODE genetics	Daniel F Gudbjartsson et al	https://www.gisaid.org	?	2020-03-27
Iceland/243/2020	ncov	EPI_ISL_417571	?	2020-03-17	Europe	Iceland	Reykjavik		Europe	Iceland	Reykjavik	genome	29903	Human	49	Male	The National University Hospital of Iceland	deCODE genetics	Daniel F Gudbjartsson et al	https://www.gisaid.org	?	2020-03-27
Iceland/244/2020	ncov	EPI_ISL_417572	?	2020-03-17	Europe	Iceland	Reykjavik		Europe	Iceland	Reykjavik	genome	29903	Human	23	Male	The National University Hospital of Iceland	deCODE genetics	Daniel F Gudbjartsson et al	https://www.gisaid.org	?	2020-03-27
Iceland/245/2020	ncov	EPI_ISL_417573	?	2020-03-16	Europe	Iceland	Reykjavik		Europe	Iceland	Reykjavik	genome	29903	Human	19	Male	The National University Hospital of Iceland	deCODE genetics	Daniel F Gudbjartsson et al	https://www.gisaid.org	?	2020-03-27
Iceland/246/2020	ncov	EPI_ISL_417574	?	2020-03-17	Europe	Iceland	Reykjavik		Europe	Spain	Spain	genome	29903	Human	54	Female	The National University Hospital of Iceland	deCODE genetics	Daniel F Gudbjartsson et al	https://www.gisaid.org	?	2020-03-27
Iceland/247/2020	ncov	EPI_ISL_417575	?	2020-03-17	Europe	Iceland	Reykjavik		Europe	Iceland	Reykjavik	genome	29903	Human	40	Male	The National University Hospital of Iceland	deCODE genetics	Daniel F Gudbjartsson et al	https://www.gisaid.org	?	2020-03-27
Iceland/248/2020	ncov	EPI_ISL_417576	?	2020-03-17	Europe	Iceland	Reykjavik		Europe	United Kingdom	United Kingdom	genome	29903	Human	67	Male	The National University Hospital of Iceland	deCODE genetics	Daniel F Gudbjartsson et al	https://www.gisaid.org	?	2020-03-27
Iceland/249/2020	ncov	EPI_ISL_417577	?	2020-03-17	Europe	Iceland	Reykjavik		Europe	Iceland	Reykjavik	genome	29903	Human	23	Male	The National University Hospital of Iceland	deCODE genetics	Daniel F Gudbjartsson et al	https://www.gisaid.org	?	2020-03-27
Iceland/25/2020	ncov	EPI_ISL_417693	?	2020-03-02	Europe	Iceland	Reykjavik		Europe	Austria	Austria	genome	29903	Human	60	Female	The National University Hospital of Iceland	deCODE genetics	Daniel F Gudbjartsson et al	https://www.gisaid.org	?	2020-03-27
Iceland/250/2020	ncov	EPI_ISL_417578	?	2020-03-17	Europe	Iceland	Reykjavik		Europe	Iceland	Reykjavik	genome	29902	Human	32	Female	The National University Hospital of Iceland	deCODE genetics	Daniel F Gudbjartsson et al	https://www.gisaid.org	?	2020-03-27
Iceland/251/2020	ncov	EPI_ISL_417579	?	2020-03-17	Europe	Iceland	Reykjavik		Europe	Iceland	Reykjavik	genome	29903	Human	21	Female	The National University Hospital of Iceland	deCODE genetics	Daniel F Gudbjartsson et al	https://www.gisaid.org	?	2020-03-27
Iceland/252/2020	ncov	EPI_ISL_417580	?	2020-03-17	Europe	Iceland	Reykjavik		Europe	Iceland	Reykjavik	genome	29903	Human	33	Female	The National University Hospital of Iceland	deCODE genetics	Daniel F Gudbjartsson et al	https://www.gisaid.org	?	2020-03-27
Iceland/253/2020	ncov	EPI_ISL_417581	?	2020-03-17	Europe	Iceland	Reykjavik		Europe	Austria	Austria	genome	29903	Human	17	Female	The National University Hospital of Iceland	deCODE genetics	Daniel F Gudbjartsson et al	https://www.gisaid.org	?	2020-03-27
Iceland/254/2020	ncov	EPI_ISL_417582	?	2020-03-17	Europe	Iceland	Reykjavik		Europe	Austria	Austria	genome	29903	Human	47	Female	The National University Hospital of Iceland	deCODE genetics	Daniel F Gudbjartsson et al	https://www.gisaid.org	?	2020-03-27
Iceland/255/2020	ncov	EPI_ISL_417583	?	2020-03-17	Europe	Iceland	Reykjavik		Europe	Iceland	Reykjavik	genome	29903	Human	52	Female	The National University Hospital of Iceland	deCODE genetics	Daniel F Gudbjartsson et al	https://www.gisaid.org	?	2020-03-27
Iceland/256/2020	ncov	EPI_ISL_417584	?	2020-03-17	Europe	Iceland	Reykjavik		Europe	United Kingdom	United Kingdom	genome	29903	Human	44	Male	The National University Hospital of Iceland	deCODE genetics	Daniel F Gudbjartsson et al	https://www.gisaid.org	?	2020-03-27
Iceland/257/2020	ncov	EPI_ISL_417585	?	2020-03-17	Europe	Iceland	Reykjavik		Europe	United Kingdom	United Kingdom	genome	29903	Human	48	Male	The National University Hospital of Iceland	deCODE genetics	Daniel F Gudbjartsson et al	https://www.gisaid.org	?	2020-03-27
Iceland/258/2020	ncov	EPI_ISL_417586	?	2020-03-17	Europe	Iceland	Reykjavik		Europe	Iceland	Reykjavik	genome	29903	Human	58	Female	The National University Hospital of Iceland	deCODE genetics	Daniel F Gudbjartsson et al	https://www.gisaid.org	?	2020-03-27
Iceland/259/2020	ncov	EPI_ISL_417587	?	2020-03-17	Europe	Iceland	Reykjavik		North America	USA	USA	genome	29903	Human	45	Male	The National University Hospital of Iceland	deCODE genetics	Daniel F Gudbjartsson et al	https://www.gisaid.org	?	2020-03-27
Iceland/26/2020	ncov	EPI_ISL_417841	?	2020-03-03	Europe	Iceland	Reykjavik		Europe	Italy	Italy	genome	29903	Human	56	Male	The National University Hospital of Iceland	deCODE genetics	Daniel F Gudbjartsson et al	https://www.gisaid.org	?	2020-03-27
Iceland/260/2020	ncov	EPI_ISL_417588	?	2020-03-17	Europe	Iceland	Reykjavik		Europe	Iceland	Reykjavik	genome	29903	Human	70	Female	The National University Hospital of Iceland	deCODE genetics	Daniel F Gudbjartsson et al	https://www.gisaid.org	?	2020-03-27
Iceland/261/2020	ncov	EPI_ISL_417589	?	2020-03-17	Europe	Iceland	Reykjavik		Europe	Spain	Spain	genome	29903	Human	27	Male	The National University Hospital of Iceland	deCODE genetics	Daniel F Gudbjartsson et al	https://www.gisaid.org	?	2020-03-27
Iceland/262/2020	ncov	EPI_ISL_417590	?	2020-03-18	Europe	Iceland	Reykjavik		Europe	Iceland	Reykjavik	genome	29903	Human	33	Female	deCODE genetics	deCODE genetics	Daniel F Gudbjartsson et al	https://www.gisaid.org	?	2020-03-27
Iceland/263/2020	ncov	EPI_ISL_417591	?	2020-03-17	Europe	Iceland	Reykjavik		Europe	Netherlands	Netherlands	genome	29903	Human	53	Female	The National University Hospital of Iceland	deCODE genetics	Daniel F Gudbjartsson et al	https://www.gisaid.org	?	2020-03-27
Iceland/264/2020	ncov	EPI_ISL_417592	?	2020-03-17	Europe	Iceland	Reykjavik		Europe	Iceland	Reykjavik	genome	29903	Human	39	Male	The National University Hospital of Iceland	deCODE genetics	Daniel F Gudbjartsson et al	https://www.gisaid.org	?	2020-03-27
Iceland/265/2020	ncov	EPI_ISL_417593	?	2020-03-17	Europe	Iceland	Reykjavik		Europe	Switzerland	Switzerland	genome	29901	Human	50	Male	The National University Hospital of Iceland	deCODE genetics	Daniel F Gudbjartsson et al	https://www.gisaid.org	?	2020-03-27
Iceland/266/2020	ncov	EPI_ISL_417594	?	2020-03-17	Europe	Iceland	Reykjavik		Europe	Austria	Austria	genome	29901	Human	51	Female	The National University Hospital of Iceland	deCODE genetics	Daniel F Gudbjartsson et al	https://www.gisaid.org	?	2020-03-27
Iceland/267/2020	ncov	EPI_ISL_417595	?	2020-03-17	Europe	Iceland	Reykjavik		Europe	United Kingdom	United Kingdom	genome	29903	Human	44	Male	The National University Hospital of Iceland	deCODE genetics	Daniel F Gudbjartsson et al	https://www.gisaid.org	?	2020-03-27
Iceland/268/2020	ncov	EPI_ISL_417596	?	2020-03-17	Europe	Iceland	Reykjavik		Europe	Iceland	Reykjavik	genome	29903	Human	47	Female	The National University Hospital of Iceland	deCODE genetics	Daniel F Gudbjartsson et al	https://www.gisaid.org	?	2020-03-27
Iceland/269/2020	ncov	EPI_ISL_417597	?	2020-03-17	Europe	Iceland	Reykjavik		Europe	Iceland	Reykjavik	genome	29903	Human	56	Female	The National University Hospital of Iceland	deCODE genetics	Daniel F Gudbjartsson et al	https://www.gisaid.org	?	2020-03-27
Iceland/27/2020	ncov	EPI_ISL_417721	?	2020-03-03	Europe	Iceland	Reykjavik		Europe	Austria	Austria	genome	29903	Human	44	Male	The National University Hospital of Iceland	deCODE genetics	Daniel F Gudbjartsson et al	https://www.gisaid.org	?	2020-03-27
Iceland/270/2020	ncov	EPI_ISL_417598	?	2020-03-17	Europe	Iceland	Reykjavik		Europe	Iceland	Reykjavik	genome	29903	Human	24	Female	The National University Hospital of Iceland	deCODE genetics	Daniel F Gudbjartsson et al	https://www.gisaid.org	?	2020-03-27
Iceland/271/2020	ncov	EPI_ISL_417599	?	2020-03-17	Europe	Iceland	Reykjavik		Europe	Iceland	Reykjavik	genome	29903	Human	44	Female	The National University Hospital of Iceland	deCODE genetics	Daniel F Gudbjartsson et al	https://www.gisaid.org	?	2020-03-27
Iceland/272/2020	ncov	EPI_ISL_417600	?	2020-03-17	Europe	Iceland	Reykjavik		Europe	Iceland	Reykjavik	genome	29900	Human	16	Male	The National University Hospital of Iceland	deCODE genetics	Daniel F Gudbjartsson et al	https://www.gisaid.org	?	2020-03-27
Iceland/273/2020	ncov	EPI_ISL_417601	?	2020-03-17	Europe	Iceland	Reykjavik		Europe	Iceland	Reykjavik	genome	29903	Human	58	Female	The National University Hospital of Iceland	deCODE genetics	Daniel F Gudbjartsson et al	https://www.gisaid.org	?	2020-03-27
Iceland/274/2020	ncov	EPI_ISL_417602	?	2020-03-17	Europe	Iceland	Reykjavik		Europe	Iceland	Reykjavik	genome	29903	Human	18	Male	The National University Hospital of Iceland	deCODE genetics	Daniel F Gudbjartsson et al	https://www.gisaid.org	?	2020-03-27
Iceland/275/2020	ncov	EPI_ISL_417603	?	2020-03-17	Europe	Iceland	Reykjavik		Europe	Iceland	Reykjavik	genome	29903	Human	16	Male	The National University Hospital of Iceland	deCODE genetics	Daniel F Gudbjartsson et al	https://www.gisaid.org	?	2020-03-27
Iceland/276/2020	ncov	EPI_ISL_417604	?	2020-03-17	Europe	Iceland	Reykjavik		Europe	Iceland	Reykjavik	genome	29900	Human	21	Male	The National University Hospital of Iceland	deCODE genetics	Daniel F Gudbjartsson et al	https://www.gisaid.org	?	2020-03-27
Iceland/277/2020	ncov	EPI_ISL_417605	?	2020-03-17	Europe	Iceland	Reykjavik		Europe	Iceland	Reykjavik	genome	29903	Human	46	Female	The National University Hospital of Iceland	deCODE genetics	Daniel F Gudbjartsson et al	https://www.gisaid.org	?	2020-03-27
Iceland/278/2020	ncov	EPI_ISL_417606	?	2020-03-17	Europe	Iceland	Reykjavik		Europe	Iceland	Reykjavik	genome	29903	Human	38	Female	The National University Hospital of Iceland	deCODE genetics	Daniel F Gudbjartsson et al	https://www.gisaid.org	?	2020-03-27
Iceland/279/2020	ncov	EPI_ISL_417607	?	2020-03-17	Europe	Iceland	Reykjavik		Europe	Iceland	Reykjavik	genome	29903	Human	60	Female	The National University Hospital of Iceland	deCODE genetics	Daniel F Gudbjartsson et al	https://www.gisaid.org	?	2020-03-27
Iceland/28/2020	ncov	EPI_ISL_417767	?	2020-03-03	Europe	Iceland	Reykjavik		Europe	Italy	Italy	genome	29903	Human	53	Female	The National University Hospital of Iceland	deCODE genetics	Daniel F Gudbjartsson et al	https://www.gisaid.org	?	2020-03-27
Iceland/280/2020	ncov	EPI_ISL_417608	?	2020-03-17	Europe	Iceland	Reykjavik		Europe	Iceland	Reykjavik	genome	29903	Human	36	Female	The National University Hospital of Iceland	deCODE genetics	Daniel F Gudbjartsson et al	https://www.gisaid.org	?	2020-03-27
Iceland/281/2020	ncov	EPI_ISL_417609	?	2020-03-17	Europe	Iceland	Reykjavik		Europe	Spain	Spain	genome	29903	Human	37	Female	The National University Hospital of Iceland	deCODE genetics	Daniel F Gudbjartsson et al	https://www.gisaid.org	?	2020-03-27
Iceland/282/2020	ncov	EPI_ISL_417610	?	2020-03-17	Europe	Iceland	Reykjavik		Europe	Austria	Austria	genome	29903	Human	39	Male	The National University Hospital of Iceland	deCODE genetics	Daniel F Gudbjartsson et al	https://www.gisaid.org	?	2020-03-27
Iceland/283/2020	ncov	EPI_ISL_417611	?	2020-03-17	Europe	Iceland	Reykjavik		Europe	Iceland	Reykjavik	genome	29903	Human	48	Female	The National University Hospital of Iceland	deCODE genetics	Daniel F Gudbjartsson et al	https://www.gisaid.org	?	2020-03-27
Iceland/284/2020	ncov	EPI_ISL_417612	?	2020-03-17	Europe	Iceland	Reykjavik		Europe	Iceland	Reykjavik	genome	29903	Human	32	Male	The National University Hospital of Iceland	deCODE genetics	Daniel F Gudbjartsson et al	https://www.gisaid.org	?	2020-03-27
Iceland/285/2020	ncov	EPI_ISL_417613	?	2020-03-17	Europe	Iceland	Reykjavik		Europe	Iceland	Reykjavik	genome	29903	Human	64	Male	The National University Hospital of Iceland	deCODE genetics	Daniel F Gudbjartsson et al	https://www.gisaid.org	?	2020-03-27
Iceland/286/2020	ncov	EPI_ISL_417614	?	2020-03-18	Europe	Iceland	Reykjavik		Europe	Iceland	Reykjavik	genome	29903	Human	21	Male	The National University Hospital of Iceland	deCODE genetics	Daniel F Gudbjartsson et al	https://www.gisaid.org	?	2020-03-27
Iceland/287/2020	ncov	EPI_ISL_417615	?	2020-03-18	Europe	Iceland	Reykjavik		North America	USA	USA	genome	29903	Human	56	Male	The National University Hospital of Iceland	deCODE genetics	Daniel F Gudbjartsson et al	https://www.gisaid.org	?	2020-03-27
Iceland/288/2020	ncov	EPI_ISL_417616	?	2020-03-18	Europe	Iceland	Reykjavik		North America	USA	USA	genome	29903	Human	13	Female	The National University Hospital of Iceland	deCODE genetics	Daniel F Gudbjartsson et al	https://www.gisaid.org	?	2020-03-27
Iceland/289/2020	ncov	EPI_ISL_417617	?	2020-03-18	Europe	Iceland	Reykjavik		Europe	Austria	Austria	genome	29903	Human	29	Male	The National University Hospital of Iceland	deCODE genetics	Daniel F Gudbjartsson et al	https://www.gisaid.org	?	2020-03-27
Iceland/29/2020	ncov	EPI_ISL_417618	?	2020-03-16	Europe	Iceland	Reykjavik		North America	USA	USA	genome	29903	Human	33	Female	deCODE genetics	deCODE genetics	Daniel F Gudbjartsson et al	https://www.gisaid.org	?	2020-03-27
Iceland/290/2020	ncov	EPI_ISL_417619	?	2020-03-18	Europe	Iceland	Reykjavik		Europe	Iceland	Reykjavik	genome	29903	Human	26	Female	The National University Hospital of Iceland	deCODE genetics	Daniel F Gudbjartsson et al	https://www.gisaid.org	?	2020-03-27
Iceland/291/2020	ncov	EPI_ISL_417620	?	2020-03-18	Europe	Iceland	Reykjavik		Europe	Iceland	Reykjavik	genome	29903	Human	16	Female	The National University Hospital of Iceland	deCODE genetics	Daniel F Gudbjartsson et al	https://www.gisaid.org	?	2020-03-27
Iceland/292/2020	ncov	EPI_ISL_417621	?	2020-03-18	Europe	Iceland	Reykjavik		Europe	Iceland	Reykjavik	genome	29903	Human	33	Male	The National University Hospital of Iceland	deCODE genetics	Daniel F Gudbjartsson et al	https://www.gisaid.org	?	2020-03-27
Iceland/293/2020	ncov	EPI_ISL_417622	?	2020-03-18	Europe	Iceland	Reykjavik		Europe	Austria	Austria	genome	29903	Human	32	Male	The National University Hospital of Iceland	deCODE genetics	Daniel F Gudbjartsson et al	https://www.gisaid.org	?	2020-03-27
Iceland/294/2020	ncov	EPI_ISL_417623	?	2020-03-18	Europe	Iceland	Reykjavik		Europe	Iceland	Reykjavik	genome	29903	Human	62	Female	The National University Hospital of Iceland	deCODE genetics	Daniel F Gudbjartsson et al	https://www.gisaid.org	?	2020-03-27
Iceland/295/2020	ncov	EPI_ISL_417624	?	2020-03-18	Europe	Iceland	Reykjavik		Europe	Iceland	Reykjavik	genome	29903	Human	73	Male	The National University Hospital of Iceland	deCODE genetics	Daniel F Gudbjartsson et al	https://www.gisaid.org	?	2020-03-27
Iceland/296/2020	ncov	EPI_ISL_417625	?	2020-03-18	Europe	Iceland	Reykjavik		Europe	Iceland	Reykjavik	genome	29903	Human	38	Female	The National University Hospital of Iceland	deCODE genetics	Daniel F Gudbjartsson et al	https://www.gisaid.org	?	2020-03-27
Iceland/297/2020	ncov	EPI_ISL_417626	?	2020-03-18	Europe	Iceland	Reykjavik		Europe	Iceland	Reykjavik	genome	29903	Human	51	Female	The National University Hospital of Iceland	deCODE genetics	Daniel F Gudbjartsson et al	https://www.gisaid.org	?	2020-03-27
Iceland/298/2020	ncov	EPI_ISL_417627	?	2020-03-18	Europe	Iceland	Reykjavik		Europe	Iceland	Reykjavik	genome	29900	Human	9	Female	The National University Hospital of Iceland	deCODE genetics	Daniel F Gudbjartsson et al	https://www.gisaid.org	?	2020-03-27
Iceland/299/2020	ncov	EPI_ISL_417628	?	2020-03-18	Europe	Iceland	Reykjavik		Europe	Iceland	Reykjavik	genome	29900	Human	21	Male	The National University Hospital of Iceland	deCODE genetics	Daniel F Gudbjartsson et al	https://www.gisaid.org	?	2020-03-27
Iceland/3/2020	ncov	EPI_ISL_417694	?	2020-03-13	Europe	Iceland	Reykjavik		Europe	Italy	Italy	genome	29903	Human	45	Female	The National University Hospital of Iceland	deCODE genetics	Daniel F Gudbjartsson et al	https://www.gisaid.org	?	2020-03-27
Iceland/30/2020	ncov	EPI_ISL_417773	?	2020-03-03	Europe	Iceland	Reykjavik		Europe	Austria	Austria	genome	29903	Human	64	Female	The National University Hospital of Iceland	deCODE genetics	Daniel F Gudbjartsson et al	https://www.gisaid.org	?	2020-03-27
Iceland/300/2020	ncov	EPI_ISL_417629	?	2020-03-18	Europe	Iceland	Reykjavik		Europe	Iceland	Reykjavik	genome	29903	Human	22	Male	The National University Hospital of Iceland	deCODE genetics	Daniel F Gudbjartsson et al	https://www.gisaid.org	?	2020-03-27
Iceland/301/2020	ncov	EPI_ISL_417630	?	2020-03-18	Europe	Iceland	Reykjavik		Europe	Iceland	Reykjavik	genome	29903	Human	91	Male	The National University Hospital of Iceland	deCODE genetics	Daniel F Gudbjartsson et al	https://www.gisaid.org	?	2020-03-27
Iceland/302/2020	ncov	EPI_ISL_417631	?	2020-03-18	Europe	Iceland	Reykjavik		Europe	Iceland	Reykjavik	genome	29903	Human	39	Female	The National University Hospital of Iceland	deCODE genetics	Daniel F Gudbjartsson et al	https://www.gisaid.org	?	2020-03-27
Iceland/303/2020	ncov	EPI_ISL_417632	?	2020-03-18	Europe	Iceland	Reykjavik		Europe	Iceland	Reykjavik	genome	29903	Human	50	Female	The National University Hospital of Iceland	deCODE genetics	Daniel F Gudbjartsson et al	https://www.gisaid.org	?	2020-03-27
Iceland/304/2020	ncov	EPI_ISL_417633	?	2020-03-17	Europe	Iceland	Reykjavik		Europe	Iceland	Reykjavik	genome	29903	Human	53	Male	The National University Hospital of Iceland	deCODE genetics	Daniel F Gudbjartsson et al	https://www.gisaid.org	?	2020-03-27
Iceland/305/2020	ncov	EPI_ISL_417634	?	2020-03-18	Europe	Iceland	Reykjavik		Europe	Iceland	Reykjavik	genome	29903	Human	47	Male	The National University Hospital of Iceland	deCODE genetics	Daniel F Gudbjartsson et al	https://www.gisaid.org	?	2020-03-27
Iceland/306/2020	ncov	EPI_ISL_417635	?	2020-03-18	Europe	Iceland	Reykjavik		Europe	Iceland	Reykjavik	genome	29903	Human	41	Female	The National University Hospital of Iceland	deCODE genetics	Daniel F Gudbjartsson et al	https://www.gisaid.org	?	2020-03-27
Iceland/307/2020	ncov	EPI_ISL_417636	?	2020-03-18	Europe	Iceland	Reykjavik		Europe	Iceland	Reykjavik	genome	29903	Human	17	Female	The National University Hospital of Iceland	deCODE genetics	Daniel F Gudbjartsson et al	https://www.gisaid.org	?	2020-03-27
Iceland/308/2020	ncov	EPI_ISL_417637	?	2020-03-18	Europe	Iceland	Reykjavik		Europe	France	France	genome	29903	Human	46	Female	The National University Hospital of Iceland	deCODE genetics	Daniel F Gudbjartsson et al	https://www.gisaid.org	?	2020-03-27
Iceland/309/2020	ncov	EPI_ISL_417638	?	2020-03-18	Europe	Iceland	Reykjavik		Europe	Iceland	Reykjavik	genome	29903	Human	49	Male	The National University Hospital of Iceland	deCODE genetics	Daniel F Gudbjartsson et al	https://www.gisaid.org	?	2020-03-27
Iceland/31/2020	ncov	EPI_ISL_417842	?	2020-03-03	Europe	Iceland	Reykjavik		Europe	Austria	Austria	genome	29903	Human	69	Male	The National University Hospital of Iceland	deCODE genetics	Daniel F Gudbjartsson et al	https://www.gisaid.org	?	2020-03-27
Iceland/310/2020	ncov	EPI_ISL_417639	?	2020-03-18	Europe	Iceland	Reykjavik		Europe	Iceland	Reykjavik	genome	29903	Human	32	Male	The National University Hospital of Iceland	deCODE genetics	Daniel F Gudbjartsson et al	https://www.gisaid.org	?	2020-03-27
Iceland/311/2020	ncov	EPI_ISL_417640	?	2020-03-18	Europe	Iceland	Reykjavik		Europe	Iceland	Reykjavik	genome	29903	Human	64	Female	The National University Hospital of Iceland	deCODE genetics	Daniel F Gudbjartsson et al	https://www.gisaid.org	?	2020-03-27
Iceland/312/2020	ncov	EPI_ISL_417641	?	2020-03-18	Europe	Iceland	Reykjavik		Europe	Austria	Austria	genome	29903	Human	46	Male	The National University Hospital of Iceland	deCODE genetics	Daniel F Gudbjartsson et al	https://www.gisaid.org	?	2020-03-27
Iceland/313/2020	ncov	EPI_ISL_417642	?	2020-03-18	Europe	Iceland	Reykjavik		Europe	Austria	Austria	genome	29903	Human	20	Female	The National University Hospital of Iceland	deCODE genetics	Daniel F Gudbjartsson et al	https://www.gisaid.org	?	2020-03-27
Iceland/314/2020	ncov	EPI_ISL_417643	?	2020-03-18	Europe	Iceland	Reykjavik		Europe	Austria	Austria	genome	29903	Human	22	Male	The National University Hospital of Iceland	deCODE genetics	Daniel F Gudbjartsson et al	https://www.gisaid.org	?	2020-03-27
Iceland/315/2020	ncov	EPI_ISL_417644	?	2020-03-18	Europe	Iceland	Reykjavik		Europe	Iceland	Reykjavik	genome	29903	Human	49	Female	The National University Hospital of Iceland	deCODE genetics	Daniel F Gudbjartsson et al	https://www.gisaid.org	?	2020-03-27
Iceland/316/2020	ncov	EPI_ISL_417645	?	2020-03-18	Europe	Iceland	Reykjavik		Europe	Iceland	Reykjavik	genome	29903	Human	15	Male	The National University Hospital of Iceland	deCODE genetics	Daniel F Gudbjartsson et al	https://www.gisaid.org	?	2020-03-27
Iceland/317/2020	ncov	EPI_ISL_417646	?	2020-03-18	Europe	Iceland	Reykjavik		Europe	Iceland	Reykjavik	genome	29903	Human	49	Male	The National University Hospital of Iceland	deCODE genetics	Daniel F Gudbjartsson et al	https://www.gisaid.org	?	2020-03-27
Iceland/318/2020	ncov	EPI_ISL_417647	?	2020-03-18	Europe	Iceland	Reykjavik		Europe	Croatia	Croatia	genome	29903	Human	47	Male	The National University Hospital of Iceland	deCODE genetics	Daniel F Gudbjartsson et al	https://www.gisaid.org	?	2020-03-27
Iceland/319/2020	ncov	EPI_ISL_417648	?	2020-03-18	Europe	Iceland	Reykjavik		Europe	Spain	Spain	genome	29903	Human	43	Female	The National University Hospital of Iceland	deCODE genetics	Daniel F Gudbjartsson et al	https://www.gisaid.org	?	2020-03-27
Iceland/32/2020	ncov	EPI_ISL_417776	?	2020-03-03	Europe	Iceland	Reykjavik		Europe	Italy	Italy	genome	29903	Human	13	Male	The National University Hospital of Iceland	deCODE genetics	Daniel F Gudbjartsson et al	https://www.gisaid.org	?	2020-03-27
Iceland/320/2020	ncov	EPI_ISL_417649	?	2020-03-18	Europe	Iceland	Reykjavik		Europe	Iceland	Reykjavik	genome	29900	Human	74	Male	The National University Hospital of Iceland	deCODE genetics	Daniel F Gudbjartsson et al	https://www.gisaid.org	?	2020-03-27
Iceland/321/2020	ncov	EPI_ISL_417650	?	2020-03-18	Europe	Iceland	Reykjavik		Europe	Iceland	Reykjavik	genome	29903	Human	51	Male	The National University Hospital of Iceland	deCODE genetics	Daniel F Gudbjartsson et al	https://www.gisaid.org	?	2020-03-27
Iceland/322/2020	ncov	EPI_ISL_417651	?	2020-03-18	Europe	Iceland	Reykjavik		Europe	Iceland	Reykjavik	genome	29903	Human	28	Female	The National University Hospital of Iceland	deCODE genetics	Daniel F Gudbjartsson et al	https://www.gisaid.org	?	2020-03-27
Iceland/323/2020	ncov	EPI_ISL_417652	?	2020-03-18	Europe	Iceland	Reykjavik		Europe	Iceland	Reykjavik	genome	29903	Human	40	Female	The National University Hospital of Iceland	deCODE genetics	Daniel F Gudbjartsson et al	https://www.gisaid.org	?	2020-03-27
Iceland/324/2020	ncov	EPI_ISL_417653	?	2020-03-18	Europe	Iceland	Reykjavik		Europe	Iceland	Reykjavik	genome	29903	Human	67	Male	The National University Hospital of Iceland	deCODE genetics	Daniel F Gudbjartsson et al	https://www.gisaid.org	?	2020-03-27
Iceland/325/2020	ncov	EPI_ISL_417654	?	2020-03-18	Europe	Iceland	Reykjavik		Europe	Austria	Austria	genome	29903	Human	50	Female	The National University Hospital of Iceland	deCODE genetics	Daniel F Gudbjartsson et al	https://www.gisaid.org	?	2020-03-27
Iceland/326/2020	ncov	EPI_ISL_417655	?	2020-03-14	Europe	Iceland	Reykjavik		Europe	Iceland	Reykjavik	genome	29903	Human	33	Male	deCODE genetics	deCODE genetics	Daniel F Gudbjartsson et al	https://www.gisaid.org	?	2020-03-27
Iceland/327/2020	ncov	EPI_ISL_417656	?	2020-03-14	Europe	Iceland	Reykjavik		Europe	Iceland	Reykjavik	genome	29903	Human	31	Male	deCODE genetics	deCODE genetics	Daniel F Gudbjartsson et al	https://www.gisaid.org	?	2020-03-27
Iceland/328/2020	ncov	EPI_ISL_417657	?	2020-03-13	Europe	Iceland	Reykjavik		Europe	Germany	Germany	genome	29903	Human	53	Male	deCODE genetics	deCODE genetics	Daniel F Gudbjartsson et al	https://www.gisaid.org	?	2020-03-27
Iceland/329/2020	ncov	EPI_ISL_417658	?	2020-03-14	Europe	Iceland	Reykjavik		Europe	Iceland	Reykjavik	genome	29903	Human	33	Male	deCODE genetics	deCODE genetics	Daniel F Gudbjartsson et al	https://www.gisaid.org	?	2020-03-27
Iceland/33/2020	ncov	EPI_ISL_417702	?	2020-03-03	Europe	Iceland	Reykjavik		Europe	Italy	Italy	genome	29903	Human	45	Male	The National University Hospital of Iceland	deCODE genetics	Daniel F Gudbjartsson et al	https://www.gisaid.org	?	2020-03-27
Iceland/330/2020	ncov	EPI_ISL_417659	?	2020-03-14	Europe	Iceland	Reykjavik		Europe	Iceland	Reykjavik	genome	29903	Human	50	Male	deCODE genetics	deCODE genetics	Daniel F Gudbjartsson et al	https://www.gisaid.org	?	2020-03-27
Iceland/331/2020	ncov	EPI_ISL_417660	?	2020-03-14	Europe	Iceland	Reykjavik		Europe	Iceland	Reykjavik	genome	29903	Human	25	Male	deCODE genetics	deCODE genetics	Daniel F Gudbjartsson et al	https://www.gisaid.org	?	2020-03-27
Iceland/332/2020	ncov	EPI_ISL_417661	?	2020-03-14	Europe	Iceland	Reykjavik		Europe	Iceland	Reykjavik	genome	29903	Human	37	Male	deCODE genetics	deCODE genetics	Daniel F Gudbjartsson et al	https://www.gisaid.org	?	2020-03-27
Iceland/333/2020	ncov	EPI_ISL_417662	?	2020-03-14	Europe	Iceland	Reykjavik		Europe	Germany	Germany	genome	29903	Human	40	Male	deCODE genetics	deCODE genetics	Daniel F Gudbjartsson et al	https://www.gisaid.org	?	2020-03-27
Iceland/334/2020	ncov	EPI_ISL_417663	?	2020-03-14	Europe	Iceland	Reykjavik		Europe	United Kingdom	United Kingdom	genome	29903	Human	68	Female	deCODE genetics	deCODE genetics	Daniel F Gudbjartsson et al	https://www.gisaid.org	?	2020-03-27
Iceland/335/2020	ncov	EPI_ISL_417664	?	2020-03-13	Europe	Iceland	Reykjavik		Europe	Iceland	Reykjavik	genome	29903	Human	50	Female	deCODE genetics	deCODE genetics	Daniel F Gudbjartsson et al	https://www.gisaid.org	?	2020-03-27
Iceland/336/2020	ncov	EPI_ISL_417665	?	2020-03-14	Europe	Iceland	Reykjavik		North America	USA	USA	genome	29903	Human	53	Male	deCODE genetics	deCODE genetics	Daniel F Gudbjartsson et al	https://www.gisaid.org	?	2020-03-27
Iceland/337/2020	ncov	EPI_ISL_417666	?	2020-03-15	Europe	Iceland	Reykjavik		Europe	United Kingdom	United Kingdom	genome	29900	Human	47	Male	deCODE genetics	deCODE genetics	Daniel F Gudbjartsson et al	https://www.gisaid.org	?	2020-03-27
Iceland/338/2020	ncov	EPI_ISL_417667	?	2020-03-15	Europe	Iceland	Reykjavik		Europe	Austria	Austria	genome	29903	Human	41	Female	deCODE genetics	deCODE genetics	Daniel F Gudbjartsson et al	https://www.gisaid.org	?	2020-03-27
Iceland/339/2020	ncov	EPI_ISL_417668	?	2020-03-15	Europe	Iceland	Reykjavik		Europe	Iceland	Reykjavik	genome	29903	Human	61	Male	deCODE genetics	deCODE genetics	Daniel F Gudbjartsson et al	https://www.gisaid.org	?	2020-03-27
Iceland/34/2020	ncov	EPI_ISL_417843	?	2020-03-03	Europe	Iceland	Reykjavik		Europe	Italy	Italy	genome	29903	Human	53	Female	The National University Hospital of Iceland	deCODE genetics	Daniel F Gudbjartsson et al	https://www.gisaid.org	?	2020-03-27
Iceland/340/2020	ncov	EPI_ISL_417669	?	2020-03-15	Europe	Iceland	Reykjavik		Europe	Iceland	Reykjavik	genome	29903	Human	56	Female	deCODE genetics	deCODE genetics	Daniel F Gudbjartsson et al	https://www.gisaid.org	?	2020-03-27
Iceland/341/2020	ncov	EPI_ISL_417670	?	2020-03-15	Europe	Iceland	Reykjavik		Europe	Iceland	Reykjavik	genome	29903	Human	48	Female	deCODE genetics	deCODE genetics	Daniel F Gudbjartsson et al	https://www.gisaid.org	?	2020-03-27
Iceland/342/2020	ncov	EPI_ISL_417671	?	2020-03-15	Europe	Iceland	Reykjavik		Europe	Iceland	Reykjavik	genome	29903	Human	47	Male	deCODE genetics	deCODE genetics	Daniel F Gudbjartsson et al	https://www.gisaid.org	?	2020-03-27
Iceland/35/2020	ncov	EPI_ISL_417697	?	2020-03-04	Europe	Iceland	Reykjavik		Europe	Italy	Italy	genome	29903	Human	54	Female	The National University Hospital of Iceland	deCODE genetics	Daniel F Gudbjartsson et al	https://www.gisaid.org	?	2020-03-27
Iceland/36/2020	ncov	EPI_ISL_417844	?	2020-03-04	Europe	Iceland	Reykjavik		Europe	Austria	Austria	genome	29903	Human	61	Female	The National University Hospital of Iceland	deCODE genetics	Daniel F Gudbjartsson et al	https://www.gisaid.org	?	2020-03-27
Iceland/37/2020	ncov	EPI_ISL_417681	?	2020-03-04	Europe	Iceland	Reykjavik		Europe	Italy	Italy	genome	29903	Human	56	Male	The National University Hospital of Iceland	deCODE genetics	Daniel F Gudbjartsson et al	https://www.gisaid.org	?	2020-03-27
Iceland/38/2020	ncov	EPI_ISL_417672	?	2020-03-16	Europe	Iceland	Reykjavik		Europe	United Kingdom	United Kingdom	genome	29903	Human	38	Male	deCODE genetics	deCODE genetics	Daniel F Gudbjartsson et al	https://www.gisaid.org	?	2020-03-27
Iceland/39/2020	ncov	EPI_ISL_417677	?	2020-03-04	Europe	Iceland	Reykjavik		Europe	Austria	Austria	genome	29903	Human	35	Female	The National University Hospital of Iceland	deCODE genetics	Daniel F Gudbjartsson et al	https://www.gisaid.org	?	2020-03-27
Iceland/4/2020	ncov	EPI_ISL_417845	?	2020-03-13	Europe	Iceland	Reykjavik		Europe	United Kingdom	United Kingdom	genome	29903	Human	46	Male	The National University Hospital of Iceland	deCODE genetics	Daniel F Gudbjartsson et al	https://www.gisaid.org	?	2020-03-27
Iceland/40/2020	ncov	EPI_ISL_417846	?	2020-03-04	Europe	Iceland	Reykjavik		Europe	Austria	Austria	genome	29903	Human	59	Female	The National University Hospital of Iceland	deCODE genetics	Daniel F Gudbjartsson et al	https://www.gisaid.org	?	2020-03-27
Iceland/41/2020	ncov	EPI_ISL_417847	?	2020-03-04	Europe	Iceland	Reykjavik		Europe	Austria	Austria	genome	29903	Human	35	Male	The National University Hospital of Iceland	deCODE genetics	Daniel F Gudbjartsson et al	https://www.gisaid.org	?	2020-03-27
Iceland/42/2020	ncov	EPI_ISL_417673	?	2020-03-04	Europe	Iceland	Reykjavik		Europe	Austria	Austria	genome	29903	Human	0	Female	The National University Hospital of Iceland	deCODE genetics	Daniel F Gudbjartsson et al	https://www.gisaid.org	?	2020-03-27
Iceland/43/2020	ncov	EPI_ISL_417686	?	2020-03-04	Europe	Iceland	Reykjavik		Europe	Austria	Austria	genome	29903	Human	2	Female	The National University Hospital of Iceland	deCODE genetics	Daniel F Gudbjartsson et al	https://www.gisaid.org	?	2020-03-27
Iceland/44/2020	ncov	EPI_ISL_417848	?	2020-03-04	Europe	Iceland	Reykjavik		Europe	Austria	Austria	genome	29903	Human	67	Male	The National University Hospital of Iceland	deCODE genetics	Daniel F Gudbjartsson et al	https://www.gisaid.org	?	2020-03-27
Iceland/45/2020	ncov	EPI_ISL_417715	?	2020-03-04	Europe	Iceland	Reykjavik		Europe	Austria	Austria	genome	29903	Human	47	Male	The National University Hospital of Iceland	deCODE genetics	Daniel F Gudbjartsson et al	https://www.gisaid.org	?	2020-03-27
Iceland/46/2020	ncov	EPI_ISL_417751	?	2020-03-04	Europe	Iceland	Reykjavik		Europe	Italy	Italy	genome	29903	Human	46	Male	The National University Hospital of Iceland	deCODE genetics	Daniel F Gudbjartsson et al	https://www.gisaid.org	?	2020-03-27
Iceland/47/2020	ncov	EPI_ISL_417683	?	2020-03-05	Europe	Iceland	Reykjavik		Europe	Austria	Austria	genome	29903	Human	62	Female	The National University Hospital of Iceland	deCODE genetics	Daniel F Gudbjartsson et al	https://www.gisaid.org	?	2020-03-27
Iceland/48/2020	ncov	EPI_ISL_417707	?	2020-03-05	Europe	Iceland	Reykjavik		Europe	Austria	Austria	genome	29903	Human	45	Female	The National University Hospital of Iceland	deCODE genetics	Daniel F Gudbjartsson et al	https://www.gisaid.org	?	2020-03-27
Iceland/49/2020	ncov	EPI_ISL_417718	?	2020-03-05	Europe	Iceland	Reykjavik		Europe	Italy	Italy	genome	29903	Human	53	Male	The National University Hospital of Iceland	deCODE genetics	Daniel F Gudbjartsson et al	https://www.gisaid.org	?	2020-03-27
Iceland/5/2020	ncov	EPI_ISL_417739	?	2020-03-13	Europe	Iceland	Reykjavik		Europe	Iceland	Reykjavik	genome	29903	Human	41	Female	The National University Hospital of Iceland	deCODE genetics	Daniel F Gudbjartsson et al	https://www.gisaid.org	?	2020-03-27
Iceland/50/2020	ncov	EPI_ISL_417769	?	2020-03-05	Europe	Iceland	Reykjavik		Europe	Iceland	Reykjavik	genome	29903	Human	26	Male	The National University Hospital of Iceland	deCODE genetics	Daniel F Gudbjartsson et al	https://www.gisaid.org	?	2020-03-27
Iceland/51/2020	ncov	EPI_ISL_417849	?	2020-03-05	Europe	Iceland	Reykjavik		Europe	Austria	Austria	genome	29903	Human	66	Female	The National University Hospital of Iceland	deCODE genetics	Daniel F Gudbjartsson et al	https://www.gisaid.org	?	2020-03-27
Iceland/52/2020	ncov	EPI_ISL_417850	?	2020-03-05	Europe	Iceland	Reykjavik		Europe	Austria	Austria	genome	29903	Human	67	Male	The National University Hospital of Iceland	deCODE genetics	Daniel F Gudbjartsson et al	https://www.gisaid.org	?	2020-03-27
Iceland/53/2020	ncov	EPI_ISL_417851	?	2020-03-05	Europe	Iceland	Reykjavik		Europe	Austria	Austria	genome	29903	Human	19	Male	The National University Hospital of Iceland	deCODE genetics	Daniel F Gudbjartsson et al	https://www.gisaid.org	?	2020-03-27
Iceland/54/2020	ncov	EPI_ISL_417684	?	2020-03-06	Europe	Iceland	Reykjavik		Europe	Iceland	Reykjavik	genome	29903	Human	52	Male	The National University Hospital of Iceland	deCODE genetics	Daniel F Gudbjartsson et al	https://www.gisaid.org	?	2020-03-27
Iceland/55/2020	ncov	EPI_ISL_417687	?	2020-03-06	Europe	Iceland	Reykjavik		Europe	Iceland	Reykjavik	genome	29903	Human	63	Female	The National University Hospital of Iceland	deCODE genetics	Daniel F Gudbjartsson et al	https://www.gisaid.org	?	2020-03-27
Iceland/56/2020	ncov	EPI_ISL_417852	?	2020-03-06	Europe	Iceland	Reykjavik		Europe	Italy	Italy	genome	29903	Human	55	Female	The National University Hospital of Iceland	deCODE genetics	Daniel F Gudbjartsson et al	https://www.gisaid.org	?	2020-03-27
Iceland/57/2020	ncov	EPI_ISL_417692	?	2020-03-06	Europe	Iceland	Reykjavik		Europe	Iceland	Reykjavik	genome	29903	Human	33	Female	The National University Hospital of Iceland	deCODE genetics	Daniel F Gudbjartsson et al	https://www.gisaid.org	?	2020-03-27
Iceland/58/2020	ncov	EPI_ISL_417756	?	2020-03-06	Europe	Iceland	Reykjavik		Asia	Asia	Asia	genome	29903	Human	60	Male	The National University Hospital of Iceland	deCODE genetics	Daniel F Gudbjartsson et al	https://www.gisaid.org	?	2020-03-27
Iceland/59/2020	ncov	EPI_ISL_417853	?	2020-03-06	Europe	Iceland	Reykjavik		Europe	Austria	Austria	genome	29903	Human	44	Female	The National University Hospital of Iceland	deCODE genetics	Daniel F Gudbjartsson et al	https://www.gisaid.org	?	2020-03-27
Iceland/6/2020	ncov	EPI_ISL_417854	?	2020-03-13	Europe	Iceland	Reykjavik		Europe	Iceland	Reykjavik	genome	29903	Human	29	Female	The National University Hospital of Iceland	deCODE genetics	Daniel F Gudbjartsson et al	https://www.gisaid.org	?	2020-03-27
Iceland/60/2020	ncov	EPI_ISL_417760	?	2020-03-06	Europe	Iceland	Reykjavik		Europe	Austria	Austria	genome	29903	Human	47	Female	The National University Hospital of Iceland	deCODE genetics	Daniel F Gudbjartsson et al	https://www.gisaid.org	?	2020-03-27
Iceland/61/2020	ncov	EPI_ISL_417731	?	2020-03-06	Europe	Iceland	Reykjavik		Europe	Iceland	Reykjavik	genome	29903	Human	71	Male	The National University Hospital of Iceland	deCODE genetics	Daniel F Gudbjartsson et al	https://www.gisaid.org	?	2020-03-27
Iceland/62/2020	ncov	EPI_ISL_417757	?	2020-03-06	Europe	Iceland	Reykjavik		Europe	Iceland	Reykjavik	genome	29903	Human	25	Male	The National University Hospital of Iceland	deCODE genetics	Daniel F Gudbjartsson et al	https://www.gisaid.org	?	2020-03-27
Iceland/63/2020	ncov	EPI_ISL_417855	?	2020-03-07	Europe	Iceland	Reykjavik		Europe	Austria	Austria	genome	29903	Human	32	Male	The National University Hospital of Iceland	deCODE genetics	Daniel F Gudbjartsson et al	https://www.gisaid.org	?	2020-03-27
Iceland/64/2020	ncov	EPI_ISL_417856	?	2020-03-07	Europe	Iceland	Reykjavik		Europe	Iceland	Reykjavik	genome	29903	Human	26	Male	The National University Hospital of Iceland	deCODE genetics	Daniel F Gudbjartsson et al	https://www.gisaid.org	?	2020-03-27
Iceland/65/2020	ncov	EPI_ISL_417705	?	2020-03-07	Europe	Iceland	Reykjavik		Europe	Iceland	Reykjavik	genome	29903	Human	25	Female	The National University Hospital of Iceland	deCODE genetics	Daniel F Gudbjartsson et al	https://www.gisaid.org	?	2020-03-27
Iceland/66/2020	ncov	EPI_ISL_417857	?	2020-03-07	Europe	Iceland	Reykjavik		Europe	Iceland	Reykjavik	genome	29903	Human	62	Female	The National University Hospital of Iceland	deCODE genetics	Daniel F Gudbjartsson et al	https://www.gisaid.org	?	2020-03-27
Iceland/67/2020	ncov	EPI_ISL_417723	?	2020-03-08	Europe	Iceland	Reykjavik		Europe	Iceland	Reykjavik	genome	29903	Human	63	Female	The National University Hospital of Iceland	deCODE genetics	Daniel F Gudbjartsson et al	https://www.gisaid.org	?	2020-03-27
Iceland/68/2020	ncov	EPI_ISL_417858	?	2020-03-08	Europe	Iceland	Reykjavik		Europe	Italy	Italy	genome	29904	Human	48	Female	The National University Hospital of Iceland	deCODE genetics	Daniel F Gudbjartsson et al	https://www.gisaid.org	?	2020-03-27
Iceland/69/2020	ncov	EPI_ISL_417749	?	2020-03-08	Europe	Iceland	Reykjavik		Europe	Italy	Italy	genome	29903	Human	59	Male	The National University Hospital of Iceland	deCODE genetics	Daniel F Gudbjartsson et al	https://www.gisaid.org	?	2020-03-27
Iceland/7/2020	ncov	EPI_ISL_417740	?	2020-03-15	Europe	Iceland	Reykjavik		Europe	Iceland	Reykjavik	genome	29903	Human	49	Female	The National University Hospital of Iceland	deCODE genetics	Daniel F Gudbjartsson et al	https://www.gisaid.org	?	2020-03-27
Iceland/70/2020	ncov	EPI_ISL_417728	?	2020-03-08	Europe	Iceland	Reykjavik		Europe	Italy	Italy	genome	29903	Human	62	Male	The National University Hospital of Iceland	deCODE genetics	Daniel F Gudbjartsson et al	https://www.gisaid.org	?	2020-03-27
Iceland/71/2020	ncov	EPI_ISL_417859	?	2020-03-08	Europe	Iceland	Reykjavik		Europe	Italy	Italy	genome	29903	Human	64	Female	The National University Hospital of Iceland	deCODE genetics	Daniel F Gudbjartsson et al	https://www.gisaid.org	?	2020-03-27
Iceland/72/2020	ncov	EPI_ISL_417860	?	2020-03-08	Europe	Iceland	Reykjavik		Europe	Italy	Italy	genome	29903	Human	60	Female	The National University Hospital of Iceland	deCODE genetics	Daniel F Gudbjartsson et al	https://www.gisaid.org	?	2020-03-27
Iceland/73/2020	ncov	EPI_ISL_417861	?	2020-03-09	Europe	Iceland	Reykjavik		Europe	Italy	Italy	genome	29903	Human	58	Female	The National University Hospital of Iceland	deCODE genetics	Daniel F Gudbjartsson et al	https://www.gisaid.org	?	2020-03-27
Iceland/74/2020	ncov	EPI_ISL_417701	?	2020-03-09	Europe	Iceland	Reykjavik		Europe	Austria	Austria	genome	29903	Human	43	Male	The National University Hospital of Iceland	deCODE genetics	Daniel F Gudbjartsson et al	https://www.gisaid.org	?	2020-03-27
Iceland/75/2020	ncov	EPI_ISL_417726	?	2020-03-09	Europe	Iceland	Reykjavik		Europe	Iceland	Reykjavik	genome	29903	Human	24	Male	The National University Hospital of Iceland	deCODE genetics	Daniel F Gudbjartsson et al	https://www.gisaid.org	?	2020-03-27
Iceland/76/2020	ncov	EPI_ISL_417674	?	2020-03-09	Europe	Iceland	Reykjavik		Europe	Iceland	Reykjavik	genome	29903	Human	58	Male	The National University Hospital of Iceland	deCODE genetics	Daniel F Gudbjartsson et al	https://www.gisaid.org	?	2020-03-27
Iceland/77/2020	ncov	EPI_ISL_417862	?	2020-03-09	Europe	Iceland	Reykjavik		Europe	Iceland	Reykjavik	genome	29903	Human	50	Female	The National University Hospital of Iceland	deCODE genetics	Daniel F Gudbjartsson et al	https://www.gisaid.org	?	2020-03-27
Iceland/78/2020	ncov	EPI_ISL_417863	?	2020-03-09	Europe	Iceland	Reykjavik		Europe	Italy	Italy	genome	29903	Human	53	Male	The National University Hospital of Iceland	deCODE genetics	Daniel F Gudbjartsson et al	https://www.gisaid.org	?	2020-03-27
Iceland/79/2020	ncov	EPI_ISL_417679	?	2020-03-09	Europe	Iceland	Reykjavik		Europe	Iceland	Reykjavik	genome	29903	Human	17	Female	The National University Hospital of Iceland	deCODE genetics	Daniel F Gudbjartsson et al	https://www.gisaid.org	?	2020-03-27
Iceland/8/2020	ncov	EPI_ISL_417864	?	2020-03-15	Europe	Iceland	Reykjavik		Europe	Iceland	Reykjavik	genome	29903	Human	21	Male	The National University Hospital of Iceland	deCODE genetics	Daniel F Gudbjartsson et al	https://www.gisaid.org	?	2020-03-27
Iceland/80/2020	ncov	EPI_ISL_417865	?	2020-03-09	Europe	Iceland	Reykjavik		Europe	Iceland	Reykjavik	genome	29903	Human	66	Female	The National University Hospital of Iceland	deCODE genetics	Daniel F Gudbjartsson et al	https://www.gisaid.org	?	2020-03-27
Iceland/81/2020	ncov	EPI_ISL_417866	?	2020-03-09	Europe	Iceland	Reykjavik		Europe	Iceland	Reykjavik	genome	29903	Human	77	Male	The National University Hospital of Iceland	deCODE genetics	Daniel F Gudbjartsson et al	https://www.gisaid.org	?	2020-03-27
Iceland/82/2020	ncov	EPI_ISL_417867	?	2020-03-09	Europe	Iceland	Reykjavik		Europe	Italy	Italy	genome	29903	Human	52	Male	The National University Hospital of Iceland	deCODE genetics	Daniel F Gudbjartsson et al	https://www.gisaid.org	?	2020-03-27
Iceland/83/2020	ncov	EPI_ISL_417868	?	2020-03-09	Europe	Iceland	Reykjavik		Europe	Italy	Italy	genome	29903	Human	48	Female	The National University Hospital of Iceland	deCODE genetics	Daniel F Gudbjartsson et al	https://www.gisaid.org	?	2020-03-27
Iceland/84/2020	ncov	EPI_ISL_417761	?	2020-03-10	Europe	Iceland	Reykjavik		Europe	Austria	Austria	genome	29903	Human	71	Male	The National University Hospital of Iceland	deCODE genetics	Daniel F Gudbjartsson et al	https://www.gisaid.org	?	2020-03-27
Iceland/85/2020	ncov	EPI_ISL_417869	?	2020-03-10	Europe	Iceland	Reykjavik		Europe	Switzerland	Switzerland	genome	29906	Human	46	Male	The National University Hospital of Iceland	deCODE genetics	Daniel F Gudbjartsson et al	https://www.gisaid.org	?	2020-03-27
Iceland/86/2020	ncov	EPI_ISL_417870	?	2020-03-10	Europe	Iceland	Reykjavik		Europe	Italy	Italy	genome	29903	Human	21	Female	The National University Hospital of Iceland	deCODE genetics	Daniel F Gudbjartsson et al	https://www.gisaid.org	?	2020-03-27
Iceland/87/2020	ncov	EPI_ISL_417729	?	2020-03-10	Europe	Iceland	Reykjavik		Europe	Iceland	Reykjavik	genome	29903	Human	59	Female	The National University Hospital of Iceland	deCODE genetics	Daniel F Gudbjartsson et al	https://www.gisaid.org	?	2020-03-27
Iceland/88/2020	ncov	EPI_ISL_417675	?	2020-03-10	Europe	Iceland	Reykjavik		Europe	Austria	Austria	genome	29903	Human	48	Male	The National University Hospital of Iceland	deCODE genetics	Daniel F Gudbjartsson et al	https://www.gisaid.org	?	2020-03-27
Iceland/89/2020	ncov	EPI_ISL_417738	?	2020-03-10	Europe	Iceland	Reykjavik		Europe	Iceland	Reykjavik	genome	29903	Human	61	Male	The National University Hospital of Iceland	deCODE genetics	Daniel F Gudbjartsson et al	https://www.gisaid.org	?	2020-03-27
Iceland/9/2020	ncov	EPI_ISL_417871	?	2020-03-11	Europe	Iceland	Reykjavik		North America	USA	USA	genome	29903	Human	61	Female	The National University Hospital of Iceland	deCODE genetics	Daniel F Gudbjartsson et al	https://www.gisaid.org	?	2020-03-27
Iceland/90/2020	ncov	EPI_ISL_417872	?	2020-03-10	Europe	Iceland	Reykjavik		Europe	Austria	Austria	genome	29903	Human	69	Female	The National University Hospital of Iceland	deCODE genetics	Daniel F Gudbjartsson et al	https://www.gisaid.org	?	2020-03-27
Iceland/91/2020	ncov	EPI_ISL_417873	?	2020-03-10	Europe	Iceland	Reykjavik		Europe	Iceland	Reykjavik	genome	29903	Human	58	Male	The National University Hospital of Iceland	deCODE genetics	Daniel F Gudbjartsson et al	https://www.gisaid.org	?	2020-03-27
Iceland/92/2020	ncov	EPI_ISL_417704	?	2020-03-10	Europe	Iceland	Reykjavik		Europe	Austria	Austria	genome	29903	Human	63	Male	The National University Hospital of Iceland	deCODE genetics	Daniel F Gudbjartsson et al	https://www.gisaid.org	?	2020-03-27
Iceland/93/2020	ncov	EPI_ISL_417730	?	2020-03-10	Europe	Iceland	Reykjavik		Europe	Italy	Italy	genome	29903	Human	48	Male	The National University Hospital of Iceland	deCODE genetics	Daniel F Gudbjartsson et al	https://www.gisaid.org	?	2020-03-27
Iceland/94/2020	ncov	EPI_ISL_417732	?	2020-03-10	Europe	Iceland	Reykjavik		Europe	Switzerland	Switzerland	genome	29903	Human	47	Male	The National University Hospital of Iceland	deCODE genetics	Daniel F Gudbjartsson et al	https://www.gisaid.org	?	2020-03-27
Iceland/95/2020	ncov	EPI_ISL_417874	?	2020-03-10	Europe	Iceland	Reykjavik		Europe	Austria	Austria	genome	29903	Human	40	Female	The National University Hospital of Iceland	deCODE genetics	Daniel F Gudbjartsson et al	https://www.gisaid.org	?	2020-03-27
Iceland/96/2020	ncov	EPI_ISL_417875	?	2020-03-10	Europe	Iceland	Reykjavik		Europe	Austria	Austria	genome	29903	Human	39	Male	The National University Hospital of Iceland	deCODE genetics	Daniel F Gudbjartsson et al	https://www.gisaid.org	?	2020-03-27
Iceland/97/2020	ncov	EPI_ISL_417876	?	2020-03-10	Europe	Iceland	Reykjavik		Europe	Iceland	Reykjavik	genome	29903	Human	19	Female	The National University Hospital of Iceland	deCODE genetics	Daniel F Gudbjartsson et al	https://www.gisaid.org	?	2020-03-27
Iceland/98/2020	ncov	EPI_ISL_417676	?	2020-03-16	Europe	Iceland	Reykjavik		Europe	Iceland	Reykjavik	genome	29903	Human	45	Male	deCODE genetics	deCODE genetics	Daniel F Gudbjartsson et al	https://www.gisaid.org	?	2020-03-27
Iceland/99/2020	ncov	EPI_ISL_417768	?	2020-03-10	Europe	Iceland	Reykjavik		Europe	Switzerland	Switzerland	genome	29903	Human	46	Male	The National University Hospital of Iceland	deCODE genetics	Daniel F Gudbjartsson et al	https://www.gisaid.org	?	2020-03-27
Iceland/LUH-01/2020	ncov	EPI_ISL_417481	?	2020-03-13	Europe	Iceland	Reykjavik		Europe	Netherlands	Netherlands	genome	29903	Human	35	Male	deCODE genetics	deCODE genetics	Daniel F Gudbjartsson et al	https://www.gisaid.org	?	2020-03-26
India/1-27/2020	ncov	EPI_ISL_413522	?	2020-01-27	Asia	India	Kerala		Asia	China	Wuhan	genome	29854	Human	20	Female	Indian Council of Medical Research - National Institute of Virology	National Influenza Center, Indian Council of Medical Research - National Institute of Virology	Potdar V et al	https://www.gisaid.org	?	2020-03-06
India/1-31/2020	ncov	EPI_ISL_413523	?	2020-01-31	Asia	India	Kerala		Asia	China	China	genome	29851	Human	23	Male	Indian Council of Medical Research-National Institute of Virology	National Influenza Center, Indian Council of Medical Research-National Institute of Virology	Potdar V et al	https://www.gisaid.org	?	2020-03-06
India/1135/2020	ncov	EPI_ISL_424362	?	2020-03-10	Asia	India	India		Asia	Iran	Iran	genome	29856	Human	46	Female	National Influenza Center, Indian Council of Medical Research - National Institute of Virology	Indian Council of Medical Research-National Institute of Virology, Microbial Containment Complex	Pragya D. Yadav et al	https://www.gisaid.org	?	2020-04-13
Ireland/COR-20134/2020	ncov	EPI_ISL_414487	?	2020-03-04	Europe	Ireland	Cork		Europe	Ireland	Cork	genome	29782	Human	43	Male	UCD National Virus Reference Laboratory	UCD National Virus Reference Laboratory	Michael Carr et al	https://www.gisaid.org	?	2020-03-12
Ireland/Cork2/2020	ncov	EPI_ISL_417432	?	2020-03-08	Europe	Ireland	Cork		Europe	Ireland	Cork	genome	29903	Human	44	Male	UCD National Virus Reference Laboratory	Public Health Wales Microbiology Cardiff	Catherine Dempsey et al	https://www.gisaid.org	?	2020-03-25
Ireland/Dublin-19072/2020	ncov	EPI_ISL_414584	?	2020-03-02	Europe	Ireland	Dublin		Europe	Ireland	Dublin	genome	29782	Human	49	Female	UCD National Virus Reference Laboratory	UCD National Virus Reference Laboratory	Michael Carr et al	https://www.gisaid.org	?	2020-03-13
Ireland/Limerick-19933/2020	ncov	EPI_ISL_414585	?	2020-03-03	Europe	Ireland	Limerick		Europe	Ireland	Limerick	genome	29782	Human	11	Female	UCD National Virus Reference Laboratory	UCD National Virus Reference Laboratory	Michael Carr et al	https://www.gisaid.org	?	2020-03-13
Ireland/Limerick-19934/2020	ncov	EPI_ISL_414586	?	2020-03-03	Europe	Ireland	Limerick		Europe	Ireland	Limerick	genome	29782	Human	13	Male	UCD National Virus Reference Laboratory	UCD National Virus Reference Laboratory	Michael Carr et al	https://www.gisaid.org	?	2020-03-13
Ireland/Limerick-19935/2020	ncov	EPI_ISL_414587	?	2020-03-03	Europe	Ireland	Limerick		Europe	Ireland	Limerick	genome	29782	Human	41	Male	UCD National Virus Reference Laboratory	UCD National Virus Reference Laboratory	Michael Carr et al	https://www.gisaid.org	?	2020-03-13
Italy/CDG1/2020	ncov	EPI_ISL_412973	?	2020-02-20	Europe	Italy	Lombardy		Europe	Italy	Lombardy	genome	29903	Human	38	Male	Department of Infectious Diseases, Istituto Superiore di Sanità, Roma , Italy	Virology Laboratory, Scientific Department, Army Medical Center	Paola Stefanelli et al	https://www.gisaid.org	?	2020-03-01
Italy/FVG-ICGEB_S1/2020	ncov	EPI_ISL_417418	?	2020-03-01	Europe	Italy	Friuli Venezia Giulia		Europe	Italy	Friuli Venezia Giulia	genome	29946	Human	59	Female	Laboratory of Molecular Virology International Center fro Genetic Engineering and Biotechnology (ICGEB)	ARGO Open Lab Platform for Genome sequencing	Licastro D et al	https://www.gisaid.org	?	2020-03-25
Italy/FVG-ICGEB_S5/2020	ncov	EPI_ISL_417419	?	2020-03-01	Europe	Italy	Friuli Venezia Giulia		Europe	Italy	Friuli Venezia Giulia	genome	29944	Human	73	Male	Laboratory of Molecular Virology International Center for Genetic Engineering and Biotechnology (ICGEB)	ARGO Open Lab Platform for Genome sequencing	Licastro D et al	https://www.gisaid.org	?	2020-03-25
Italy/FVG-ICGEB_S8/2020	ncov	EPI_ISL_417421	?	2020-03-01	Europe	Italy	Friuli Venezia Giulia		Europe	Italy	Friuli Venezia Giulia	genome	29977	Human	45	Male	Laboratory of Molecular Virology International Center for Genetic Engineering and Biotechnology (ICGEB)	ARGO Open Lab Platform for Genome sequencing	Licastro D et al	https://www.gisaid.org	?	2020-03-25
Italy/FVG-ICGEB_S9/2020	ncov	EPI_ISL_417423	?	2020-03-01	Europe	Italy	Friuli Venezia Giulia		Europe	Italy	Friuli Venezia Giulia	genome	29891	Human	59	Male	Laboratory of Molecular Virology International Center for Genetic Engineering and Biotechnology (ICGEB)	ARGO Open Lab Platform for Genome sequencing	Licastro D et al	https://www.gisaid.org	?	2020-03-25
Italy/INMI1-cs/2020	ncov	EPI_ISL_410546	?	2020-01-29	Europe	Italy	Lazio	Rome	Asia	China	Hubei	genome	29785	Human	66	Female	INMI Lazzaro Spallanzani IRCCS	Laboratory of Virology, INMI Lazzaro Spallanzani IRCCS	Maria R. Capobianchi et al	https://www.gisaid.org	?	2020-02-17
Italy/INMI1-isl/2020	ncov	EPI_ISL_410545	?	2020-01-29	Europe	Italy	Lazio	Rome	Asia	China	Hubei	genome	29867	Human	66	Female	INMI Lazzaro Spallanzani IRCCS	Laboratory of Virology, INMI Lazzaro Spallanzani IRCCS	Maria R. Capobianchi et al	https://www.gisaid.org	?	2020-02-17
Italy/SPL1/2020	ncov	EPI_ISL_412974	?	2020-01-29	Europe	Italy	Lazio	Rome	Europe	Italy	Lazio	genome	29903	Human	57	Male	Department of Infectious Diseases, Istituto Superiore di Sanità, Rome, Italy	Virology Laboratory, Scientific Department, Army Medical Center	Paola Stefanelli et al	https://www.gisaid.org	?	2020-03-01
Italy/UniMI03/2020	ncov	EPI_ISL_417447	?	2020-02-24	Europe	Italy	Lombardy	Milan	Europe	Italy	Lombardy	genome	29841	Human	80	Male	Laboratory of Infectious Diseases, Department of Biomedical and Clinical Sciences L. Sacco, University of Milan	Laboratory of Infectious Diseases, Department of Biomedical and Clinical Sciences L. Sacco, University of Milan	Gianguglielmo Zehender et al	https://www.gisaid.org	?	2020-03-26
Italy/UniSR1/2020	ncov	EPI_ISL_413489	?	2020-03-03	Europe	Italy	Lombardy	Milan	Europe	Italy	Lombardy	genome	29887	Human	38	Female	Laboratorio di Microbiologia e Virologia, Università Vita-Salute San Raffaele, Milano	Laboratorio di Microbiologia e Virologia, Università Vita-Salute San Raffaele, Milano	R.A Diotti et al	https://www.gisaid.org	?	2020-03-05
Italy/UnivPM1/2020	ncov	EPI_ISL_417491	?	2020-03-03	Europe	Italy	Marche		Europe	Italy	Marche	genome	29801	Human	?	Male	Virology Laboratory, Department of Biomedical Sciences and Public Health, University Politecnica delle Marche	Virology and Legal Medicine Laboratories, Department of Biomedical Sciences and Public Health, University Politecnica delle Marche	Bagnarelli et al	https://www.gisaid.org	?	2020-03-26
Japan/AI-I-004/2020	ncov	EPI_ISL_407084	LC521925	2020-01-25	Asia	Japan	Aichi	Aichi	Asia	Japan	Aichi	genome	29848	Human	48	Male	Department of Virology III, National Institute of Infectious Diseases	Pathogen Genomics Center, National Institute of Infectious Diseases	Tsuyoshi Sekizuka et al	https://www.gisaid.org	?	2020-02-04
Japan/DP0005/2020	ncov	EPI_ISL_416565	?	2020-02-15	Asia	Japan	Japan		Asia	Japan	Japan	genome	29766	Human	?	?	Japanese Quarantine Stations	Pathogen Genomics Center, National Institute of Infectious Diseases	Tsuyoshi Sekizuka et al	https://www.gisaid.org	?	2020-03-23
Japan/DP0027/2020	ncov	EPI_ISL_416566	?	2020-02-15	Asia	Japan	Japan		Asia	Japan	Japan	genome	29831	Human	?	?	Japanese Quarantine Stations	Pathogen Genomics Center, National Institute of Infectious Diseases	Tsuyoshi Sekizuka et al	https://www.gisaid.org	?	2020-03-23
Japan/DP0037/2020	ncov	EPI_ISL_416567	?	2020-02-15	Asia	Japan	Japan		Asia	Japan	Japan	genome	29809	Human	?	?	Japanese Quarantine Stations	Pathogen Genomics Center, National Institute of Infectious Diseases	Tsuyoshi Sekizuka et al	https://www.gisaid.org	?	2020-03-23
Japan/DP0058/2020	ncov	EPI_ISL_416568	?	2020-02-15	Asia	Japan	Japan		Asia	Japan	Japan	genome	29819	Human	?	?	Japanese Quarantine Stations	Pathogen Genomics Center, National Institute of Infectious Diseases	Tsuyoshi Sekizuka et al	https://www.gisaid.org	?	2020-03-23
Japan/DP0059/2020	ncov	EPI_ISL_416569	?	2020-02-15	Asia	Japan	Japan		Asia	Japan	Japan	genome	29832	Human	?	?	Japanese Quarantine Stations	Pathogen Genomics Center, National Institute of Infectious Diseases	Tsuyoshi Sekizuka et al	https://www.gisaid.org	?	2020-03-23
Japan/DP0065/2020	ncov	EPI_ISL_416570	?	2020-02-15	Asia	Japan	Japan		Asia	Japan	Japan	genome	29790	Human	?	?	Japanese Quarantine Stations	Pathogen Genomics Center, National Institute of Infectious Diseases	Tsuyoshi Sekizuka et al	https://www.gisaid.org	?	2020-03-23
Japan/DP0077/2020	ncov	EPI_ISL_416571	?	2020-02-15	Asia	Japan	Japan		Asia	Japan	Japan	genome	29832	Human	?	?	Japanese Quarantine Stations	Pathogen Genomics Center, National Institute of Infectious Diseases	Tsuyoshi Sekizuka et al	https://www.gisaid.org	?	2020-03-23
Japan/DP0078/2020	ncov	EPI_ISL_416572	?	2020-02-15	Asia	Japan	Japan		Asia	Japan	Japan	genome	29832	Human	?	?	Japanese Quarantine Stations	Pathogen Genomics Center, National Institute of Infectious Diseases	Tsuyoshi Sekizuka et al	https://www.gisaid.org	?	2020-03-23
Japan/DP0104/2020	ncov	EPI_ISL_416573	?	2020-02-15	Asia	Japan	Japan		Asia	Japan	Japan	genome	29832	Human	?	?	Japanese Quarantine Stations	Pathogen Genomics Center, National Institute of Infectious Diseases	Tsuyoshi Sekizuka et al	https://www.gisaid.org	?	2020-03-23
Japan/DP0107/2020	ncov	EPI_ISL_416574	?	2020-02-15	Asia	Japan	Japan		Asia	Japan	Japan	genome	29872	Human	?	?	Japanese Quarantine Stations	Pathogen Genomics Center, National Institute of Infectious Diseases	Tsuyoshi Sekizuka et al	https://www.gisaid.org	?	2020-03-23
Japan/DP0121/2020	ncov	EPI_ISL_416575	?	2020-02-15	Asia	Japan	Japan		Asia	Japan	Japan	genome	29832	Human	?	?	Japanese Quarantine Stations	Pathogen Genomics Center, National Institute of Infectious Diseases	Tsuyoshi Sekizuka et al	https://www.gisaid.org	?	2020-03-23
Japan/DP0133/2020	ncov	EPI_ISL_416576	?	2020-02-15	Asia	Japan	Japan		Asia	Japan	Japan	genome	29832	Human	?	?	Japanese Quarantine Stations	Pathogen Genomics Center, National Institute of Infectious Diseases	Tsuyoshi Sekizuka et al	https://www.gisaid.org	?	2020-03-23
Japan/DP0134/2020	ncov	EPI_ISL_416577	?	2020-02-15	Asia	Japan	Japan		Asia	Japan	Japan	genome	29872	Human	?	?	Japanese Quarantine Stations	Pathogen Genomics Center, National Institute of Infectious Diseases	Tsuyoshi Sekizuka et al	https://www.gisaid.org	?	2020-03-23
Japan/DP0152/2020	ncov	EPI_ISL_416578	?	2020-02-15	Asia	Japan	Japan		Asia	Japan	Japan	genome	29832	Human	?	?	Japanese Quarantine Stations	Pathogen Genomics Center, National Institute of Infectious Diseases	Tsuyoshi Sekizuka et al	https://www.gisaid.org	?	2020-03-23
Japan/DP0158/2020	ncov	EPI_ISL_416579	?	2020-02-15	Asia	Japan	Japan		Asia	Japan	Japan	genome	29832	Human	?	?	Japanese Quarantine Stations	Pathogen Genomics Center, National Institute of Infectious Diseases	Tsuyoshi Sekizuka et al	https://www.gisaid.org	?	2020-03-23
Japan/DP0184/2020	ncov	EPI_ISL_416580	?	2020-02-15	Asia	Japan	Japan		Asia	Japan	Japan	genome	29832	Human	?	?	Japanese Quarantine Stations	Pathogen Genomics Center, National Institute of Infectious Diseases	Tsuyoshi Sekizuka et al	https://www.gisaid.org	?	2020-03-23
Japan/DP0190/2020	ncov	EPI_ISL_416581	?	2020-02-15	Asia	Japan	Japan		Asia	Japan	Japan	genome	29832	Human	?	?	Japanese Quarantine Stations	Pathogen Genomics Center, National Institute of Infectious Diseases	Tsuyoshi Sekizuka et al	https://www.gisaid.org	?	2020-03-23
Japan/DP0191/2020	ncov	EPI_ISL_416582	?	2020-02-15	Asia	Japan	Japan		Asia	Japan	Japan	genome	29830	Human	?	?	Japanese Quarantine Stations	Pathogen Genomics Center, National Institute of Infectious Diseases	Tsuyoshi Sekizuka et al	https://www.gisaid.org	?	2020-03-23
Japan/DP0196/2020	ncov	EPI_ISL_416583	?	2020-02-15	Asia	Japan	Japan		Asia	Japan	Japan	genome	29812	Human	?	?	Japanese Quarantine Stations	Pathogen Genomics Center, National Institute of Infectious Diseases	Tsuyoshi Sekizuka et al	https://www.gisaid.org	?	2020-03-23
Japan/DP0200/2020	ncov	EPI_ISL_416584	?	2020-02-15	Asia	Japan	Japan		Asia	Japan	Japan	genome	29872	Human	?	?	Japanese Quarantine Stations	Pathogen Genomics Center, National Institute of Infectious Diseases	Tsuyoshi Sekizuka et al	https://www.gisaid.org	?	2020-03-23
Japan/DP0236/2020	ncov	EPI_ISL_416585	?	2020-02-16	Asia	Japan	Japan		Asia	Japan	Japan	genome	29836	Human	?	?	Japanese Quarantine Stations	Pathogen Genomics Center, National Institute of Infectious Diseases	Tsuyoshi Sekizuka et al	https://www.gisaid.org	?	2020-03-23
Japan/DP0274/2020	ncov	EPI_ISL_416586	?	2020-02-16	Asia	Japan	Japan		Asia	Japan	Japan	genome	29833	Human	?	?	Japanese Quarantine Stations	Pathogen Genomics Center, National Institute of Infectious Diseases	Tsuyoshi Sekizuka et al	https://www.gisaid.org	?	2020-03-23
Japan/DP0278/2020	ncov	EPI_ISL_416587	?	2020-02-16	Asia	Japan	Japan		Asia	Japan	Japan	genome	29789	Human	?	?	Japanese Quarantine Stations	Pathogen Genomics Center, National Institute of Infectious Diseases	Tsuyoshi Sekizuka et al	https://www.gisaid.org	?	2020-03-23
Japan/DP0286/2020	ncov	EPI_ISL_416588	?	2020-02-16	Asia	Japan	Japan		Asia	Japan	Japan	genome	29751	Human	?	?	Japanese Quarantine Stations	Pathogen Genomics Center, National Institute of Infectious Diseases	Tsuyoshi Sekizuka et al	https://www.gisaid.org	?	2020-03-23
Japan/DP0287/2020	ncov	EPI_ISL_416589	?	2020-02-16	Asia	Japan	Japan		Asia	Japan	Japan	genome	29811	Human	?	?	Japanese Quarantine Stations	Pathogen Genomics Center, National Institute of Infectious Diseases	Tsuyoshi Sekizuka et al	https://www.gisaid.org	?	2020-03-23
Japan/DP0289/2020	ncov	EPI_ISL_416590	?	2020-02-16	Asia	Japan	Japan		Asia	Japan	Japan	genome	29766	Human	?	?	Japanese Quarantine Stations	Pathogen Genomics Center, National Institute of Infectious Diseases	Tsuyoshi Sekizuka et al	https://www.gisaid.org	?	2020-03-23
Japan/DP0290/2020	ncov	EPI_ISL_416591	?	2020-02-16	Asia	Japan	Japan		Asia	Japan	Japan	genome	29872	Human	?	?	Japanese Quarantine Stations	Pathogen Genomics Center, National Institute of Infectious Diseases	Tsuyoshi Sekizuka et al	https://www.gisaid.org	?	2020-03-23
Japan/DP0294/2020	ncov	EPI_ISL_416592	?	2020-02-16	Asia	Japan	Japan		Asia	Japan	Japan	genome	29835	Human	?	?	Japanese Quarantine Stations	Pathogen Genomics Center, National Institute of Infectious Diseases	Tsuyoshi Sekizuka et al	https://www.gisaid.org	?	2020-03-23
Japan/DP0311/2020	ncov	EPI_ISL_416593	?	2020-02-16	Asia	Japan	Japan		Asia	Japan	Japan	genome	29790	Human	?	?	Japanese Quarantine Stations	Pathogen Genomics Center, National Institute of Infectious Diseases	Tsuyoshi Sekizuka et al	https://www.gisaid.org	?	2020-03-23
Japan/DP0319/2020	ncov	EPI_ISL_416594	?	2020-02-16	Asia	Japan	Japan		Asia	Japan	Japan	genome	29789	Human	?	?	Japanese Quarantine Stations	Pathogen Genomics Center, National Institute of Infectious Diseases	Tsuyoshi Sekizuka et al	https://www.gisaid.org	?	2020-03-23
Japan/DP0328/2020	ncov	EPI_ISL_416595	?	2020-02-16	Asia	Japan	Japan		Asia	Japan	Japan	genome	29833	Human	?	?	Japanese Quarantine Stations	Pathogen Genomics Center, National Institute of Infectious Diseases	Tsuyoshi Sekizuka et al	https://www.gisaid.org	?	2020-03-23
Japan/DP0344/2020	ncov	EPI_ISL_416596	?	2020-02-16	Asia	Japan	Japan		Asia	Japan	Japan	genome	29789	Human	?	?	Japanese Quarantine Stations	Pathogen Genomics Center, National Institute of Infectious Diseases	Tsuyoshi Sekizuka et al	https://www.gisaid.org	?	2020-03-23
Japan/DP0346/2020	ncov	EPI_ISL_416597	?	2020-02-16	Asia	Japan	Japan		Asia	Japan	Japan	genome	29830	Human	?	?	Japanese Quarantine Stations	Pathogen Genomics Center, National Institute of Infectious Diseases	Tsuyoshi Sekizuka et al	https://www.gisaid.org	?	2020-03-23
Japan/DP0357/2020	ncov	EPI_ISL_416598	?	2020-02-16	Asia	Japan	Japan		Asia	Japan	Japan	genome	29830	Human	?	?	Japanese Quarantine Stations	Pathogen Genomics Center, National Institute of Infectious Diseases	Tsuyoshi Sekizuka et al	https://www.gisaid.org	?	2020-03-23
Japan/DP0361/2020	ncov	EPI_ISL_416599	?	2020-02-16	Asia	Japan	Japan		Asia	Japan	Japan	genome	29824	Human	?	?	Japanese Quarantine Stations	Pathogen Genomics Center, National Institute of Infectious Diseases	Tsuyoshi Sekizuka et al	https://www.gisaid.org	?	2020-03-23
Japan/DP0438/2020	ncov	EPI_ISL_416600	?	2020-02-16	Asia	Japan	Japan		Asia	Japan	Japan	genome	29766	Human	?	?	Japanese Quarantine Stations	Pathogen Genomics Center, National Institute of Infectious Diseases	Tsuyoshi Sekizuka et al	https://www.gisaid.org	?	2020-03-23
Japan/DP0457/2020	ncov	EPI_ISL_416601	?	2020-02-16	Asia	Japan	Japan		Asia	Japan	Japan	genome	29832	Human	?	?	Japanese Quarantine Stations	Pathogen Genomics Center, National Institute of Infectious Diseases	Tsuyoshi Sekizuka et al	https://www.gisaid.org	?	2020-03-23
Japan/DP0462/2020	ncov	EPI_ISL_416602	?	2020-02-16	Asia	Japan	Japan		Asia	Japan	Japan	genome	29834	Human	?	?	Japanese Quarantine Stations	Pathogen Genomics Center, National Institute of Infectious Diseases	Tsuyoshi Sekizuka et al	https://www.gisaid.org	?	2020-03-23
Japan/DP0464/2020	ncov	EPI_ISL_416603	?	2020-02-16	Asia	Japan	Japan		Asia	Japan	Japan	genome	29831	Human	?	?	Japanese Quarantine Stations	Pathogen Genomics Center, National Institute of Infectious Diseases	Tsuyoshi Sekizuka et al	https://www.gisaid.org	?	2020-03-23
Japan/DP0476/2020	ncov	EPI_ISL_416604	?	2020-02-16	Asia	Japan	Japan		Asia	Japan	Japan	genome	29767	Human	?	?	Japanese Quarantine Stations	Pathogen Genomics Center, National Institute of Infectious Diseases	Tsuyoshi Sekizuka et al	https://www.gisaid.org	?	2020-03-23
Japan/DP0481/2020	ncov	EPI_ISL_416605	?	2020-02-16	Asia	Japan	Japan		Asia	Japan	Japan	genome	29767	Human	?	?	Japanese Quarantine Stations	Pathogen Genomics Center, National Institute of Infectious Diseases	Tsuyoshi Sekizuka et al	https://www.gisaid.org	?	2020-03-23
Japan/DP0482/2020	ncov	EPI_ISL_416606	?	2020-02-16	Asia	Japan	Japan		Asia	Japan	Japan	genome	29833	Human	?	?	Japanese Quarantine Stations	Pathogen Genomics Center, National Institute of Infectious Diseases	Tsuyoshi Sekizuka et al	https://www.gisaid.org	?	2020-03-23
Japan/DP0543/2020	ncov	EPI_ISL_416607	?	2020-02-17	Asia	Japan	Japan		Asia	Japan	Japan	genome	29831	Human	?	?	Japanese Quarantine Stations	Pathogen Genomics Center, National Institute of Infectious Diseases	Tsuyoshi Sekizuka et al	https://www.gisaid.org	?	2020-03-23
Japan/DP0544/2020	ncov	EPI_ISL_416608	?	2020-02-17	Asia	Japan	Japan		Asia	Japan	Japan	genome	29766	Human	?	?	Japanese Quarantine Stations	Pathogen Genomics Center, National Institute of Infectious Diseases	Tsuyoshi Sekizuka et al	https://www.gisaid.org	?	2020-03-23
Japan/DP0568/2020	ncov	EPI_ISL_416609	?	2020-02-17	Asia	Japan	Japan		Asia	Japan	Japan	genome	29787	Human	?	?	Japanese Quarantine Stations	Pathogen Genomics Center, National Institute of Infectious Diseases	Tsuyoshi Sekizuka et al	https://www.gisaid.org	?	2020-03-23
Japan/DP0588/2020	ncov	EPI_ISL_416610	?	2020-02-17	Asia	Japan	Japan		Asia	Japan	Japan	genome	29833	Human	?	?	Japanese Quarantine Stations	Pathogen Genomics Center, National Institute of Infectious Diseases	Tsuyoshi Sekizuka et al	https://www.gisaid.org	?	2020-03-23
Japan/DP0644/2020	ncov	EPI_ISL_416611	?	2020-02-17	Asia	Japan	Japan		Asia	Japan	Japan	genome	29766	Human	?	?	Japanese Quarantine Stations	Pathogen Genomics Center, National Institute of Infectious Diseases	Tsuyoshi Sekizuka et al	https://www.gisaid.org	?	2020-03-23
Japan/DP0645/2020	ncov	EPI_ISL_416612	?	2020-02-17	Asia	Japan	Japan		Asia	Japan	Japan	genome	29839	Human	?	?	Japanese Quarantine Stations	Pathogen Genomics Center, National Institute of Infectious Diseases	Tsuyoshi Sekizuka et al	https://www.gisaid.org	?	2020-03-23
Japan/DP0654/2020	ncov	EPI_ISL_416613	?	2020-02-17	Asia	Japan	Japan		Asia	Japan	Japan	genome	29766	Human	?	?	Japanese Quarantine Stations	Pathogen Genomics Center, National Institute of Infectious Diseases	Tsuyoshi Sekizuka et al	https://www.gisaid.org	?	2020-03-23
Japan/DP0687/2020	ncov	EPI_ISL_416614	?	2020-02-17	Asia	Japan	Japan		Asia	Japan	Japan	genome	29833	Human	?	?	Japanese Quarantine Stations	Pathogen Genomics Center, National Institute of Infectious Diseases	Tsuyoshi Sekizuka et al	https://www.gisaid.org	?	2020-03-23
Japan/DP0690/2020	ncov	EPI_ISL_416615	?	2020-02-17	Asia	Japan	Japan		Asia	Japan	Japan	genome	29804	Human	?	?	Japanese Quarantine Stations	Pathogen Genomics Center, National Institute of Infectious Diseases	Tsuyoshi Sekizuka et al	https://www.gisaid.org	?	2020-03-23
Japan/DP0697/2020	ncov	EPI_ISL_416616	?	2020-02-17	Asia	Japan	Japan		Asia	Japan	Japan	genome	29836	Human	?	?	Japanese Quarantine Stations	Pathogen Genomics Center, National Institute of Infectious Diseases	Tsuyoshi Sekizuka et al	https://www.gisaid.org	?	2020-03-23
Japan/DP0699/2020	ncov	EPI_ISL_416617	?	2020-02-17	Asia	Japan	Japan		Asia	Japan	Japan	genome	29774	Human	?	?	Japanese Quarantine Stations	Pathogen Genomics Center, National Institute of Infectious Diseases	Tsuyoshi Sekizuka et al	https://www.gisaid.org	?	2020-03-23
Japan/DP0700/2020	ncov	EPI_ISL_416618	?	2020-02-17	Asia	Japan	Japan		Asia	Japan	Japan	genome	29632	Human	?	?	Japanese Quarantine Stations	Pathogen Genomics Center, National Institute of Infectious Diseases	Tsuyoshi Sekizuka et al	https://www.gisaid.org	?	2020-03-23
Japan/DP0703/2020	ncov	EPI_ISL_416619	?	2020-02-17	Asia	Japan	Japan		Asia	Japan	Japan	genome	29655	Human	?	?	Japanese Quarantine Stations	Pathogen Genomics Center, National Institute of Infectious Diseases	Tsuyoshi Sekizuka et al	https://www.gisaid.org	?	2020-03-23
Japan/DP0724/2020	ncov	EPI_ISL_416620	?	2020-02-17	Asia	Japan	Japan		Asia	Japan	Japan	genome	29784	Human	?	?	Japanese Quarantine Stations	Pathogen Genomics Center, National Institute of Infectious Diseases	Tsuyoshi Sekizuka et al	https://www.gisaid.org	?	2020-03-23
Japan/DP0743/2020	ncov	EPI_ISL_416621	?	2020-02-17	Asia	Japan	Japan		Asia	Japan	Japan	genome	29817	Human	?	?	Japanese Quarantine Stations	Pathogen Genomics Center, National Institute of Infectious Diseases	Tsuyoshi Sekizuka et al	https://www.gisaid.org	?	2020-03-23
Japan/DP0752/2020	ncov	EPI_ISL_416622	?	2020-02-17	Asia	Japan	Japan		Asia	Japan	Japan	genome	29859	Human	?	?	Japanese Quarantine Stations	Pathogen Genomics Center, National Institute of Infectious Diseases	Tsuyoshi Sekizuka et al	https://www.gisaid.org	?	2020-03-23
Japan/DP0763/2020	ncov	EPI_ISL_416623	?	2020-02-17	Asia	Japan	Japan		Asia	Japan	Japan	genome	29659	Human	?	?	Japanese Quarantine Stations	Pathogen Genomics Center, National Institute of Infectious Diseases	Tsuyoshi Sekizuka et al	https://www.gisaid.org	?	2020-03-23
Japan/DP0764/2020	ncov	EPI_ISL_416624	?	2020-02-17	Asia	Japan	Japan		Asia	Japan	Japan	genome	29872	Human	?	?	Japanese Quarantine Stations	Pathogen Genomics Center, National Institute of Infectious Diseases	Tsuyoshi Sekizuka et al	https://www.gisaid.org	?	2020-03-23
Japan/DP0765/2020	ncov	EPI_ISL_416625	?	2020-02-17	Asia	Japan	Japan		Asia	Japan	Japan	genome	29785	Human	?	?	Japanese Quarantine Stations	Pathogen Genomics Center, National Institute of Infectious Diseases	Tsuyoshi Sekizuka et al	https://www.gisaid.org	?	2020-03-23
Japan/DP0779/2020	ncov	EPI_ISL_416626	?	2020-02-17	Asia	Japan	Japan		Asia	Japan	Japan	genome	29834	Human	?	?	Japanese Quarantine Stations	Pathogen Genomics Center, National Institute of Infectious Diseases	Tsuyoshi Sekizuka et al	https://www.gisaid.org	?	2020-03-23
Japan/DP0785/2020	ncov	EPI_ISL_416627	?	2020-02-17	Asia	Japan	Japan		Asia	Japan	Japan	genome	29766	Human	?	?	Japanese Quarantine Stations	Pathogen Genomics Center, National Institute of Infectious Diseases	Tsuyoshi Sekizuka et al	https://www.gisaid.org	?	2020-03-23
Japan/DP0786/2020	ncov	EPI_ISL_416628	?	2020-02-17	Asia	Japan	Japan		Asia	Japan	Japan	genome	29812	Human	?	?	Japanese Quarantine Stations	Pathogen Genomics Center, National Institute of Infectious Diseases	Tsuyoshi Sekizuka et al	https://www.gisaid.org	?	2020-03-23
Japan/DP0802/2020	ncov	EPI_ISL_416629	?	2020-02-17	Asia	Japan	Japan		Asia	Japan	Japan	genome	29832	Human	?	?	Japanese Quarantine Stations	Pathogen Genomics Center, National Institute of Infectious Diseases	Tsuyoshi Sekizuka et al	https://www.gisaid.org	?	2020-03-23
Japan/DP0803/2020	ncov	EPI_ISL_416630	?	2020-02-17	Asia	Japan	Japan		Asia	Japan	Japan	genome	29768	Human	?	?	Japanese Quarantine Stations	Pathogen Genomics Center, National Institute of Infectious Diseases	Tsuyoshi Sekizuka et al	https://www.gisaid.org	?	2020-03-23
Japan/DP0804/2020	ncov	EPI_ISL_416631	?	2020-02-17	Asia	Japan	Japan		Asia	Japan	Japan	genome	29826	Human	?	?	Japanese Quarantine Stations	Pathogen Genomics Center, National Institute of Infectious Diseases	Tsuyoshi Sekizuka et al	https://www.gisaid.org	?	2020-03-23
Japan/DP0827/2020	ncov	EPI_ISL_416632	?	2020-02-17	Asia	Japan	Japan		Asia	Japan	Japan	genome	29834	Human	?	?	Japanese Quarantine Stations	Pathogen Genomics Center, National Institute of Infectious Diseases	Tsuyoshi Sekizuka et al	https://www.gisaid.org	?	2020-03-23
Japan/DP0880/2020	ncov	EPI_ISL_416633	?	2020-02-17	Asia	Japan	Japan		Asia	Japan	Japan	genome	29786	Human	?	?	Japanese Quarantine Stations	Pathogen Genomics Center, National Institute of Infectious Diseases	Tsuyoshi Sekizuka et al	https://www.gisaid.org	?	2020-03-23
Japan/DP0890/2020	ncov	EPI_ISL_416634	?	2020-02-17	Asia	Japan	Japan		Asia	Japan	Japan	genome	29833	Human	?	?	Japanese Quarantine Stations	Pathogen Genomics Center, National Institute of Infectious Diseases	Tsuyoshi Sekizuka et al	https://www.gisaid.org	?	2020-03-23
Japan/Hu_DP_Kng_19-020/2020	ncov	EPI_ISL_412968	?	2020-02-10	Asia	Japan	Kanagawa		Asia	Japan	Kanagawa	genome	29902	Human	?	?	unknown	Takayuki Hishiki Kanagawa Prefectural Institute of Public Health, Department of Microbiology	Hishiki et al	https://www.gisaid.org	?	2020-02-29
Japan/Hu_DP_Kng_19-027/2020	ncov	EPI_ISL_412969	?	2020-02-10	Asia	Japan	Kanagawa		Asia	Japan	Kanagawa	genome	29902	Human	?	?	unknown	Takayuki Hishiki Kanagawa Prefectural Institute of Public Health, Department of Microbiology	Hishiki et al	https://www.gisaid.org	?	2020-02-29
Japan/KY-V-029/2020	ncov	EPI_ISL_408669	LC522972	2020-01-29	Asia	Japan	Kyoto	Kyoto	Asia	Japan	Kyoto	genome	29878	Human	25	Female	Dept. of Virology III, National Institute of Infectious Diseases	Pathogen Genomics Center, National Institute of Infectious Diseases	Tsuyoshi Sekizuka et al	https://www.gisaid.org	?	2020-02-10
Japan/NA-20-05-1/2020	ncov	EPI_ISL_410531	?	2020-01-25	Asia	Japan	Nara		Asia	Japan	Nara	genome	29878	Human	?	Male	Dept. of Pathology, National Institute of Infectious Diseases	Pathogen Genomics Center, National Institute of Infectious Diseases	Tsuyoshi Sekizuka et al	https://www.gisaid.org	?	2020-02-17
Japan/OS-20-07-1/2020	ncov	EPI_ISL_410532	?	2020-01-23	Asia	Japan	Osaka		Asia	China	Hubei	genome	29878	Human	?	Female	Dept. of Pathology, National Institute of Infectious Diseases	Pathogen Genomics Center, National Institute of Infectious Diseases	Tsuyoshi Sekizuka et al	https://www.gisaid.org	?	2020-02-17
Japan/SMU-0311S2/2020	ncov	EPI_ISL_416524	?	2020-03-11	Asia	Japan	Saitama		Asia	Japan	Saitama	genome	29875	Human	?	?	Saitama Medical University Hospital	Saitama Medical University	Kazuo Imai et al	https://www.gisaid.org	?	2020-03-22
Japan/SMU-0311S3/2020	ncov	EPI_ISL_416525	?	2020-03-11	Asia	Japan	Saitama		Asia	Japan	Saitama	genome	29875	Human	?	Unknown	Saitama Medical University	Saitama Medical University	Kazuo Imai et al	https://www.gisaid.org	?	2020-03-22
Japan/TK-20-31-3/2020	ncov	EPI_ISL_413459	?	2020-02-20	Asia	Japan	Tokyo		Asia	Japan	Tokyo	genome	29635	Human	84	Female	Department of Pathology, Toshima Hospital	Pathogen Genomics Center, National Institute of Infectious Diseases	Tsuyoshi Sekizuka et al	https://www.gisaid.org	?	2020-03-05
Japan/TKYE6182/2020	ncov	EPI_ISL_414511	?	2020-01	Asia	Japan	Japan		Asia	Japan	Japan	genome	29903	Human	?	?	unknown	Ryota Kumagai Tokyo Metropolitan Institute of Public Health	Kumagai et al	https://www.gisaid.org	?	2020-03-13
Japan/TY-WK-012/2020	ncov	EPI_ISL_408665	LC522973	2020-01-29	Asia	Japan	Tokyo	Tokyo	Asia	Japan	Tokyo	genome	29878	Human	?	?	Dept. of Virology III, National Institute of Infectious Diseases	Pathogen Genomics Center, National Institute of Infectious Diseases	Tsuyoshi Sekizuka et al	https://www.gisaid.org	?	2020-02-10
Japan/TY-WK-501/2020	ncov	EPI_ISL_408666	LC522974	2020-01-31	Asia	Japan	Tokyo	Tokyo	Asia	Japan	Tokyo	genome	29878	Human	?	?	Dept. of Virology III, National Institute of Infectious Diseases	Pathogen Genomics Center, National Institute of Infectious Diseases	Tsuyoshi Sekizuka et al	https://www.gisaid.org	?	2020-02-10
Japan/TY-WK-521/2020	ncov	EPI_ISL_408667	LC522975	2020-01-31	Asia	Japan	Tokyo	Tokyo	Asia	Japan	Tokyo	genome	29878	Human	?	?	Dept. of Virology III, National Institute of Infectious Diseases	Pathogen Genomics Center, National Institute of Infectious Diseases	Tsuyoshi Sekizuka et al	https://www.gisaid.org	?	2020-02-10
Jiangsu/IVDC-JS-001/2020	ncov	EPI_ISL_408488	?	2020-01-19	Asia	China	Jiangsu	Huaian	Asia	China	Jiangsu	genome	29890	Human	37	Male	National Institute for Viral Disease Control and Prevention, China CDC	National Institute for Viral Disease Control & Prevention, CCDC	Wenjie Tan et al	https://www.gisaid.org	?	2020-02-09
Jiangsu/JS01/2020	ncov	EPI_ISL_411950	?	2020-01-23	Asia	China	Jiangsu		Asia	China	Jiangsu	genome	29891	Human	31	Female	NHC Key laboratory of Enteric Pathogenic Microbiology, Institute of Pathogenic Microbiology	Jiangsu Provincial Center for Disease Control & Prevention	Lunbiao Cui et al	https://www.gisaid.org	?	2020-02-22
Jiangsu/JS02/2020	ncov	EPI_ISL_411952	?	2020-01-24	Asia	China	Jiangsu		Asia	China	Jiangsu	genome	29891	Human	36	Male	NHC Key laboratory of Enteric Pathogenic Microbiology, Institute of Pathogenic Microbiology	Jiangsu Provincial Center for Disease Control & Prevention	Kangchen Zhao et al	https://www.gisaid.org	?	2020-02-22
Jiangsu/JS03/2020	ncov	EPI_ISL_411953	?	2020-01-24	Asia	China	Jiangsu		Asia	China	Jiangsu	genome	29891	Human	40	Female	NHC Key laboratory of Enteric Pathogenic Microbiology, Institute of Pathogenic Microbiology	Jiangsu Provincial Center for Disease Control & Prevention	Kangchen Zhao et al	https://www.gisaid.org	?	2020-02-22
Jiangxi/IVDC-JX-002/2020	ncov	EPI_ISL_408486	?	2020-01-11	Asia	China	Jiangxi	Pingxiang	Asia	China	Jiangxi	genome	29891	Human	50	Male	National Institute for Viral Disease Control and Prevention, China CDC	National Institute for Viral Disease Control & Prevention, CCDC	Wenjie Tan et al	https://www.gisaid.org	?	2020-02-09
Jingzhou/HBCDC-HB-01/2020	ncov	EPI_ISL_412459	?	2020-01-08	Asia	China	Hubei	Jingzhou	Asia	China	Hubei	genome	29848	Human	47	Male	Jingzhou Center for Disease Control and Prevention	Hubei Provincial Center for Disease Control and Prevention	Bin Fang et al	https://www.gisaid.org	?	2020-02-26
Kuwait/KU09/2020	ncov	EPI_ISL_416541	?	2020-03-02	Asia	Kuwait	Kuwait	Dasman	Asia	Kuwait	Kuwait	genome	29902	Human	?	?	Dasman Diabetes Institute and Virology Laboratory Ministry of Health	Dasman Diabetes Institute	Fahd Al-Mulla et al	https://www.gisaid.org	?	2020-03-23
Kuwait/KU12/2020	ncov	EPI_ISL_416458	?	2020-03-02	Asia	Kuwait	Kuwait	Hawali	Asia	Kuwait	Kuwait	genome	29894	Human	?	?	Virology laboratory Ministry of Health Kuwait sequenced at Dasman Diabetes Institute	Dasman Diabetes Institute	Fahd Al-Mulla et al	https://www.gisaid.org	?	2020-03-22
Kuwait/KU17/2020	ncov	EPI_ISL_416542	?	2020-03-02	Asia	Kuwait	Kuwait	Dasman	Asia	Kuwait	Kuwait	genome	29893	Human	?	?	Dasman Diabetes Institute	Dasman Diabetes Institute	Fahd Al-Mulla et al	https://www.gisaid.org	?	2020-03-23
Kuwait/KU18/2020	ncov	EPI_ISL_416543	?	2020-03-02	Asia	Kuwait	Kuwait	Dasman	Asia	Kuwait	Kuwait	genome	29896	Human	?	?	Dasman Diabetes Institute	Dasman Diabetes Institute	Fahd Al-Mulla et al	https://www.gisaid.org	?	2020-03-23
Lithuania/ChVir1632/2020	ncov	EPI_ISL_416741	?	2020-02	Europe	Lithuania	Vilnius		Europe	Lithuania	Vilnius	genome	29860	Human	?	?	National Public Health Surveillance Laboratory, Vilnius, Lithuania	Charite Universitaetsmedizin Berlin, Institute of Virology	Victor M Corman et al	https://www.gisaid.org	?	2020-03-23
Luxembourg/LNS0158952/2020	ncov	EPI_ISL_417534	?	2020-03-18	Europe	Luxembourg	Luxembourg		Europe	Luxembourg	Luxembourg	genome	29886	Human	32	Female	Laboratoire Nationale de Santé, Microbiology, Virology	Laboratoire Nationale de Santé, Microbiology, Epidemiology and Microbial Genomics	Anke Wienecke-Baldacchino et al	https://www.gisaid.org	?	2020-03-27
Luxembourg/LNS2013896/2020	ncov	EPI_ISL_417531	?	2020-03-18	Europe	Luxembourg	Luxembourg		Europe	Luxembourg	Luxembourg	genome	29876	Human	29	Male	Laboratoire Nationale de Santé, Microbiology, Virology	Laboratoire Nationale de Santé, Microbiology, Epidemiology and Microbial Genomics	Anke Wienecke-Baldacchino et al	https://www.gisaid.org	?	2020-03-27
Luxembourg/LNS2128808/2020	ncov	EPI_ISL_417530	?	2020-03-18	Europe	Luxembourg	Luxembourg		Europe	Luxembourg	Luxembourg	genome	29873	Human	82	Male	Laboratoire Nationale de Santé, Microbiology, Virology	Laboratoire Nationale de Santé, Microbiology, Epidemiology and Microbial Genomics	Anke Wienecke-Baldacchino et al	https://www.gisaid.org	?	2020-03-27
Luxembourg/LNS6282845/2020	ncov	EPI_ISL_417533	?	2020-03-18	Europe	Luxembourg	Luxembourg		Europe	Luxembourg	Luxembourg	genome	29877	Human	11	Male	Laboratoire Nationale de Santé, Microbiology, Virology	Laboratoire Nationale de Santé, Microbiology, Epidemiology and Microbial Genomics	Anke Wienecke-Baldacchino et al	https://www.gisaid.org	?	2020-03-27
Luxembourg/LNS8489624/2020	ncov	EPI_ISL_417532	?	2020-03-18	Europe	Luxembourg	Luxembourg	Luxembourg	Europe	Luxembourg	Luxembourg	genome	29882	Human	46	Female	Laboratoire Nationale de Santé, Microbiology, Virology	Laboratoire Nationale de Santé, Microbiology, Epidemiology and Microbial Genomics	Anke Wienecke-Baldacchino et al	https://www.gisaid.org	?	2020-03-27
Luxembourg/Lux1/2020	ncov	EPI_ISL_413593	?	2020-02-29	Europe	Luxembourg	Luxembourg		Europe	Italy	Italy	genome	29786	Human	?	?	Laboratoire National de Santé	Erasmus Medical Center	David Nieuwenhuijse et al	https://www.gisaid.org	?	2020-03-07
Malaysia/MKAK-CL-2020-5045/2020	ncov	EPI_ISL_416829	?	2020-01-24	Asia	Malaysia	Selangor		Asia	Malaysia	Selangor	genome	29859	Human	11	Male	National Public Health Laboratory	Malaysia Genome Institute	Mohd Noor Mat Isa et al	https://www.gisaid.org	?	2020-03-23
Malaysia/MKAK-CL-2020-5047/2020	ncov	EPI_ISL_416866	?	2020-01-24	Asia	Malaysia	Selangor		Asia	Malaysia	Selangor	genome	29856	Human	65	Female	National Public Health Laboratory	Malaysia Genome Institute	Mohd Noor Mat Isa et al	https://www.gisaid.org	?	2020-03-23
Malaysia/MKAK-CL-2020-5049/2020	ncov	EPI_ISL_416884	?	2020-01-24	Asia	Malaysia	Selangor		Asia	Malaysia	Selangor	genome	29831	Human	2	Male	National Public Health Laboratory	Malaysia Genome Institute	Mohd Noor Mat Isa et al	https://www.gisaid.org	?	2020-03-23
Malaysia/MKAK-CL-2020-5096/2020	ncov	EPI_ISL_416885	?	2020-01-30	Asia	Malaysia	Selangor		Asia	Malaysia	Selangor	genome	29856	Human	49	Female	National Public Health Laboratory	Malaysia Genome Institute	Mohd Noor Mat Isa et al	https://www.gisaid.org	?	2020-03-23
Malaysia/MKAK-CL-2020-6430/2020	ncov	EPI_ISL_416886	?	2020-02-04	Asia	Malaysia	Selangor		Asia	Malaysia	Selangor	genome	29858	Human	45	Male	National Public Health Laboratory	Malaysia Genome Institute	Mohd Noor Mat Isa et al	https://www.gisaid.org	?	2020-03-23
Malaysia/MKAK-CL-2020-7554/2020	ncov	EPI_ISL_416907	?	2020-02-06	Asia	Malaysia	Selangor		Asia	Malaysia	Selangor	genome	29856	Human	67	Female	National Public Health Laboratory	Malaysia Genome Institute	Mohd Noor Mat Isa et al	https://www.gisaid.org	?	2020-03-23
Mexico/CDMX-InDRE_01/2020	ncov	EPI_ISL_412972	?	2020-02-27	North America	Mexico	Mexico City		Europe	Italy	Lombardy	genome	29903	Human	35	Male	Instituto Nacional de Enfermedades Respiratorias	Instituto de Diagnostico y Referencia Epidemiologicos (INDRE)	Ramirez-Gonzalez Ernesto et al	https://www.gisaid.org	?	2020-03-01
NanChang/JX216/2020	ncov	EPI_ISL_417420	?	2020-03-23	Asia	China	Jiangxi		Asia	China	Jiangxi	genome	29866	Human	19	Male	Jiangxi province Center for Disease Control and Prevention	Jiangxi province Center for Disease Control and Prevention	Li jian Xiong et al	https://www.gisaid.org	?	2020-03-25
Nepal/61/2020	ncov	EPI_ISL_410301	MT072688	2020-01-13	Asia	Nepal	Kathmandu	Kathmandu	Asia	China	Hubei	genome	29811	Human	32	Male	National Influenza Centre, National Public Health Laboratory, Kathmandu, Nepal	The University of Hong Kong	Ranjit Sah et al	https://www.gisaid.org	?	2020-02-14
Netherlands/Andel_1365066/2020	ncov	EPI_ISL_413564	?	2020-03-01	Europe	Netherlands	North Brabant	Andel	Europe	Netherlands	North Brabant	genome	29783	Human	?	?	MHC West-Brabant	Erasmus Medical Center	David Nieuwenhuijse et al	https://www.gisaid.org	?	2020-03-07
Netherlands/Berlicum_1363564/2020	ncov	EPI_ISL_413565	?	2020-02-24	Europe	Netherlands	North Brabant	Berlicum	Europe	Italy	Italy	genome	29786	Human	?	?	Foundation Pamm	Erasmus Medical Center	David Nieuwenhuijse et al	https://www.gisaid.org	?	2020-03-07
Netherlands/Blaricum_1364780/2020	ncov	EPI_ISL_413566	?	2020-03-02	Europe	Netherlands	North Brabant	Blaricum	Europe	Netherlands	North Brabant	genome	29786	Human	?	?	MHC Gooi & Vechtstreek	Erasmus Medical Center	David Nieuwenhuijse et al	https://www.gisaid.org	?	2020-03-07
Netherlands/Coevorden_1363618/2020	ncov	EPI_ISL_413567	?	2020	Europe	Netherlands	Drenthe	Coevorden	Europe	Netherlands	Drenthe	genome	29783	Human	?	?	Unknown	Erasmus Medical Center	David Nieuwenhuijse et al	https://www.gisaid.org	?	2020-03-07
Netherlands/Dalen_1363624/2020	ncov	EPI_ISL_413568	?	2020-03-01	Europe	Netherlands	Drenthe	Dalen	Europe	Netherlands	Drenthe	genome	29783	Human	?	?	MHC Drente	Erasmus Medical Center	David Nieuwenhuijse et al	https://www.gisaid.org	?	2020-03-07
Netherlands/Delft_1363424/2020	ncov	EPI_ISL_413569	?	2020-02-28	Europe	Netherlands	South Holland	Delft	Europe	Italy	Italy	genome	29786	Human	?	?	RIVM	Erasmus Medical Center	David Nieuwenhuijse et al	https://www.gisaid.org	?	2020-03-07
Netherlands/Diemen_1363454/2020	ncov	EPI_ISL_413570	?	2020-02-28	Europe	Netherlands	North Holland	Diemen	Europe	Netherlands	North Holland	genome	29786	Human	?	?	RIVM	Erasmus Medical Center	David Nieuwenhuijse et al	https://www.gisaid.org	?	2020-03-07
Netherlands/Eindhoven_1363782/2020	ncov	EPI_ISL_413571	?	2020-03-02	Europe	Netherlands	North Brabant	Eindhoven	Europe	Netherlands	North Brabant	genome	29786	Human	?	?	MHC Brabant Zuidoost	Erasmus Medical Center	David Nieuwenhuijse et al	https://www.gisaid.org	?	2020-03-07
Netherlands/Flevoland_1/2020	ncov	EPI_ISL_415460	?	2020-03-09	Europe	Netherlands	Flevoland		Europe	Netherlands	Flevoland	genome	29786	Human	?	?	Dutch COVID-19 response team	Erasmus Medical Center	David Nieuwenhuijse et al	https://www.gisaid.org	?	2020-03-17
Netherlands/Gelderland_1/2020	ncov	EPI_ISL_414423	?	2020-03-02	Europe	Netherlands	Gelderland		Europe	Netherlands	Gelderland	genome	29786	Human	?	?	Dutch COVID-19 response team	Erasmus Medical Center	David Nieuwenhuijse et al	https://www.gisaid.org	?	2020-03-12
Netherlands/Gelderland_2/2020	ncov	EPI_ISL_415462	?	2020-03-09	Europe	Netherlands	Gelderland		Europe	Netherlands	Gelderland	genome	29786	Human	?	?	Dutch COVID-19 response team	Erasmus Medical Center	David Nieuwenhuijse et al	https://www.gisaid.org	?	2020-03-17
Netherlands/Gelderland_3/2020	ncov	EPI_ISL_415463	?	2020-03-09	Europe	Netherlands	Gelderland		Europe	Netherlands	Gelderland	genome	29786	Human	?	?	Dutch COVID-19 response team	Erasmus Medical Center	David Nieuwenhuijse et al	https://www.gisaid.org	?	2020-03-17
Netherlands/Haarlem_1363688/2020	ncov	EPI_ISL_413572	?	2020-03-01	Europe	Netherlands	North Holland	Haarlem	Europe	Netherlands	North Holland	genome	29786	Human	?	?	MHC Kennemerland	Erasmus Medical Center	David Nieuwenhuijse et al	https://www.gisaid.org	?	2020-03-07
Netherlands/Hardinxveld_Giessendam_1364806/2020	ncov	EPI_ISL_413573	?	2020-03-02	Europe	Netherlands	South Holland	Hardinxveld Giessendam	Europe	Netherlands	South Holland	genome	29783	Human	?	?	Dienst Gezondheid & Jeugd Zuid-Holland Zuid	Erasmus Medical Center	David Nieuwenhuijse et al	https://www.gisaid.org	?	2020-03-07
Netherlands/Helmond_1363548/2020	ncov	EPI_ISL_413574	?	2020-02-29	Europe	Netherlands	North Brabant	Helmond	Europe	Netherlands	North Brabant	genome	29786	Human	?	?	MHC West-Brabant	Erasmus Medical Center	David Nieuwenhuijse et al	https://www.gisaid.org	?	2020-03-07
Netherlands/Limburg_2/2020	ncov	EPI_ISL_414424	?	2020-03-03	Europe	Netherlands	Limburg		Europe	Netherlands	Limburg	genome	29786	Human	?	?	Dutch COVID-19 response team	Erasmus Medical Center	David Nieuwenhuijse et al	https://www.gisaid.org	?	2020-03-12
Netherlands/Limburg_3/2020	ncov	EPI_ISL_414425	?	2020-03-03	Europe	Netherlands	Limburg		Europe	Netherlands	Limburg	genome	29786	Human	?	?	Dutch COVID-19 response team	Erasmus Medical Center	David Nieuwenhuijse et al	https://www.gisaid.org	?	2020-03-12
Netherlands/Limburg_4/2020	ncov	EPI_ISL_414426	?	2020-03-03	Europe	Netherlands	Limburg		Europe	Netherlands	Limburg	genome	29786	Human	?	?	Dutch COVID-19 response team	Erasmus Medical Center	David Nieuwenhuijse et al	https://www.gisaid.org	?	2020-03-12
Netherlands/Limburg_5/2020	ncov	EPI_ISL_414448	?	2020-03-04	Europe	Netherlands	Limburg		Europe	Netherlands	Limburg	genome	29786	Human	?	?	Dutch COVID-19 response team	Erasmus Medical Center	David Nieuwenhuijse et al	https://www.gisaid.org	?	2020-03-12
Netherlands/Limburg_6/2020	ncov	EPI_ISL_414427	?	2020-03-03	Europe	Netherlands	Limburg		Europe	Netherlands	Limburg	genome	29783	Human	?	?	Dutch COVID-19 response team	Erasmus Medical Center	David Nieuwenhuijse et al	https://www.gisaid.org	?	2020-03-12
Netherlands/Limburg_7/2020	ncov	EPI_ISL_415464	?	2020	Europe	Netherlands	Limburg		Europe	Netherlands	Limburg	genome	29786	Human	?	?	Dutch COVID-19 response team	Erasmus Medical Center	David Nieuwenhuijse et al	https://www.gisaid.org	?	2020-03-17
Netherlands/Loon_op_zand_1363512/2020	ncov	EPI_ISL_413576	?	2020-02-29	Europe	Netherlands	North Brabant	Loon op zand	Europe	Netherlands	North Brabant	genome	29783	Human	?	?	RIVM	Erasmus Medical Center	David Nieuwenhuijse et al	https://www.gisaid.org	?	2020-03-07
Netherlands/NA_1/2020	ncov	EPI_ISL_415465	?	2020-03-10	Europe	Netherlands	Netherlands		Europe	Netherlands	Netherlands	genome	29786	Human	?	?	Dutch COVID-19 response team	Erasmus Medical Center	David Nieuwenhuijse et al	https://www.gisaid.org	?	2020-03-17
Netherlands/NA_10/2020	ncov	EPI_ISL_415466	?	2020-03-09	Europe	Netherlands	Netherlands		Europe	Netherlands	Netherlands	genome	29786	Human	?	?	Dutch COVID-19 response team	Erasmus Medical Center	David Nieuwenhuijse et al	https://www.gisaid.org	?	2020-03-17
Netherlands/NA_11/2020	ncov	EPI_ISL_415467	?	2020-03-10	Europe	Netherlands	Netherlands		Europe	Netherlands	Netherlands	genome	29786	Human	?	?	Dutch COVID-19 response team	Erasmus Medical Center	David Nieuwenhuijse et al	https://www.gisaid.org	?	2020-03-17
Netherlands/NA_12/2020	ncov	EPI_ISL_415468	?	2020-03-10	Europe	Netherlands	Netherlands		Europe	Netherlands	Netherlands	genome	29786	Human	?	?	Dutch COVID-19 response team	Erasmus Medical Center	David Nieuwenhuijse et al	https://www.gisaid.org	?	2020-03-17
Netherlands/NA_13/2020	ncov	EPI_ISL_415469	?	2020-03-10	Europe	Netherlands	Netherlands		Europe	Netherlands	Netherlands	genome	29786	Human	?	?	Dutch COVID-19 response team	Erasmus Medical Center	David Nieuwenhuijse et al	https://www.gisaid.org	?	2020-03-17
Netherlands/NA_14/2020	ncov	EPI_ISL_415470	?	2020-03-10	Europe	Netherlands	Netherlands		Europe	Netherlands	Netherlands	genome	29786	Human	?	?	Dutch COVID-19 response team	Erasmus Medical Center	David Nieuwenhuijse et al	https://www.gisaid.org	?	2020-03-17
Netherlands/NA_15/2020	ncov	EPI_ISL_415471	?	2020-03-11	Europe	Netherlands	Netherlands		Europe	Netherlands	Netherlands	genome	29786	Human	?	?	Dutch COVID-19 response team	Erasmus Medical Center	David Nieuwenhuijse et al	https://www.gisaid.org	?	2020-03-17
Netherlands/NA_16/2020	ncov	EPI_ISL_415472	?	2020-03-11	Europe	Netherlands	Netherlands		Europe	Netherlands	Netherlands	genome	29786	Human	?	?	Dutch COVID-19 response team	Erasmus Medical Center	David Nieuwenhuijse et al	https://www.gisaid.org	?	2020-03-17
Netherlands/NA_17/2020	ncov	EPI_ISL_415473	?	2020-03-09	Europe	Netherlands	Netherlands		Europe	Netherlands	Netherlands	genome	29786	Human	?	?	Dutch COVID-19 response team	Erasmus Medical Center	David Nieuwenhuijse et al	https://www.gisaid.org	?	2020-03-17
Netherlands/NA_18/2020	ncov	EPI_ISL_415474	?	2020-03-09	Europe	Netherlands	Netherlands		Europe	Netherlands	Netherlands	genome	29786	Human	?	?	Dutch COVID-19 response team	Erasmus Medical Center	David Nieuwenhuijse et al	https://www.gisaid.org	?	2020-03-17
Netherlands/NA_19/2020	ncov	EPI_ISL_415475	?	2020-03-12	Europe	Netherlands	Netherlands		Europe	Netherlands	Netherlands	genome	29786	Human	?	?	Dutch COVID-19 response team	Erasmus Medical Center	David Nieuwenhuijse et al	https://www.gisaid.org	?	2020-03-17
Netherlands/NA_2/2020	ncov	EPI_ISL_415476	?	2020-03-10	Europe	Netherlands	Netherlands		Europe	Netherlands	Netherlands	genome	29786	Human	?	?	Dutch COVID-19 response team	Erasmus Medical Center	David Nieuwenhuijse et al	https://www.gisaid.org	?	2020-03-17
Netherlands/NA_20/2020	ncov	EPI_ISL_415477	?	2020-03-12	Europe	Netherlands	Netherlands		Europe	Netherlands	Netherlands	genome	29786	Human	?	?	Dutch COVID-19 response team	Erasmus Medical Center	David Nieuwenhuijse et al	https://www.gisaid.org	?	2020-03-17
Netherlands/NA_21/2020	ncov	EPI_ISL_415478	?	2020-03-08	Europe	Netherlands	Netherlands		Europe	Netherlands	Netherlands	genome	29786	Human	?	?	Dutch COVID-19 response team	Erasmus Medical Center	David Nieuwenhuijse et al	https://www.gisaid.org	?	2020-03-17
Netherlands/NA_22/2020	ncov	EPI_ISL_415479	?	2020-03-08	Europe	Netherlands	Netherlands		Europe	Netherlands	Netherlands	genome	29783	Human	?	?	Dutch COVID-19 response team	Erasmus Medical Center	David Nieuwenhuijse et al	https://www.gisaid.org	?	2020-03-17
Netherlands/NA_23/2020	ncov	EPI_ISL_415480	?	2020-03-09	Europe	Netherlands	Netherlands		Europe	Netherlands	Netherlands	genome	29786	Human	?	?	Dutch COVID-19 response team	Erasmus Medical Center	David Nieuwenhuijse et al	https://www.gisaid.org	?	2020-03-17
Netherlands/NA_24/2020	ncov	EPI_ISL_415481	?	2020-03-08	Europe	Netherlands	Netherlands		Europe	Netherlands	Netherlands	genome	29786	Human	?	?	Dutch COVID-19 response team	Erasmus Medical Center	David Nieuwenhuijse et al	https://www.gisaid.org	?	2020-03-17
Netherlands/NA_25/2020	ncov	EPI_ISL_415482	?	2020-03-09	Europe	Netherlands	Netherlands		Europe	Netherlands	Netherlands	genome	29786	Human	?	?	Dutch COVID-19 response team	Erasmus Medical Center	David Nieuwenhuijse et al	https://www.gisaid.org	?	2020-03-17
Netherlands/NA_26/2020	ncov	EPI_ISL_415483	?	2020-03-09	Europe	Netherlands	Netherlands		Europe	Netherlands	Netherlands	genome	29786	Human	?	?	Dutch COVID-19 response team	Erasmus Medical Center	David Nieuwenhuijse et al	https://www.gisaid.org	?	2020-03-17
Netherlands/NA_27/2020	ncov	EPI_ISL_415484	?	2020-03-13	Europe	Netherlands	Netherlands		Europe	Netherlands	Netherlands	genome	29786	Human	?	?	Dutch COVID-19 response team	Erasmus Medical Center	David Nieuwenhuijse et al	https://www.gisaid.org	?	2020-03-17
Netherlands/NA_28/2020	ncov	EPI_ISL_415485	?	2020-03-12	Europe	Netherlands	Netherlands		Europe	Netherlands	Netherlands	genome	29786	Human	?	?	Dutch COVID-19 response team	Erasmus Medical Center	David Nieuwenhuijse et al	https://www.gisaid.org	?	2020-03-17
Netherlands/NA_29/2020	ncov	EPI_ISL_415486	?	2020-03-13	Europe	Netherlands	Netherlands		Europe	Netherlands	Netherlands	genome	29786	Human	?	?	Dutch COVID-19 response team	Erasmus Medical Center	David Nieuwenhuijse et al	https://www.gisaid.org	?	2020-03-17
Netherlands/NA_30/2020	ncov	EPI_ISL_415487	?	2020-03-13	Europe	Netherlands	Netherlands		Europe	Netherlands	Netherlands	genome	29786	Human	?	?	Dutch COVID-19 response team	Erasmus Medical Center	David Nieuwenhuijse et al	https://www.gisaid.org	?	2020-03-17
Netherlands/NA_31/2020	ncov	EPI_ISL_415488	?	2020-03-13	Europe	Netherlands	Netherlands		Europe	Netherlands	Netherlands	genome	29786	Human	?	?	Dutch COVID-19 response team	Erasmus Medical Center	David Nieuwenhuijse et al	https://www.gisaid.org	?	2020-03-17
Netherlands/NA_32/2020	ncov	EPI_ISL_415489	?	2020-03-13	Europe	Netherlands	Netherlands		Europe	Netherlands	Netherlands	genome	29783	Human	?	?	Dutch COVID-19 response team	Erasmus Medical Center	David Nieuwenhuijse et al	https://www.gisaid.org	?	2020-03-17
Netherlands/NA_33/2020	ncov	EPI_ISL_415490	?	2020-03-07	Europe	Netherlands	Netherlands		Europe	Netherlands	Netherlands	genome	29783	Human	?	?	Dutch COVID-19 response team	Erasmus Medical Center	David Nieuwenhuijse et al	https://www.gisaid.org	?	2020-03-17
Netherlands/NA_34/2020	ncov	EPI_ISL_415491	?	2020-03-07	Europe	Netherlands	Netherlands		Europe	Netherlands	Netherlands	genome	29786	Human	?	?	Dutch COVID-19 response team	Erasmus Medical Center	David Nieuwenhuijse et al	https://www.gisaid.org	?	2020-03-17
Netherlands/NA_35/2020	ncov	EPI_ISL_415492	?	2020-03-10	Europe	Netherlands	Netherlands		Europe	Netherlands	Netherlands	genome	29786	Human	?	?	Dutch COVID-19 response team	Erasmus Medical Center	David Nieuwenhuijse et al	https://www.gisaid.org	?	2020-03-17
Netherlands/NA_4/2020	ncov	EPI_ISL_415493	?	2020	Europe	Netherlands	Netherlands		Europe	Netherlands	Netherlands	genome	29783	Human	?	?	Dutch COVID-19 response team	Erasmus Medical Center	David Nieuwenhuijse et al	https://www.gisaid.org	?	2020-03-17
Netherlands/NA_5/2020	ncov	EPI_ISL_415494	?	2020	Europe	Netherlands	Netherlands		Europe	Netherlands	Netherlands	genome	29783	Human	?	?	Dutch COVID-19 response team	Erasmus Medical Center	David Nieuwenhuijse et al	https://www.gisaid.org	?	2020-03-17
Netherlands/NA_6/2020	ncov	EPI_ISL_415495	?	2020-03-10	Europe	Netherlands	Netherlands		Europe	Netherlands	Netherlands	genome	29786	Human	?	?	Dutch COVID-19 response team	Erasmus Medical Center	David Nieuwenhuijse et al	https://www.gisaid.org	?	2020-03-17
Netherlands/NA_7/2020	ncov	EPI_ISL_415496	?	2020-03-09	Europe	Netherlands	Netherlands		Europe	Netherlands	Netherlands	genome	29786	Human	?	?	Dutch COVID-19 response team	Erasmus Medical Center	David Nieuwenhuijse et al	https://www.gisaid.org	?	2020-03-17
Netherlands/NA_8/2020	ncov	EPI_ISL_415497	?	2020-03-09	Europe	Netherlands	Netherlands		Europe	Netherlands	Netherlands	genome	29786	Human	?	?	Dutch COVID-19 response team	Erasmus Medical Center	David Nieuwenhuijse et al	https://www.gisaid.org	?	2020-03-17
Netherlands/NA_9/2020	ncov	EPI_ISL_415498	?	2020-03-09	Europe	Netherlands	Netherlands		Europe	Netherlands	Netherlands	genome	29786	Human	?	?	Dutch COVID-19 response team	Erasmus Medical Center	David Nieuwenhuijse et al	https://www.gisaid.org	?	2020-03-17
Netherlands/Naarden_1364774/2020	ncov	EPI_ISL_413577	?	2020-03-02	Europe	Netherlands	North Holland	Naarden	Europe	Netherlands	North Holland	genome	29783	Human	?	?	MHC Gooi & Vechtstreek	Erasmus Medical Center	David Nieuwenhuijse et al	https://www.gisaid.org	?	2020-03-07
Netherlands/Nieuwendijk_1363582/2020	ncov	EPI_ISL_413578	?	2020-03-01	Europe	Netherlands	North Brabant	Nieuwendijk	Europe	Netherlands	North Brabant	genome	29783	Human	?	?	ErasmusMC	Erasmus Medical Center	David Nieuwenhuijse et al	https://www.gisaid.org	?	2020-03-07
Netherlands/NoordBrabant_1/2020	ncov	EPI_ISL_414428	?	2020-03-02	Europe	Netherlands	North Brabant		Europe	Netherlands	North Brabant	genome	29786	Human	?	?	Dutch COVID-19 response team	Erasmus Medical Center	David Nieuwenhuijse et al	https://www.gisaid.org	?	2020-03-12
Netherlands/NoordBrabant_10/2020	ncov	EPI_ISL_414431	?	2020-03-02	Europe	Netherlands	North Brabant		Europe	Netherlands	North Brabant	genome	29783	Human	?	?	Dutch COVID-19 response team	Erasmus Medical Center	David Nieuwenhuijse et al	https://www.gisaid.org	?	2020-03-12
Netherlands/NoordBrabant_11/2020	ncov	EPI_ISL_414432	?	2020-03-02	Europe	Netherlands	North Brabant		Europe	Netherlands	North Brabant	genome	29783	Human	?	?	Dutch COVID-19 response team	Erasmus Medical Center	David Nieuwenhuijse et al	https://www.gisaid.org	?	2020-03-12
Netherlands/NoordBrabant_12/2020	ncov	EPI_ISL_414452	?	2020-03-06	Europe	Netherlands	North Brabant		Europe	Netherlands	North Brabant	genome	29783	Human	?	?	Dutch COVID-19 response team	Erasmus Medical Center	David Nieuwenhuijse et al	https://www.gisaid.org	?	2020-03-12
Netherlands/NoordBrabant_13/2020	ncov	EPI_ISL_414453	?	2020-03-06	Europe	Netherlands	North Brabant		Europe	Netherlands	North Brabant	genome	29786	Human	?	?	Dutch COVID-19 response team	Erasmus Medical Center	David Nieuwenhuijse et al	https://www.gisaid.org	?	2020-03-12
Netherlands/NoordBrabant_14/2020	ncov	EPI_ISL_414454	?	2020-03-05	Europe	Netherlands	North Brabant		Europe	Netherlands	North Brabant	genome	29786	Human	?	?	Dutch COVID-19 response team	Erasmus Medical Center	David Nieuwenhuijse et al	https://www.gisaid.org	?	2020-03-12
Netherlands/NoordBrabant_15/2020	ncov	EPI_ISL_414455	?	2020-03-06	Europe	Netherlands	North Brabant		Europe	Netherlands	North Brabant	genome	29786	Human	?	?	Dutch COVID-19 response team	Erasmus Medical Center	David Nieuwenhuijse et al	https://www.gisaid.org	?	2020-03-12
Netherlands/NoordBrabant_16/2020	ncov	EPI_ISL_414456	?	2020-03-04	Europe	Netherlands	North Brabant		Europe	Netherlands	North Brabant	genome	29786	Human	?	?	Dutch COVID-19 response team	Erasmus Medical Center	David Nieuwenhuijse et al	https://www.gisaid.org	?	2020-03-12
Netherlands/NoordBrabant_17/2020	ncov	EPI_ISL_414457	?	2020-03-06	Europe	Netherlands	North Brabant		Europe	Netherlands	North Brabant	genome	29786	Human	?	?	Dutch COVID-19 response team	Erasmus Medical Center	David Nieuwenhuijse et al	https://www.gisaid.org	?	2020-03-12
Netherlands/NoordBrabant_18/2020	ncov	EPI_ISL_414458	?	2020-03-05	Europe	Netherlands	North Brabant		Europe	Netherlands	North Brabant	genome	29783	Human	?	?	Dutch COVID-19 response team	Erasmus Medical Center	David Nieuwenhuijse et al	https://www.gisaid.org	?	2020-03-12
Netherlands/NoordBrabant_19/2020	ncov	EPI_ISL_414459	?	2020-03-06	Europe	Netherlands	North Brabant		Europe	Netherlands	North Brabant	genome	29783	Human	?	?	Dutch COVID-19 response team	Erasmus Medical Center	David Nieuwenhuijse et al	https://www.gisaid.org	?	2020-03-12
Netherlands/NoordBrabant_2/2020	ncov	EPI_ISL_414449	?	2020-03-03	Europe	Netherlands	North Brabant		Europe	Netherlands	North Brabant	genome	29786	Human	?	?	Dutch COVID-19 response team	Erasmus Medical Center	David Nieuwenhuijse et al	https://www.gisaid.org	?	2020-03-12
Netherlands/NoordBrabant_20/2020	ncov	EPI_ISL_414529	?	2020-03-04	Europe	Netherlands	North Brabant		Europe	Netherlands	North Brabant	genome	29775	Human	?	?	Dutch COVID-19 response team	Erasmus Medical Center	David Nieuwenhuijse et al	https://www.gisaid.org	?	2020-03-13
Netherlands/NoordBrabant_21/2020	ncov	EPI_ISL_414530	?	2020-03-04	Europe	Netherlands	North Brabant		Europe	Netherlands	North Brabant	genome	29775	Human	?	?	Dutch COVID-19 response team	Erasmus Medical Center	David Nieuwenhuijse et al	https://www.gisaid.org	?	2020-03-13
Netherlands/NoordBrabant_22/2020	ncov	EPI_ISL_414531	?	2020-03-04	Europe	Netherlands	North Brabant		Europe	Netherlands	North Brabant	genome	29775	Human	?	?	Dutch COVID-19 response team	Erasmus Medical Center	David Nieuwenhuijse et al	https://www.gisaid.org	?	2020-03-13
Netherlands/NoordBrabant_23/2020	ncov	EPI_ISL_414532	?	2020-03-05	Europe	Netherlands	North Brabant		Europe	Netherlands	North Brabant	genome	29775	Human	?	?	Dutch COVID-19 response team	Erasmus Medical Center	David Nieuwenhuijse et al	https://www.gisaid.org	?	2020-03-13
Netherlands/NoordBrabant_24/2020	ncov	EPI_ISL_414533	?	2020-03-06	Europe	Netherlands	North Brabant		Europe	Netherlands	North Brabant	genome	29772	Human	?	?	Dutch COVID-19 response team	Erasmus Medical Center	David Nieuwenhuijse et al	https://www.gisaid.org	?	2020-03-13
Netherlands/NoordBrabant_25/2020	ncov	EPI_ISL_414534	?	2020-03-06	Europe	Netherlands	North Brabant		Europe	Netherlands	North Brabant	genome	29775	Human	?	?	Dutch COVID-19 response team	Erasmus Medical Center	David Nieuwenhuijse et al	https://www.gisaid.org	?	2020-03-13
Netherlands/NoordBrabant_26/2020	ncov	EPI_ISL_414535	?	2020-03-06	Europe	Netherlands	North Brabant		Europe	Netherlands	North Brabant	genome	29775	Human	?	?	Dutch COVID-19 response team	Erasmus Medical Center	David Nieuwenhuijse et al	https://www.gisaid.org	?	2020-03-13
Netherlands/NoordBrabant_27/2020	ncov	EPI_ISL_414536	?	2020-03-08	Europe	Netherlands	North Brabant		Europe	Netherlands	North Brabant	genome	29772	Human	?	?	Dutch COVID-19 response team	Erasmus Medical Center	David Nieuwenhuijse et al	https://www.gisaid.org	?	2020-03-13
Netherlands/NoordBrabant_28/2020	ncov	EPI_ISL_414537	?	2020-03-08	Europe	Netherlands	North Brabant		Europe	Netherlands	North Brabant	genome	29772	Human	?	?	Dutch COVID-19 response team	Erasmus Medical Center	David Nieuwenhuijse et al	https://www.gisaid.org	?	2020-03-13
Netherlands/NoordBrabant_29/2020	ncov	EPI_ISL_414538	?	2020-03-08	Europe	Netherlands	North Brabant		Europe	Netherlands	North Brabant	genome	29772	Human	?	?	Dutch COVID-19 response team	Erasmus Medical Center	David Nieuwenhuijse et al	https://www.gisaid.org	?	2020-03-13
Netherlands/NoordBrabant_3/2020	ncov	EPI_ISL_414429	?	2020-03-02	Europe	Netherlands	North Brabant		Europe	Netherlands	North Brabant	genome	29786	Human	?	?	Dutch COVID-19 response team	Erasmus Medical Center	David Nieuwenhuijse et al	https://www.gisaid.org	?	2020-03-12
Netherlands/NoordBrabant_30/2020	ncov	EPI_ISL_414539	?	2020-03-08	Europe	Netherlands	North Brabant		Europe	Netherlands	North Brabant	genome	29772	Human	?	?	Dutch COVID-19 response team	Erasmus Medical Center	David Nieuwenhuijse et al	https://www.gisaid.org	?	2020-03-13
Netherlands/NoordBrabant_31/2020	ncov	EPI_ISL_414540	?	2020-03-08	Europe	Netherlands	North Brabant		Europe	Netherlands	North Brabant	genome	29751	Human	?	?	Dutch COVID-19 response team	Erasmus Medical Center	David Nieuwenhuijse et al	https://www.gisaid.org	?	2020-03-13
Netherlands/NoordBrabant_32/2020	ncov	EPI_ISL_414541	?	2020-03-08	Europe	Netherlands	North Brabant		Europe	Netherlands	North Brabant	genome	29772	Human	?	?	Dutch COVID-19 response team	Erasmus Medical Center	David Nieuwenhuijse et al	https://www.gisaid.org	?	2020-03-13
Netherlands/NoordBrabant_33/2020	ncov	EPI_ISL_414542	?	2020-03	Europe	Netherlands	North Brabant		Europe	Netherlands	North Brabant	genome	29772	Human	?	?	Dutch COVID-19 response team	Erasmus Medical Center	David Nieuwenhuijse et al	https://www.gisaid.org	?	2020-03-13
Netherlands/NoordBrabant_34/2020	ncov	EPI_ISL_414543	?	2020-03-XX	Europe	Netherlands	North Brabant		Europe	Netherlands	North Brabant	genome	29772	Human	?	?	Dutch COVID-19 response team	Erasmus Medical Center	David Nieuwenhuijse et al	https://www.gisaid.org	?	2020-03-13
Netherlands/NoordBrabant_35/2020	ncov	EPI_ISL_414544	?	2020-03-09	Europe	Netherlands	North Brabant		Europe	Netherlands	North Brabant	genome	29772	Human	?	?	Dutch COVID-19 response team	Erasmus Medical Center	David Nieuwenhuijse et al	https://www.gisaid.org	?	2020-03-13
Netherlands/NoordBrabant_36/2020	ncov	EPI_ISL_414545	?	2020-03-03	Europe	Netherlands	North Brabant		Europe	Netherlands	North Brabant	genome	29775	Human	?	?	Dutch COVID-19 response team	Erasmus Medical Center	David Nieuwenhuijse et al	https://www.gisaid.org	?	2020-03-13
Netherlands/NoordBrabant_37/2020	ncov	EPI_ISL_414546	?	2020-03-06	Europe	Netherlands	North Brabant		Europe	Netherlands	North Brabant	genome	29775	Human	?	?	Dutch COVID-19 response team	Erasmus Medical Center	David Nieuwenhuijse et al	https://www.gisaid.org	?	2020-03-13
Netherlands/NoordBrabant_38/2020	ncov	EPI_ISL_414547	?	2020-03-06	Europe	Netherlands	North Brabant		Europe	Netherlands	North Brabant	genome	29772	Human	?	?	Dutch COVID-19 response team	Erasmus Medical Center	David Nieuwenhuijse et al	https://www.gisaid.org	?	2020-03-13
Netherlands/NoordBrabant_39/2020	ncov	EPI_ISL_414548	?	2020-03-04	Europe	Netherlands	North Brabant		Europe	Netherlands	North Brabant	genome	29786	Human	?	?	Dutch COVID-19 response team	Erasmus Medical Center	David Nieuwenhuijse et al	https://www.gisaid.org	?	2020-03-13
Netherlands/NoordBrabant_4/2020	ncov	EPI_ISL_414450	?	2020-03-06	Europe	Netherlands	North Brabant		Europe	Netherlands	North Brabant	genome	29786	Human	?	?	Dutch COVID-19 response team	Erasmus Medical Center	David Nieuwenhuijse et al	https://www.gisaid.org	?	2020-03-12
Netherlands/NoordBrabant_41/2020	ncov	EPI_ISL_415499	?	2020	Europe	Netherlands	North Brabant		Europe	Netherlands	North Brabant	genome	29786	Human	?	?	Dutch COVID-19 response team	Erasmus Medical Center	David Nieuwenhuijse et al	https://www.gisaid.org	?	2020-03-17
Netherlands/NoordBrabant_42/2020	ncov	EPI_ISL_415500	?	2020-03-10	Europe	Netherlands	North Brabant		Europe	Netherlands	North Brabant	genome	29783	Human	?	?	Dutch COVID-19 response team	Erasmus Medical Center	David Nieuwenhuijse et al	https://www.gisaid.org	?	2020-03-17
Netherlands/NoordBrabant_44/2020	ncov	EPI_ISL_415501	?	2020-03-11	Europe	Netherlands	North Brabant		Europe	Netherlands	North Brabant	genome	29783	Human	?	?	Dutch COVID-19 response team	Erasmus Medical Center	David Nieuwenhuijse et al	https://www.gisaid.org	?	2020-03-17
Netherlands/NoordBrabant_45/2020	ncov	EPI_ISL_415502	?	2020-03-09	Europe	Netherlands	North Brabant		Europe	Netherlands	North Brabant	genome	29786	Human	?	?	Dutch COVID-19 response team	Erasmus Medical Center	David Nieuwenhuijse et al	https://www.gisaid.org	?	2020-03-17
Netherlands/NoordBrabant_46/2020	ncov	EPI_ISL_415503	?	2020-03-11	Europe	Netherlands	North Brabant		Europe	Netherlands	North Brabant	genome	29786	Human	?	?	Dutch COVID-19 response team	Erasmus Medical Center	David Nieuwenhuijse et al	https://www.gisaid.org	?	2020-03-17
Netherlands/NoordBrabant_47/2020	ncov	EPI_ISL_415504	?	2020-03-09	Europe	Netherlands	North Brabant		Europe	Netherlands	North Brabant	genome	29783	Human	?	?	Dutch COVID-19 response team	Erasmus Medical Center	David Nieuwenhuijse et al	https://www.gisaid.org	?	2020-03-17
Netherlands/NoordBrabant_48/2020	ncov	EPI_ISL_415505	?	2020-03-11	Europe	Netherlands	North Brabant		Europe	Netherlands	North Brabant	genome	29783	Human	?	?	Dutch COVID-19 response team	Erasmus Medical Center	David Nieuwenhuijse et al	https://www.gisaid.org	?	2020-03-17
Netherlands/NoordBrabant_49/2020	ncov	EPI_ISL_415506	?	2020-03-11	Europe	Netherlands	North Brabant		Europe	Netherlands	North Brabant	genome	29780	Human	?	?	Dutch COVID-19 response team	Erasmus Medical Center	David Nieuwenhuijse et al	https://www.gisaid.org	?	2020-03-17
Netherlands/NoordBrabant_5/2020	ncov	EPI_ISL_414430	?	2020-03-05	Europe	Netherlands	North Brabant		Europe	Netherlands	North Brabant	genome	29786	Human	?	?	Dutch COVID-19 response team	Erasmus Medical Center	David Nieuwenhuijse et al	https://www.gisaid.org	?	2020-03-12
Netherlands/NoordBrabant_51/2020	ncov	EPI_ISL_415507	?	2020	Europe	Netherlands	North Brabant		Europe	Netherlands	North Brabant	genome	29783	Human	?	?	Dutch COVID-19 response team	Erasmus Medical Center	David Nieuwenhuijse et al	https://www.gisaid.org	?	2020-03-17
Netherlands/NoordBrabant_52/2020	ncov	EPI_ISL_415508	?	2020-03-09	Europe	Netherlands	North Brabant		Europe	Netherlands	North Brabant	genome	29780	Human	?	?	Dutch COVID-19 response team	Erasmus Medical Center	David Nieuwenhuijse et al	https://www.gisaid.org	?	2020-03-17
Netherlands/NoordBrabant_53/2020	ncov	EPI_ISL_415509	?	2020	Europe	Netherlands	North Brabant		Europe	Netherlands	North Brabant	genome	29783	Human	?	?	Dutch COVID-19 response team	Erasmus Medical Center	David Nieuwenhuijse et al	https://www.gisaid.org	?	2020-03-17
Netherlands/NoordBrabant_54/2020	ncov	EPI_ISL_415510	?	2020-03-09	Europe	Netherlands	North Brabant		Europe	Netherlands	North Brabant	genome	29780	Human	?	?	Dutch COVID-19 response team	Erasmus Medical Center	David Nieuwenhuijse et al	https://www.gisaid.org	?	2020-03-17
Netherlands/NoordBrabant_55/2020	ncov	EPI_ISL_415511	?	2020-03-09	Europe	Netherlands	North Brabant		Europe	Netherlands	North Brabant	genome	29786	Human	?	?	Dutch COVID-19 response team	Erasmus Medical Center	David Nieuwenhuijse et al	https://www.gisaid.org	?	2020-03-17
Netherlands/NoordBrabant_56/2020	ncov	EPI_ISL_415512	?	2020-03-09	Europe	Netherlands	North Brabant		Europe	Netherlands	North Brabant	genome	29786	Human	?	?	Dutch COVID-19 response team	Erasmus Medical Center	David Nieuwenhuijse et al	https://www.gisaid.org	?	2020-03-17
Netherlands/NoordBrabant_57/2020	ncov	EPI_ISL_415513	?	2020-03-11	Europe	Netherlands	North Brabant		Europe	Netherlands	North Brabant	genome	29783	Human	?	?	Dutch COVID-19 response team	Erasmus Medical Center	David Nieuwenhuijse et al	https://www.gisaid.org	?	2020-03-17
Netherlands/NoordBrabant_58/2020	ncov	EPI_ISL_415514	?	2020-03-11	Europe	Netherlands	North Brabant		Europe	Netherlands	North Brabant	genome	29786	Human	?	?	Dutch COVID-19 response team	Erasmus Medical Center	David Nieuwenhuijse et al	https://www.gisaid.org	?	2020-03-17
Netherlands/NoordBrabant_59/2020	ncov	EPI_ISL_415515	?	2020-03-11	Europe	Netherlands	North Brabant		Europe	Netherlands	North Brabant	genome	29786	Human	?	?	Dutch COVID-19 response team	Erasmus Medical Center	David Nieuwenhuijse et al	https://www.gisaid.org	?	2020-03-17
Netherlands/NoordBrabant_6/2020	ncov	EPI_ISL_414451	?	2020-03-06	Europe	Netherlands	North Brabant		Europe	Netherlands	North Brabant	genome	29786	Human	?	?	Dutch COVID-19 response team	Erasmus Medical Center	David Nieuwenhuijse et al	https://www.gisaid.org	?	2020-03-12
Netherlands/NoordBrabant_60/2020	ncov	EPI_ISL_415516	?	2020-03-11	Europe	Netherlands	North Brabant		Europe	Netherlands	North Brabant	genome	29783	Human	?	?	Dutch COVID-19 response team	Erasmus Medical Center	David Nieuwenhuijse et al	https://www.gisaid.org	?	2020-03-17
Netherlands/NoordBrabant_61/2020	ncov	EPI_ISL_415517	?	2020	Europe	Netherlands	North Brabant		Europe	Netherlands	North Brabant	genome	29783	Human	?	?	Dutch COVID-19 response team	Erasmus Medical Center	David Nieuwenhuijse et al	https://www.gisaid.org	?	2020-03-17
Netherlands/NoordBrabant_62/2020	ncov	EPI_ISL_415518	?	2020	Europe	Netherlands	North Brabant		Europe	Netherlands	North Brabant	genome	29786	Human	?	?	Dutch COVID-19 response team	Erasmus Medical Center	David Nieuwenhuijse et al	https://www.gisaid.org	?	2020-03-17
Netherlands/NoordBrabant_63/2020	ncov	EPI_ISL_415519	?	2020	Europe	Netherlands	North Brabant		Europe	Netherlands	North Brabant	genome	29783	Human	?	?	Dutch COVID-19 response team	Erasmus Medical Center	David Nieuwenhuijse et al	https://www.gisaid.org	?	2020-03-17
Netherlands/NoordBrabant_64/2020	ncov	EPI_ISL_415520	?	2020	Europe	Netherlands	North Brabant		Europe	Netherlands	North Brabant	genome	29786	Human	?	?	Dutch COVID-19 response team	Erasmus Medical Center	David Nieuwenhuijse et al	https://www.gisaid.org	?	2020-03-17
Netherlands/NoordBrabant_65/2020	ncov	EPI_ISL_415521	?	2020	Europe	Netherlands	North Brabant		Europe	Netherlands	North Brabant	genome	29783	Human	?	?	Dutch COVID-19 response team	Erasmus Medical Center	David Nieuwenhuijse et al	https://www.gisaid.org	?	2020-03-17
Netherlands/NoordBrabant_66/2020	ncov	EPI_ISL_415522	?	2020	Europe	Netherlands	North Brabant		Europe	Netherlands	North Brabant	genome	29783	Human	?	?	Dutch COVID-19 response team	Erasmus Medical Center	David Nieuwenhuijse et al	https://www.gisaid.org	?	2020-03-17
Netherlands/NoordBrabant_67/2020	ncov	EPI_ISL_415523	?	2020	Europe	Netherlands	North Brabant		Europe	Netherlands	North Brabant	genome	29786	Human	?	?	Dutch COVID-19 response team	Erasmus Medical Center	David Nieuwenhuijse et al	https://www.gisaid.org	?	2020-03-17
Netherlands/NoordBrabant_68/2020	ncov	EPI_ISL_415524	?	2020-03-12	Europe	Netherlands	North Brabant		Europe	Netherlands	North Brabant	genome	29783	Human	?	?	Dutch COVID-19 response team	Erasmus Medical Center	David Nieuwenhuijse et al	https://www.gisaid.org	?	2020-03-17
Netherlands/NoordBrabant_70/2020	ncov	EPI_ISL_422866	?	2020-03-11	Europe	Netherlands	North Brabant		Europe	Netherlands	North Brabant	genome	29775	Human	?	?	Dutch COVID-19 response team	Erasmus Medical Center	Bas Oude Munnink et al	https://www.gisaid.org	?	2020-04-11
Netherlands/NoordBrabant_71/2020	ncov	EPI_ISL_422867	?	2020-03-11	Europe	Netherlands	North Brabant		Europe	Netherlands	North Brabant	genome	29775	Human	?	?	Dutch COVID-19 response team	Erasmus Medical Center	Bas Oude Munnink et al	https://www.gisaid.org	?	2020-04-11
Netherlands/NoordHolland_1/2020	ncov	EPI_ISL_414433	?	2020-03-03	Europe	Netherlands	North Holland		Europe	Netherlands	North Holland	genome	29786	Human	?	?	Dutch COVID-19 response team	Erasmus Medical Center	David Nieuwenhuijse et al	https://www.gisaid.org	?	2020-03-12
Netherlands/NoordHolland_2/2020	ncov	EPI_ISL_414549	?	2020-03-03	Europe	Netherlands	North Holland		Europe	Netherlands	North Holland	genome	29775	Human	?	?	Dutch COVID-19 response team	Erasmus Medical Center	David Nieuwenhuijse et al	https://www.gisaid.org	?	2020-03-13
Netherlands/NoordHolland_3/2020	ncov	EPI_ISL_415525	?	2020-03-12	Europe	Netherlands	North Holland		Europe	Netherlands	North Holland	genome	29786	Human	?	?	Dutch COVID-19 response team	Erasmus Medical Center	David Nieuwenhuijse et al	https://www.gisaid.org	?	2020-03-17
Netherlands/Nootdorp_1364222/2020	ncov	EPI_ISL_413579	?	2020-03-03	Europe	Netherlands	South Holland	Nootdorp	Europe	Netherlands	South Holland	genome	29786	Human	?	?	MHC Haaglanden	Erasmus Medical Center	David Nieuwenhuijse et al	https://www.gisaid.org	?	2020-03-07
Netherlands/Oisterwijk_1364072/2020	ncov	EPI_ISL_413580	?	2020-03-02	Europe	Netherlands	North Brabant	Oisterwijk	Europe	Netherlands	North Brabant	genome	29783	Human	?	?	MHC Hart voor Brabant	Erasmus Medical Center	David Nieuwenhuijse et al	https://www.gisaid.org	?	2020-03-07
Netherlands/Oss_1363500/2020	ncov	EPI_ISL_413581	?	2020-02-29	Europe	Netherlands	North Brabant	Oss	Europe	Netherlands	North Brabant	genome	29783	Human	?	?	RIVM	Erasmus Medical Center	David Nieuwenhuijse et al	https://www.gisaid.org	?	2020-03-07
Netherlands/Overijssel_1/2020	ncov	EPI_ISL_414434	?	2020-03-03	Europe	Netherlands	Overijssel		Europe	Netherlands	Overijssel	genome	29786	Human	?	?	Dutch COVID-19 response team	Erasmus Medical Center	David Nieuwenhuijse et al	https://www.gisaid.org	?	2020-03-12
Netherlands/Overijssel_2/2020	ncov	EPI_ISL_414460	?	2020-03-03	Europe	Netherlands	Overijssel		Europe	Netherlands	Overijssel	genome	29786	Human	?	?	Dutch COVID-19 response team	Erasmus Medical Center	David Nieuwenhuijse et al	https://www.gisaid.org	?	2020-03-12
Netherlands/Rotterdam_1363790/2020	ncov	EPI_ISL_413582	?	2020-03-01	Europe	Netherlands	South Holland	Rotterdam	Europe	Netherlands	South Holland	genome	29783	Human	?	?	ErasmusMC	Erasmus Medical Center	David Nieuwenhuijse et al	https://www.gisaid.org	?	2020-03-07
Netherlands/Rotterdam_1364040/2020	ncov	EPI_ISL_413583	?	2020-03-02	Europe	Netherlands	South Holland	Rotterdam	Europe	Netherlands	South Holland	genome	29783	Human	?	?	MHC Rotterdam-Rijnmond	Erasmus Medical Center	David Nieuwenhuijse et al	https://www.gisaid.org	?	2020-03-07
Netherlands/Rotterdam_1364740/2020	ncov	EPI_ISL_413584	?	2020-03-03	Europe	Netherlands	South Holland	Rotterdam	Europe	Netherlands	South Holland	genome	29786	Human	?	?	unknown	Erasmus Medical Center	David Nieuwenhuijse et al	https://www.gisaid.org	?	2020-03-07
Netherlands/Tilburg_/2020	ncov	EPI_ISL_413585	?	2020	Europe	Netherlands	North Brabant	Tilburg	Europe	Netherlands	North Brabant	genome	29783	Human	?	?	unknown	Erasmus Medical Center	David Nieuwenhuijse et al	https://www.gisaid.org	?	2020-03-07
Netherlands/Tilburg_1363354/2020	ncov	EPI_ISL_413586	?	2020-02-27	Europe	Netherlands	North Brabant	Tilburg	Europe	Netherlands	North Brabant	genome	29783	Human	?	?	Foundation Elisabeth-Tweesteden Ziekenhuis	Erasmus Medical Center	David Nieuwenhuijse et al	https://www.gisaid.org	?	2020-03-07
Netherlands/Tilburg_1364286/2020	ncov	EPI_ISL_413587	?	2020-03-03	Europe	Netherlands	North Brabant	Tilburg	Europe	Netherlands	North Brabant	genome	29786	Human	?	?	Foundation Elisabeth-Tweesteden Ziekenhuis	Erasmus Medical Center	David Nieuwenhuijse et al	https://www.gisaid.org	?	2020-03-07
Netherlands/Utrecht_1/2020	ncov	EPI_ISL_414435	?	2020-03-03	Europe	Netherlands	Utrecht		Europe	Netherlands	Utrecht	genome	29786	Human	?	?	Dutch COVID-19 response team	Erasmus Medical Center	David Nieuwenhuijse et al	https://www.gisaid.org	?	2020-03-12
Netherlands/Utrecht_10/2020	ncov	EPI_ISL_414442	?	2020-03-03	Europe	Netherlands	Utrecht		Europe	Netherlands	Utrecht	genome	29786	Human	?	?	Dutch COVID-19 response team	Erasmus Medical Center	David Nieuwenhuijse et al	https://www.gisaid.org	?	2020-03-12
Netherlands/Utrecht_11/2020	ncov	EPI_ISL_414443	?	2020-03-03	Europe	Netherlands	Utrecht		Europe	Netherlands	Utrecht	genome	29786	Human	?	?	Dutch COVID-19 response team	Erasmus Medical Center	David Nieuwenhuijse et al	https://www.gisaid.org	?	2020-03-12
Netherlands/Utrecht_12/2020	ncov	EPI_ISL_414462	?	2020-03-04	Europe	Netherlands	Utrecht		Europe	Netherlands	Utrecht	genome	29783	Human	?	?	Dutch COVID-19 response team	Erasmus Medical Center	David Nieuwenhuijse et al	https://www.gisaid.org	?	2020-03-12
Netherlands/Utrecht_13/2020	ncov	EPI_ISL_414463	?	2020-03-04	Europe	Netherlands	Utrecht		Europe	Netherlands	Utrecht	genome	29786	Human	?	?	Dutch COVID-19 response team	Erasmus Medical Center	David Nieuwenhuijse et al	https://www.gisaid.org	?	2020-03-12
Netherlands/Utrecht_1363564/2020	ncov	EPI_ISL_413588	?	2020-03-01	Europe	Netherlands	Utrecht	Utrecht	Europe	Netherlands	Utrecht	genome	29786	Human	?	?	MHC Utrecht	Erasmus Medical Center	David Nieuwenhuijse et al	https://www.gisaid.org	?	2020-03-07
Netherlands/Utrecht_1363628/2020	ncov	EPI_ISL_413589	?	2020-03-01	Europe	Netherlands	Utrecht	Utrecht	Europe	Netherlands	Utrecht	genome	29786	Human	?	?	MHC Utrecht	Erasmus Medical Center	David Nieuwenhuijse et al	https://www.gisaid.org	?	2020-03-07
Netherlands/Utrecht_1364066/2020	ncov	EPI_ISL_413590	?	2020-03-02	Europe	Netherlands	Utrecht	Utrecht	Europe	Netherlands	Utrecht	genome	29783	Human	?	?	MHC Utrecht	Erasmus Medical Center	David Nieuwenhuijse et al	https://www.gisaid.org	?	2020-03-07
Netherlands/Utrecht_14/2020	ncov	EPI_ISL_414464	?	2020-03-04	Europe	Netherlands	Utrecht		Europe	Netherlands	Utrecht	genome	29786	Human	?	?	Dutch COVID-19 response team	Erasmus Medical Center	David Nieuwenhuijse et al	https://www.gisaid.org	?	2020-03-12
Netherlands/Utrecht_15/2020	ncov	EPI_ISL_414554	?	2020-03-08	Europe	Netherlands	Utrecht		Europe	Netherlands	Utrecht	genome	29775	Human	?	?	Dutch COVID-19 response team	Erasmus Medical Center	David Nieuwenhuijse et al	https://www.gisaid.org	?	2020-03-13
Netherlands/Utrecht_16/2020	ncov	EPI_ISL_414555	?	2020-03-08	Europe	Netherlands	Utrecht		Europe	Netherlands	Utrecht	genome	29775	Human	?	?	Dutch COVID-19 response team	Erasmus Medical Center	David Nieuwenhuijse et al	https://www.gisaid.org	?	2020-03-13
Netherlands/Utrecht_17/2020	ncov	EPI_ISL_415526	?	2020-03-10	Europe	Netherlands	Utrecht		Europe	Netherlands	Utrecht	genome	29786	Human	?	?	Dutch COVID-19 response team	Erasmus Medical Center	David Nieuwenhuijse et al	https://www.gisaid.org	?	2020-03-17
Netherlands/Utrecht_18/2020	ncov	EPI_ISL_415527	?	2020-03-12	Europe	Netherlands	Utrecht		Europe	Netherlands	Utrecht	genome	29786	Human	?	?	Dutch COVID-19 response team	Erasmus Medical Center	David Nieuwenhuijse et al	https://www.gisaid.org	?	2020-03-17
Netherlands/Utrecht_19/2020	ncov	EPI_ISL_415528	?	2020-03-12	Europe	Netherlands	Utrecht		Europe	Netherlands	Utrecht	genome	29783	Human	?	?	Dutch COVID-19 response team	Erasmus Medical Center	David Nieuwenhuijse et al	https://www.gisaid.org	?	2020-03-17
Netherlands/Utrecht_2/2020	ncov	EPI_ISL_414436	?	2020-03-03	Europe	Netherlands	Utrecht		Europe	Netherlands	Utrecht	genome	29786	Human	?	?	Dutch COVID-19 response team	Erasmus Medical Center	David Nieuwenhuijse et al	https://www.gisaid.org	?	2020-03-12
Netherlands/Utrecht_20/2020	ncov	EPI_ISL_422897	?	2020-03-11	Europe	Netherlands	Utrecht		Europe	Netherlands	Utrecht	genome	29775	Human	?	?	Dutch COVID-19 response team	Erasmus Medical Center	Bas Oude Munnink et al	https://www.gisaid.org	?	2020-04-11
Netherlands/Utrecht_3/2020	ncov	EPI_ISL_414437	?	2020-03-03	Europe	Netherlands	Utrecht		Europe	Netherlands	Utrecht	genome	29786	Human	?	?	Dutch COVID-19 response team	Erasmus Medical Center	David Nieuwenhuijse et al	https://www.gisaid.org	?	2020-03-12
Netherlands/Utrecht_4/2020	ncov	EPI_ISL_414438	?	2020-03-03	Europe	Netherlands	Utrecht		Europe	Netherlands	Utrecht	genome	29786	Human	?	?	Dutch COVID-19 response team	Erasmus Medical Center	David Nieuwenhuijse et al	https://www.gisaid.org	?	2020-03-12
Netherlands/Utrecht_5/2020	ncov	EPI_ISL_414439	?	2020-03-02	Europe	Netherlands	Utrecht		Europe	Netherlands	Utrecht	genome	29786	Human	?	?	Dutch COVID-19 response team	Erasmus Medical Center	David Nieuwenhuijse et al	https://www.gisaid.org	?	2020-03-12
Netherlands/Utrecht_6/2020	ncov	EPI_ISL_414461	?	2020-03-04	Europe	Netherlands	Utrecht		Europe	Netherlands	Utrecht	genome	29786	Human	?	?	Dutch COVID-19 response team	Erasmus Medical Center	David Nieuwenhuijse et al	https://www.gisaid.org	?	2020-03-12
Netherlands/Utrecht_7/2020	ncov	EPI_ISL_414440	?	2020-03-03	Europe	Netherlands	Utrecht		Europe	Netherlands	Utrecht	genome	29786	Human	?	?	Dutch COVID-19 response team	Erasmus Medical Center	David Nieuwenhuijse et al	https://www.gisaid.org	?	2020-03-12
Netherlands/Utrecht_8/2020	ncov	EPI_ISL_414441	?	2020-03-03	Europe	Netherlands	Utrecht		Europe	Netherlands	Utrecht	genome	29786	Human	?	?	Dutch COVID-19 response team	Erasmus Medical Center	David Nieuwenhuijse et al	https://www.gisaid.org	?	2020-03-12
Netherlands/Zeewolde_1365080/2020	ncov	EPI_ISL_413591	?	2020-03-02	Europe	Netherlands	Flevoland	Zeewolde	Europe	Netherlands	Flevoland	genome	29786	Human	?	?	MHC Flevoland	Erasmus Medical Center	David Nieuwenhuijse et al	https://www.gisaid.org	?	2020-03-07
Netherlands/ZuidHolland_1/2020	ncov	EPI_ISL_414444	?	2020-03-02	Europe	Netherlands	South Holland		Europe	Netherlands	South Holland	genome	29786	Human	?	?	Dutch COVID-19 response team	Erasmus Medical Center	David Nieuwenhuijse et al	https://www.gisaid.org	?	2020-03-12
Netherlands/ZuidHolland_10/2020	ncov	EPI_ISL_414446	?	2020-03-03	Europe	Netherlands	South Holland		Europe	Netherlands	South Holland	genome	29786	Human	?	?	Dutch COVID-19 response team	Erasmus Medical Center	David Nieuwenhuijse et al	https://www.gisaid.org	?	2020-03-12
Netherlands/ZuidHolland_11/2020	ncov	EPI_ISL_414469	?	2020-03-04	Europe	Netherlands	South Holland		Europe	Netherlands	South Holland	genome	29786	Human	?	?	Dutch COVID-19 response team	Erasmus Medical Center	David Nieuwenhuijse et al	https://www.gisaid.org	?	2020-03-12
Netherlands/ZuidHolland_13/2020	ncov	EPI_ISL_414470	?	2020-03-06	Europe	Netherlands	South Holland		Europe	Netherlands	South Holland	genome	29786	Human	?	?	Dutch COVID-19 response team	Erasmus Medical Center	David Nieuwenhuijse et al	https://www.gisaid.org	?	2020-03-12
Netherlands/ZuidHolland_14/2020	ncov	EPI_ISL_414471	?	2020-03-05	Europe	Netherlands	South Holland		Europe	Netherlands	South Holland	genome	29775	Human	?	?	Dutch COVID-19 response team	Erasmus Medical Center	David Nieuwenhuijse et al	https://www.gisaid.org	?	2020-03-12
Netherlands/ZuidHolland_15/2020	ncov	EPI_ISL_414557	?	2020-03-08	Europe	Netherlands	South Holland		Europe	Netherlands	South Holland	genome	29775	Human	?	?	Dutch COVID-19 response team	Erasmus Medical Center	David Nieuwenhuijse et al	https://www.gisaid.org	?	2020-03-13
Netherlands/ZuidHolland_16/2020	ncov	EPI_ISL_414558	?	2020-03-06	Europe	Netherlands	South Holland		Europe	Netherlands	South Holland	genome	29775	Human	?	?	Dutch COVID-19 response team	Erasmus Medical Center	David Nieuwenhuijse et al	https://www.gisaid.org	?	2020-03-13
Netherlands/ZuidHolland_17/2020	ncov	EPI_ISL_414559	?	2020-03-07	Europe	Netherlands	South Holland		Europe	Netherlands	South Holland	genome	29775	Human	?	?	Dutch COVID-19 response team	Erasmus Medical Center	David Nieuwenhuijse et al	https://www.gisaid.org	?	2020-03-13
Netherlands/ZuidHolland_18/2020	ncov	EPI_ISL_414560	?	2020-03-03	Europe	Netherlands	South Holland		Europe	Netherlands	South Holland	genome	29775	Human	?	?	Dutch COVID-19 response team	Erasmus Medical Center	David Nieuwenhuijse et al	https://www.gisaid.org	?	2020-03-13
Netherlands/ZuidHolland_19/2020	ncov	EPI_ISL_414561	?	2020-03-05	Europe	Netherlands	South Holland		Europe	Netherlands	South Holland	genome	29775	Human	?	?	Dutch COVID-19 response team	Erasmus Medical Center	David Nieuwenhuijse et al	https://www.gisaid.org	?	2020-03-13
Netherlands/ZuidHolland_2/2020	ncov	EPI_ISL_414556	?	2020-03-06	Europe	Netherlands	South Holland		Europe	Netherlands	South Holland	genome	29775	Human	?	?	Dutch COVID-19 response team	Erasmus Medical Center	David Nieuwenhuijse et al	https://www.gisaid.org	?	2020-03-13
Netherlands/ZuidHolland_20/2020	ncov	EPI_ISL_414562	?	2020-03-03	Europe	Netherlands	South Holland		Europe	Netherlands	South Holland	genome	29775	Human	?	?	Dutch COVID-19 response team	Erasmus Medical Center	David Nieuwenhuijse et al	https://www.gisaid.org	?	2020-03-13
Netherlands/ZuidHolland_21/2020	ncov	EPI_ISL_414563	?	2020-03-03	Europe	Netherlands	South Holland		Europe	Netherlands	South Holland	genome	29772	Human	?	?	Dutch COVID-19 response team	Erasmus Medical Center	David Nieuwenhuijse et al	https://www.gisaid.org	?	2020-03-13
Netherlands/ZuidHolland_22/2020	ncov	EPI_ISL_414564	?	2020-03-08	Europe	Netherlands	South Holland		Europe	Netherlands	South Holland	genome	29775	Human	?	?	Dutch COVID-19 response team	Erasmus Medical Center	David Nieuwenhuijse et al	https://www.gisaid.org	?	2020-03-13
Netherlands/ZuidHolland_23/2020	ncov	EPI_ISL_414565	?	2020-03-09	Europe	Netherlands	South Holland		Europe	Netherlands	South Holland	genome	29775	Human	?	?	Dutch COVID-19 response team	Erasmus Medical Center	David Nieuwenhuijse et al	https://www.gisaid.org	?	2020-03-13
Netherlands/ZuidHolland_24/2020	ncov	EPI_ISL_414566	?	2020-03-06	Europe	Netherlands	South Holland		Europe	Netherlands	South Holland	genome	29775	Human	?	?	Dutch COVID-19 response team	Erasmus Medical Center	David Nieuwenhuijse et al	https://www.gisaid.org	?	2020-03-13
Netherlands/ZuidHolland_25/2020	ncov	EPI_ISL_415529	?	2020-03-09	Europe	Netherlands	South Holland		Europe	Netherlands	South Holland	genome	29786	Human	?	?	Dutch COVID-19 response team	Erasmus Medical Center	David Nieuwenhuijse et al	https://www.gisaid.org	?	2020-03-17
Netherlands/ZuidHolland_26/2020	ncov	EPI_ISL_415530	?	2020-03-09	Europe	Netherlands	South Holland		Europe	Netherlands	South Holland	genome	29786	Human	?	?	Dutch COVID-19 response team	Erasmus Medical Center	David Nieuwenhuijse et al	https://www.gisaid.org	?	2020-03-17
Netherlands/ZuidHolland_27/2020	ncov	EPI_ISL_415531	?	2020-03-09	Europe	Netherlands	South Holland		Europe	Netherlands	South Holland	genome	29786	Human	?	?	Dutch COVID-19 response team	Erasmus Medical Center	David Nieuwenhuijse et al	https://www.gisaid.org	?	2020-03-17
Netherlands/ZuidHolland_28/2020	ncov	EPI_ISL_415532	?	2020-03-09	Europe	Netherlands	South Holland		Europe	Netherlands	South Holland	genome	29786	Human	?	?	Dutch COVID-19 response team	Erasmus Medical Center	David Nieuwenhuijse et al	https://www.gisaid.org	?	2020-03-17
Netherlands/ZuidHolland_29/2020	ncov	EPI_ISL_415533	?	2020-03-09	Europe	Netherlands	South Holland		Europe	Netherlands	South Holland	genome	29786	Human	?	?	Dutch COVID-19 response team	Erasmus Medical Center	David Nieuwenhuijse et al	https://www.gisaid.org	?	2020-03-17
Netherlands/ZuidHolland_30/2020	ncov	EPI_ISL_415534	?	2020-03-11	Europe	Netherlands	South Holland		Europe	Netherlands	South Holland	genome	29783	Human	?	?	Dutch COVID-19 response team	Erasmus Medical Center	David Nieuwenhuijse et al	https://www.gisaid.org	?	2020-03-17
Netherlands/ZuidHolland_31/2020	ncov	EPI_ISL_415535	?	2020-03-12	Europe	Netherlands	South Holland		Europe	Netherlands	South Holland	genome	29786	Human	?	?	Dutch COVID-19 response team	Erasmus Medical Center	David Nieuwenhuijse et al	https://www.gisaid.org	?	2020-03-17
Netherlands/ZuidHolland_5/2020	ncov	EPI_ISL_414465	?	2020-03-04	Europe	Netherlands	South Holland		Europe	Netherlands	South Holland	genome	29786	Human	?	?	Dutch COVID-19 response team	Erasmus Medical Center	David Nieuwenhuijse et al	https://www.gisaid.org	?	2020-03-12
Netherlands/ZuidHolland_6/2020	ncov	EPI_ISL_414466	?	2020-03-04	Europe	Netherlands	South Holland		Europe	Netherlands	South Holland	genome	29786	Human	?	?	Dutch COVID-19 response team	Erasmus Medical Center	David Nieuwenhuijse et al	https://www.gisaid.org	?	2020-03-12
Netherlands/ZuidHolland_7/2020	ncov	EPI_ISL_414467	?	2020-03-05	Europe	Netherlands	South Holland		Europe	Netherlands	South Holland	genome	29780	Human	?	?	Dutch COVID-19 response team	Erasmus Medical Center	David Nieuwenhuijse et al	https://www.gisaid.org	?	2020-03-12
Netherlands/ZuidHolland_8/2020	ncov	EPI_ISL_414468	?	2020-03-06	Europe	Netherlands	South Holland		Europe	Netherlands	South Holland	genome	29786	Human	?	?	Dutch COVID-19 response team	Erasmus Medical Center	David Nieuwenhuijse et al	https://www.gisaid.org	?	2020-03-12
Netherlands/ZuidHolland_9/2020	ncov	EPI_ISL_414445	?	2020-03-03	Europe	Netherlands	South Holland		Europe	Netherlands	South Holland	genome	29786	Human	?	?	Dutch COVID-19 response team	Erasmus Medical Center	David Nieuwenhuijse et al	https://www.gisaid.org	?	2020-03-12
NewZealand/01/2020	ncov	EPI_ISL_413490	?	2020-02-27	Oceania	New Zealand	Auckland	Auckland	Asia	Iran	Iran	genome	29903	Human	?	Female	Auckland Hospital	Institute of Environmental Science and Research (ESR)	Matt Storey et al	https://www.gisaid.org	?	2020-03-05
NewZealand/20VR0189/2020	ncov	EPI_ISL_416519	?	2020-03-02	Oceania	New Zealand	Auckland		Oceania	New Zealand	Auckland	genome	29903	Human	?	Female	Auckland Hospital	Institute of Environmental Science and Research (ESR)	Matt Storey et al	https://www.gisaid.org	?	2020-03-22
NewZealand/20VR019/2020	ncov	EPI_ISL_416520	?	2020-03-04	Oceania	New Zealand	Auckland		Oceania	New Zealand	Auckland	genome	29903	Human	?	Male	Auckland Hospital	Institute of Environmental Science and Research (ESR)	Matt Storey et al	https://www.gisaid.org	?	2020-03-22
NewZealand/20VR0206/2020	ncov	EPI_ISL_416526	?	2020-03-05	Oceania	New Zealand	Auckland		Oceania	New Zealand	Auckland	genome	29903	Human	?	Female	Auckland Hospital	Institute of Environmental Science and Research (ESR)	Matt Storey et al	https://www.gisaid.org	?	2020-03-22
NewZealand/20VR0275/2020	ncov	EPI_ISL_416538	?	2020-03-15	Oceania	New Zealand	Wellington		Oceania	New Zealand	Wellington	genome	29903	Human	?	Male	Wellington Hospital	Institute of Environmental Science and Research (ESR)	Wellington SCL et al	https://www.gisaid.org	?	2020-03-23
NewZealand/20VR0276/2020	ncov	EPI_ISL_416539	?	2020-03-15	Oceania	New Zealand	Wellington		Oceania	New Zealand	Wellington	genome	29903	Human	?	Male	Wellington Hospital	Institute of Environmental Science and Research (ESR)	Matt Storey et al	https://www.gisaid.org	?	2020-03-23
NewZealand/CoV001/2020	ncov	EPI_ISL_417211	?	2020-03-11	Oceania	New Zealand	Otago		Oceania	New Zealand	Otago	genome	29682	Human	?	Male	Dunedin Hospital	University of Otago	M.E. Quiñones-Mateu et al	https://www.gisaid.org	?	2020-03-25
NewZealand/CoV002/2020	ncov	EPI_ISL_417212	?	2020-03-11	Oceania	New Zealand	Otago		Oceania	New Zealand	Otago	genome	29685	Human	?	Male	Dunedin Hospital	University of Otago	M.E. Quiñones-Mateu et al	https://www.gisaid.org	?	2020-03-25
Nigeria/Lagos01/2020	ncov	EPI_ISL_413550	?	2020-02-27	Africa	Nigeria	Lagos		Europe	Italy	Italy	genome	29759	Human	?	Male	Centre for Human and Zoonotic Virology (CHAZVY), College of Medicine University of Lagos/Lagos University Teaching Hospital (LUTH), part of the Laboratory Network of the Nigeria Centre for Disease Control (NCDC)	African Centre of Excellence for Genomics of Infectious Diseases (ACEGID), Redeemer's University, Ede, Osun State, Nigeria	Oluniyi P.E. et al	https://www.gisaid.org	?	2020-03-06
NorthernIreland/HSCNI01/2020	ncov	EPI_ISL_414949	?	2020-02-26	Europe	United Kingdom	Northern Ireland		Europe	United Kingdom	Northern Ireland	genome	29782	Human	48	Female	Regional Virus Laboratory, Belfast	Public Health Wales Microbiology Cardiff	Tanya Curran et al	https://www.gisaid.org	?	2020-03-16
NorthernIreland/NIRE-10201C/2020	ncov	EPI_ISL_441367	?	2020-03-23	Europe	United Kingdom	Northern Ireland		Europe	United Kingdom	Northern Ireland	genome	29873	Human	?	?	Regional Virus Laboratory, Belfast Health and Social Care Trust	COVID-19 Genomics UK (COG-UK) Consortium	Conall McCaughey et al	https://www.gisaid.org	?	2020-05-12
Norway/1379/2020	ncov	EPI_ISL_417483	?	2020-02-27	Europe	Norway	Oslo		Europe	Norway	Oslo	genome	29864	Human	?	?	Oslo University Hospital, Department of Medical Microbiology	Norwegian Institute of Public Health	Kathrine Stene-Johansen et al	https://www.gisaid.org	?	2020-03-26
Norway/1380/2020	ncov	EPI_ISL_417484	?	2020-02-26	Europe	Norway	Oslo		Europe	Norway	Oslo	genome	29865	Human	?	?	Oslo University Hospital, Department of Medical Microbiology	Norwegian Institute of Public Health, Department of Virology	Kathrine Stene-Johansen et al	https://www.gisaid.org	?	2020-03-26
Norway/1443/2020	ncov	EPI_ISL_417490	?	2020-02-27	Europe	Norway	Oslo		Europe	Norway	Oslo	genome	29864	Human	?	?	Oslo University Hospital, Department of Medical Microbiology	Norwegian Institute of Public Health, Department of Virology	Kathrine Stene-Johansen et al	https://www.gisaid.org	?	2020-03-26
Norway/1493/2020	ncov	EPI_ISL_417488	?	2020-02-29	Europe	Norway	Oslo		Europe	Norway	Oslo	genome	29860	Human	?	?	Oslo University Hospital, Department of Medical Microbiology	Norwegian Institute of Public Health, Department of Virology	Kathrine Stene-Johansen et al	https://www.gisaid.org	?	2020-03-26
Norway/1494/2020	ncov	EPI_ISL_417489	?	2020-02-29	Europe	Norway	Oslo		Europe	Norway	Oslo	genome	29860	Human	?	?	Oslo University Hospital, Department of Medical Microbiology	Norwegian Institute of Public Health, Department of Virology	Kathrine Stene-Johansen et al	https://www.gisaid.org	?	2020-03-26
Norway/1526/2020	ncov	EPI_ISL_417485	?	2020-03-02	Europe	Norway	Oslo		Europe	Norway	Oslo	genome	29891	Human	?	?	University Hospital of Northern Norway, Department for Microbiology and Infectious Disease Control	Norwegian Institute of Public Health, Department of Virology	Kathrine Stene-Johansen et al	https://www.gisaid.org	?	2020-03-26
Norway/1538/2020	ncov	EPI_ISL_417486	?	2020-03-01	Europe	Norway	Oslo		Europe	Norway	Oslo	genome	29866	Human	?	?	Hospital of Southern Norway - Kristiansand, Department of Medical Microbiology	Norwegian Institute of Public Health, Department of Virology	Kathrine Stene-Johansen et al	https://www.gisaid.org	?	2020-03-26
Norway/1539/2020	ncov	EPI_ISL_417487	?	2020-03-01	Europe	Norway	Oslo		Europe	Norway	Oslo	genome	29860	Human	?	?	Hospital of Southern Norway - Kristiansand, Department of Medical Microbiology	Norwegian Institute of Public Health, Department of Virology	Kathrine Stene-Johansen et al	https://www.gisaid.org	?	2020-03-26
Pakistan/Gilgit1/2020	ncov	EPI_ISL_417444	?	2020-03-04	Asia	Pakistan	Gilgit Baltistan	Gilgit	Asia	Iran	Iran	genome	29836	Human	40	Female	unknown	Department of Healthcare Biotechnology	Javed et al	https://www.gisaid.org	?	2020-03-26
Panama/328677/2020	ncov	EPI_ISL_415152	?	2020-03-06	North America	Panama	Panama City		Europe	Spain	Comunitat Valenciana	genome	29865	Human	40	Female	Gorgas Memorial Institute for Health Studies	Gorgas Memorial Institute for Health Studies	Danilo Franco et al	https://www.gisaid.org	?	2020-03-16
Poland/PL_P1/2020	ncov	EPI_ISL_416488	?	2020-03-03	Europe	Poland	Zielonogorskie		Europe	Poland	Zielonogorskie	genome	29903	Human	66	Male	ViroGenetics - BSL3 Laboratory of Virology; Human Genome Variation Research Group & Genomics Centre MCB; Bioinformatics Research Group Department of Virology	ViroGenetics - BSL3 Laboratory of Virology; Human Genome Variation Research Group & Genomics Centre MCB; Bioinformatics Research Group Department of Virology	Aleksandra Milewska et al	https://www.gisaid.org	?	2020-03-22
Portugal/CV62/2020	ncov	EPI_ISL_413647	?	2020-03-01	Europe	Portugal	Portugal		Europe	Italy	Italy	genome	29903	Human	60	Male	Centro Hospital do Porto, E.P.E. - H. Geral de Santo Antonio	Instituto Nacional de Saude (INSA)	Raquel Guiomar et al	https://www.gisaid.org	?	2020-03-09
Portugal/CV63/2020	ncov	EPI_ISL_413648	?	2020-03-01	Europe	Portugal	Portugal		Europe	Portugal	Portugal	genome	29903	Human	33	Male	Centro Hospitalar e Universitário de Sao Joao, Porto	Instituto Nacional de Saude (INSA)	Raquel Guiomar et al	https://www.gisaid.org	?	2020-03-09
SaudiArabia/KAIMRC-Alghoribi/2020	ncov	EPI_ISL_416432	?	2020-03-07	Asia	Saudi Arabia	Riyadh		Asia	Saudi Arabia	Riyadh	genome	29843	Human	68	Male	Clinical Microbiology Lab	Infectious Disease Research Department, King Abdullah International Medical Research Center (KAIMRC)	Majed Alghoribi et al	https://www.gisaid.org	?	2020-03-21
SaudiArabia/SCDC-3321/2020	ncov	EPI_ISL_416521	?	2020-03-10	Asia	Saudi Arabia	Saudi Arabia		Asia	Saudi Arabia	Saudi Arabia	genome	29899	Human	70	Female	Public Health Laboratory	Public Health Laboratory, Saudi CDC	Albarrag et al	https://www.gisaid.org	?	2020-03-22
SaudiArabia/SCDC-3324/2020	ncov	EPI_ISL_416522	?	2020-03-10	Asia	Saudi Arabia	Saudi Arabia		Asia	Saudi Arabia	Saudi Arabia	genome	29899	Human	67	Female	Public Health Laboratory, Saudi CDC	Public Health Laboratory, Saudi CDC	Albarrag et al	https://www.gisaid.org	?	2020-03-22
Scotland/CVR01/2020	ncov	EPI_ISL_413221	?	2020-03-02	Europe	United Kingdom	Scotland		Europe	Italy	Italy	genome	29903	Human	51	Male	West of Scotland Specialist Virology Centre, NHSGGC	MRC-University of Glasgow Centre for Virus Research	Emma Thomson et al	https://www.gisaid.org	?	2020-03-04
Scotland/CVR02/2020	ncov	EPI_ISL_414024	?	2020-03-02	Europe	United Kingdom	Scotland		Europe	United Kingdom	Scotland	genome	29903	Human	?	?	West of Scotland Specialist Virology Centre, NHSGGC	MRC-University of Glasgow Centre for Virus Research	Emma Thomson et al	https://www.gisaid.org	?	2020-03-10
Scotland/CVR03/2020	ncov	EPI_ISL_414025	?	2020-03-01	Europe	United Kingdom	Scotland		Europe	United Kingdom	Scotland	genome	29903	Human	?	?	West of Scotland Specialist Virology Centre, NHSGGC	MRC-University of Glasgow Centre for Virus Research	Emma Thomson et al	https://www.gisaid.org	?	2020-03-10
Scotland/CVR04/2020	ncov	EPI_ISL_414026	?	2020-03-04	Europe	United Kingdom	Scotland		Europe	United Kingdom	Scotland	genome	29903	Human	?	?	West of Scotland Specialist Virology Centre, NHSGGC	MRC-University of Glasgow Centre for Virus Research	Emma Thomson et al	https://www.gisaid.org	?	2020-03-10
Scotland/CVR05/2020	ncov	EPI_ISL_414027	?	2020-03-04	Europe	United Kingdom	Scotland		Europe	United Kingdom	Scotland	genome	29903	Human	?	?	West of Scotland Specialist Virology Centre, NHSGGC	MRC-University of Glasgow Centre for Virus Research	Emma Thomson et al	https://www.gisaid.org	?	2020-03-10
Scotland/CVR06/2020	ncov	EPI_ISL_415628	?	2020-03-07	Europe	United Kingdom	Scotland		Europe	United Kingdom	Scotland	genome	29903	Human	?	Unknown	West of Scotland Specialist Virology Centre, NHSGGC	MRC-University of Glasgow Centre for Virus Research	Kathy Smollett et al	https://www.gisaid.org	?	2020-03-18
Scotland/CVR07/2020	ncov	EPI_ISL_415630	?	2020-03-09	Europe	United Kingdom	Scotland		Europe	United Kingdom	Scotland	genome	29903	Human	?	Unknown	West of Scotland Specialist Virology Centre, NHSGGC	MRC-University of Glasgow Centre for Virus Research	Kathy Smollett et al	https://www.gisaid.org	?	2020-03-18
Scotland/CVR10/2020	ncov	EPI_ISL_415631	?	2020-03-10	Europe	United Kingdom	Scotland		Europe	United Kingdom	Scotland	genome	29903	Human	?	Unknown	West of Scotland Specialist Virology Centre, NHSGGC	MRC-University of Glasgow Centre for Virus Research	Kathy Smollett et al	https://www.gisaid.org	?	2020-03-18
Scotland/CVR140/2020	ncov	EPI_ISL_425684	?	2020-03-16	Europe	United Kingdom	Scotland		Europe	United Kingdom	Scotland	genome	29782	Human	?	?	West of Scotland Specialist Virology Centre, NHSGGC / MRC-University of Glasgow Centre for Virus Research	COVID-19 Genomics UK (COG-UK) Consortium	Ana da Silva Filipe et al	https://www.gisaid.org	?	2020-04-14
Scotland/CVR2803/2020	ncov	EPI_ISL_438981	?	2020-04-21	Europe	United Kingdom	Scotland		Europe	United Kingdom	Scotland	genome	29903	Human	?	?	West of Scotland Specialist Virology Centre, NHSGGC / MRC-University of Glasgow Centre for Virus Research	COVID-19 Genomics UK (COG-UK) Consortium	Ana da Silva Filipe et al	https://www.gisaid.org	?	2020-05-12
Scotland/CVR3129/2020	ncov	EPI_ISL_439041	?	2020-04-27	Europe	United Kingdom	Scotland		Europe	United Kingdom	Scotland	genome	29782	Human	?	?	West of Scotland Specialist Virology Centre, NHSGGC / MRC-University of Glasgow Centre for Virus Research	COVID-19 Genomics UK (COG-UK) Consortium	Ana da Silva Filipe et al	https://www.gisaid.org	?	2020-05-12
Scotland/CVR375/2020	ncov	EPI_ISL_433287	?	2020-03-21	Europe	United Kingdom	Scotland		Europe	United Kingdom	Scotland	genome	29903	Human	?	?	West of Scotland Specialist Virology Centre, NHSGGC / MRC-University of Glasgow Centre for Virus Research	COVID-19 Genomics UK (COG-UK) Consortium	Ana da Silva Filipe et al	https://www.gisaid.org	?	2020-04-29
Scotland/EDB003/2020	ncov	EPI_ISL_415640	?	2020-03-08	Europe	United Kingdom	Scotland		Europe	United Kingdom	Scotland	genome	29903	Human	?	Unknown	Virology Department, Royal Infirmary of Edinburgh, NHS Lothian	Virology Department, Royal Infirmary of Edinburgh, NHS Lothian	McHugh M et al	https://www.gisaid.org	?	2020-03-18
Scotland/EDB004/2020	ncov	EPI_ISL_415629	?	2020-03-04	Europe	United Kingdom	Scotland		Europe	United Kingdom	Scotland	genome	29903	Human	?	Unknown	Virology Department, Royal Infirmary of Edinburgh, NHS Lothian	Virology Department, Royal Infirmary of Edinburgh, NHS Lothian	McHugh M et al	https://www.gisaid.org	?	2020-03-18
Scotland/EDB005/2020	ncov	EPI_ISL_415632	?	2020-03-07	Europe	United Kingdom	Scotland		Europe	United Kingdom	Scotland	genome	29903	Human	?	Unknown	Virology Department, Royal Infirmary of Edinburgh, NHS Lothian	Virology Department, Royal Infirmary of Edinburgh, NHS Lothian	McHugh M et al	https://www.gisaid.org	?	2020-03-18
Scotland/EDB006/2020	ncov	EPI_ISL_415633	?	2020-03-09	Europe	United Kingdom	Scotland		Europe	United Kingdom	Scotland	genome	29903	Human	?	Unknown	Virology Department, Royal Infirmary of Edinburgh, NHS Lothian	Virology Department, Royal Infirmary of Edinburgh, NHS Lothian	McHugh M et al	https://www.gisaid.org	?	2020-03-18
Scotland/EDB007/2020	ncov	EPI_ISL_415634	?	2020-03-06	Europe	United Kingdom	Scotland		Europe	United Kingdom	Scotland	genome	29903	Human	?	Unknown	Virology Department, Royal Infirmary of Edinburgh, NHS Lothian	Virology Department, Royal Infirmary of Edinburgh, NHS Lothian	McHugh M et al	https://www.gisaid.org	?	2020-03-18
Scotland/EDB008/2020	ncov	EPI_ISL_415635	?	2020-03-09	Europe	United Kingdom	Scotland		Europe	United Kingdom	Scotland	genome	29903	Human	?	Unknown	Virology Department, Royal Infirmary of Edinburgh, NHS Lothian	Virology Department, Royal Infirmary of Edinburgh, NHS Lothian	McHugh M et al	https://www.gisaid.org	?	2020-03-18
Scotland/EDB009/2020	ncov	EPI_ISL_415636	?	2020-03-06	Europe	United Kingdom	Scotland		Europe	United Kingdom	Scotland	genome	29903	Human	?	Unknown	Virology Department, Royal Infirmary of Edinburgh, NHS Lothian	Virology Department, Royal Infirmary of Edinburgh, NHS Lothian	McHugh M et al	https://www.gisaid.org	?	2020-03-18
Scotland/EDB011/2020	ncov	EPI_ISL_415637	?	2020-03-04	Europe	United Kingdom	Scotland		Europe	United Kingdom	Scotland	genome	29903	Human	?	Unknown	Virology Department, Royal Infirmary of Edinburgh, NHS Lothian	Virology Department, Royal Infirmary of Edinburgh, NHS Lothian	McHugh M et al	https://www.gisaid.org	?	2020-03-18
Scotland/EDB012/2020	ncov	EPI_ISL_415638	?	2020-03-07	Europe	United Kingdom	Scotland		Europe	United Kingdom	Scotland	genome	29903	Human	?	Unknown	Virology Department, Royal Infirmary of Edinburgh, NHS Lothian	Virology Department, Royal Infirmary of Edinburgh, NHS Lothian	McHugh M et al	https://www.gisaid.org	?	2020-03-18
Scotland/EDB013/2020	ncov	EPI_ISL_415639	?	2020-03-10	Europe	United Kingdom	Scotland		Europe	United Kingdom	Scotland	genome	29903	Human	?	Unknown	Virology Department, Royal Infirmary of Edinburgh, NHS Lothian	Virology Department, Royal Infirmary of Edinburgh, NHS Lothian	McHugh M et al	https://www.gisaid.org	?	2020-03-18
Scotland/EDB084/2020	ncov	EPI_ISL_425876	?	2020-03-21	Europe	United Kingdom	Scotland		Europe	United Kingdom	Scotland	genome	29903	Human	?	?	Virology Department, Royal Infirmary of Edinburgh, NHS Lothian / School of Biological Sciences, University of Edinburgh / Institute of Genetics and Molecular Medicine, University of Edinburgh	COVID-19 Genomics UK (COG-UK) Consortium	McHugh M et al	https://www.gisaid.org	?	2020-04-14
Scotland/EDB162/2020	ncov	EPI_ISL_425924	?	2020-03-24	Europe	United Kingdom	Scotland		Europe	United Kingdom	Scotland	genome	29903	Human	?	?	Virology Department, Royal Infirmary of Edinburgh, NHS Lothian / School of Biological Sciences, University of Edinburgh / Institute of Genetics and Molecular Medicine, University of Edinburgh	COVID-19 Genomics UK (COG-UK) Consortium	McHugh M et al	https://www.gisaid.org	?	2020-04-14
Scotland/EDB921/2020	ncov	EPI_ISL_432880	?	2020-04-04	Europe	United Kingdom	Scotland		Europe	United Kingdom	Scotland	genome	29903	Human	?	?	Virology Department, Royal Infirmary of Edinburgh, NHS Lothian / School of Biological Sciences, University of Edinburgh / Institute of Genetics and Molecular Medicine, University of Edinburgh	COVID-19 Genomics UK (COG-UK) Consortium	McHugh M et al	https://www.gisaid.org	?	2020-04-29
Shandong/IVDC-SD-001/2020	ncov	EPI_ISL_408482	?	2020-01-19	Asia	China	Shandong	Qingdao	Asia	China	Shandong	genome	29891	Human	37	Male	National Institute for Viral Disease Control and Prevention, China CDC	National Institute for Viral Disease Control & Prevention, CCDC	Wenjie Tan et al	https://www.gisaid.org	?	2020-02-09
Shandong/LY001/2020	ncov	EPI_ISL_414934	?	2020-01-21	Asia	China	Shandong		Asia	China	Shandong	genome	29870	Human	62	Female	Shandong Provincial Center for Disease Control and Prevention	Beijing Institute of Microbiology and Epidemiology	Xiao-Lin Jiang et al	https://www.gisaid.org	?	2020-03-16
Shandong/LY002/2020	ncov	EPI_ISL_414935	?	2020-01-21	Asia	China	Shandong		Asia	China	Shandong	genome	29719	Human	65	Male	Shandong Provincial Center for Disease Control and Prevention	Beijing Institute of Microbiology and Epidemiology	Xiao-Lin Jiang et al	https://www.gisaid.org	?	2020-03-16
Shandong/LY003/2020	ncov	EPI_ISL_414936	?	2020-01-23	Asia	China	Shandong		Asia	China	Shandong	genome	29535	Human	37	Male	Shandong Provincial Center for Disease Control and Prevention	Beijing Institute of Microbiology and Epidemiology	Xiao-Lin Jiang et al	https://www.gisaid.org	?	2020-03-16
[truncated: 792 more rows]
