# Supplementary material for: Dynamics of binding ability prediction between spike protein and human ACE2 reveals the adaptive strategy of SARS-CoV-2 in humans
Source: Sci Rep. 2021 Feb 4;11:3187. doi: 10.1038/s41598-021-82938-2 (PMC7862608; doi:10.1038/s41598-021-82938-2)
Supplement: Supplementary file 8 — Supplementary Information 8 [file 41598_2021_82938_MOESM8_ESM.csv]

mseq	sseq	mutseq	mutation	Affinity	dAffinity	Affinity_all	Stability	dStability	Stability_all
1	1	0	2:T333T	-88.25519431	0	-2206.3799	-792.0026978	0	-19797.32476
1	1	1	2:T333A	-88.25519431	-1.42E-13	-2206.3799	-791.9805249	0.022172814	-19798.2071
1	1	2	2:T333R	-88.25519431	-1.39E-12	-2206.3799	-792.3097238	-0.307026002	-19806.6145
1	1	3	2:T333N	-88.25519431	-2.46E-12	-2206.3799	-791.2637035	0.73899428	-19776.0836
1	1	4	2:T333D	-88.25519431	-4.36E-12	-2206.3799	-790.8842811	1.118416679	-19769.65383
1	1	5	2:T333C	-88.25519431	1.61E-12	-2206.3799	-791.3483997	0.654298064	-19780.74719
1	1	6	2:T333Q	-88.25519431	-8.67E-13	-2206.3799	-791.5959518	0.406746001	-19779.25336
1	1	7	2:T333E	-88.25519431	-3.41E-12	-2206.3799	-791.0059271	0.996770651	-19766.95147
1	1	8	2:T333G	-88.25519431	-1.90E-12	-2206.3799	-791.796452	0.20624574	-19794.45722
1	1	9	2:T333H	-88.25519431	-3.96E-12	-2206.3799	-791.2203001	0.782397618	-19777.47484
1	1	10	2:T333I	-88.25519431	8.53E-13	-2206.3799	-791.9537678	0.04892994	-19792.33759
1	1	11	2:T333L	-88.25519431	-1.80E-12	-2206.3799	-791.7742098	0.228487935	-19790.15437
1	1	12	2:T333K	-88.25519431	2.79E-12	-2206.3799	-792.1865504	-0.183852608	-19795.94294
1	1	13	2:T333M	-88.25519431	1.98E-12	-2206.3799	-791.5672533	0.435444449	-19781.01049
1	1	14	2:T333F	-88.25519431	-1.14E-12	-2206.3799	-791.664699	0.337998723	-19783.34391
1	1	15	2:T333P	-88.25519431	-1.15E-12	-2206.3799	-792.2280239	-0.225326188	-19803.3974
1	1	16	2:T333S	-88.25519431	-8.10E-13	-2206.3799	-791.1828291	0.819868662	-19778.29818
1	1	17	2:T333W	-88.25519431	3.18E-12	-2206.3799	-791.5457583	0.456939435	-19783.37665
1	1	18	2:T333Y	-88.25519431	3.35E-12	-2206.3799	-791.2822531	0.720444687	-19774.02985
1	1	19	2:T333V	-88.25519431	4.26E-14	-2206.3799	-791.967019	0.035678732	-19793.47541
1	2	0	2:N334N	-88.25519431	0	-2206.3799	-795.7234055	0	-19891.8606
1	2	1	2:N334A	-88.25519431	6.01E-12	-2206.3799	-795.4182389	0.305166604	-19884.89598
1	2	2	2:N334R	-88.25519431	-3.34E-12	-2206.3799	-795.9164195	-0.193013999	-19894.47713
1	2	3	2:N334D	-88.25519431	8.38E-13	-2206.3799	-795.2076415	0.515764014	-19878.38588
1	2	4	2:N334C	-88.25519431	2.60E-12	-2206.3799	-795.4723162	0.251089316	-19885.57509
1	2	5	2:N334Q	-88.25519431	1.96E-12	-2206.3799	-795.0504378	0.672967742	-19874.20893
1	2	6	2:N334E	-88.25519431	2.42E-13	-2206.3799	-794.9504808	0.772924712	-19870.92182
1	2	7	2:N334G	-88.25519431	9.17E-12	-2206.3799	-795.1505697	0.572835836	-19878.01842
1	2	8	2:N334H	-88.25519431	-7.66E-12	-2206.3799	-795.4625117	0.260893888	-19885.83791
1	2	9	2:N334I	-88.25519431	-6.25E-13	-2206.3799	-795.7523149	-0.028909319	-19893.0578
1	2	10	2:N334L	-88.25519431	-3.81E-12	-2206.3799	-795.5286242	0.194781356	-19885.68172
1	2	11	2:N334K	-88.25519431	-6.62E-12	-2206.3799	-795.1190927	0.604312832	-19875.33083
1	2	12	2:N334M	-88.25519431	2.67E-12	-2206.3799	-795.1864719	0.536933655	-19874.41611
1	2	13	2:N334F	-88.25519431	-1.08E-12	-2206.3799	-795.6691464	0.0542591	-19883.8319
1	2	14	2:N334P	-88.25519431	6.92E-12	-2206.3799	-795.324686	0.398719559	-19882.67786
1	2	15	2:N334S	-88.25519431	-4.36E-12	-2206.3799	-795.2340512	0.489354376	-19879.72233
1	2	16	2:N334T	-88.25519431	-1.93E-12	-2206.3799	-795.3341647	0.389240832	-19882.65815
1	2	17	2:N334W	-88.25519431	1.12E-12	-2206.3799	-795.1551472	0.568258351	-19862.23408
1	2	18	2:N334Y	-88.25519431	-2.00E-12	-2206.3799	-795.3793162	0.344089311	-19876.65332
1	2	19	2:N334V	-88.25519431	2.53E-12	-2206.3799	-795.5981671	0.125238458	-19888.65038
1	3	0	2:L335L	-88.25519431	0	-2206.3799	-799.6987428	0	-19990.79596
1	3	1	2:L335A	-88.25519431	1.26E-12	-2206.3799	-798.540538	1.158204729	-19963.12451
1	3	2	2:L335R	-88.25519431	4.69E-13	-2206.3799	-799.1358418	0.562900944	-19967.78103
1	3	3	2:L335N	-88.25519431	-8.64E-12	-2206.3799	-798.0447936	1.653949145	-19949.34801
1	3	4	2:L335D	-88.25519431	-2.40E-12	-2206.3799	-797.5649816	2.133761106	-19937.95642
1	3	5	2:L335C	-88.25519431	-4.76E-12	-2206.3799	-798.3704355	1.328307286	-19958.40484
1	3	6	2:L335Q	-88.25519431	-1.10E-11	-2206.3799	-798.291896	1.406846725	-19954.6787
1	3	7	2:L335E	-88.25519431	-7.18E-12	-2206.3799	-798.2520535	1.446689221	-19953.5285
1	3	8	2:L335G	-88.25519431	1.29E-12	-2206.3799	-798.6112277	1.087515041	-19963.85156
1	3	9	2:L335H	-88.25519431	-1.02E-11	-2206.3799	-798.2196257	1.47911705	-19953.97453
1	3	10	2:L335I	-88.25519431	-3.15E-12	-2206.3799	-798.9443213	0.754421414	-19969.45104
1	3	11	2:L335K	-88.25519431	-5.54E-13	-2206.3799	-798.2390607	1.459682067	-19952.12141
1	3	12	2:L335M	-88.25519431	-3.87E-12	-2206.3799	-798.7264869	0.972255838	-19962.72277
1	3	13	2:L335F	-88.25519431	-1.14E-12	-2206.3799	-799.6544102	0.044332515	-19986.46868
1	3	14	2:L335P	-88.25519431	-4.66E-12	-2206.3799	-797.4923462	2.206396585	-19936.21802
1	3	15	2:L335S	-88.25519431	-1.22E-11	-2206.3799	-798.2285402	1.470202521	-19954.84156
1	3	16	2:L335T	-88.25519431	-5.12E-12	-2206.3799	-798.3843102	1.314432534	-19957.4385
1	3	17	2:L335W	-88.25519431	2.23E-12	-2206.3799	-799.3671978	0.331544908	-19975.38745
1	3	18	2:L335Y	-88.25519431	-1.56E-12	-2206.3799	-799.2810018	0.417740956	-19966.40339
1	3	19	2:L335V	-88.25519431	-1.09E-11	-2206.3799	-798.6157507	1.082992082	-19964.14259
1	4	0	2:C336C	-88.25519431	0	-2206.3799	-799.3939775	0	-19983.55396
1	4	1	2:C336A	-88.25519431	-7.76E-12	-2206.3799	-794.8940366	4.499940936	-19869.59996
1	4	2	2:C336R	-88.25519431	-3.17E-12	-2206.3799	-795.8095403	3.584437252	-19894.1803
1	4	3	2:C336N	-88.25519431	3.69E-13	-2206.3799	-794.6948197	4.699157795	-19863.26
1	4	4	2:C336D	-88.25519431	-6.11E-12	-2206.3799	-793.9698715	5.424105968	-19847.60521
1	4	5	2:C336Q	-88.25519431	-9.25E-12	-2206.3799	-795.006953	4.387024459	-19873.75294
1	4	6	2:C336E	-88.25519431	7.11E-14	-2206.3799	-794.1641944	5.229783114	-19852.30293
1	4	7	2:C336G	-88.25519431	2.84E-13	-2206.3799	-794.0378877	5.356089822	-19850.35211
1	4	8	2:C336H	-88.25519431	-6.49E-12	-2206.3799	-794.3268667	5.067110755	-19856.31163
1	4	9	2:C336I	-88.25519431	-2.13E-13	-2206.3799	-795.8173011	3.57667639	-19892.66717
1	4	10	2:C336L	-88.25519431	6.18E-12	-2206.3799	-795.9057734	3.488204092	-19896.11561
1	4	11	2:C336K	-88.25519431	-2.42E-13	-2206.3799	-795.2684805	4.125497043	-19879.52553
1	4	12	2:C336M	-88.25519431	-3.98E-13	-2206.3799	-795.6395031	3.754474452	-19889.73363
1	4	13	2:C336F	-88.25519431	1.98E-12	-2206.3799	-796.5562024	2.837775123	-19912.73806
1	4	14	2:C336P	-88.25519431	4.46E-12	-2206.3799	-794.6108976	4.783079871	-19863.46314
1	4	15	2:C336S	-88.25519431	-2.59E-12	-2206.3799	-794.9077357	4.486241794	-19871.84671
1	4	16	2:C336T	-88.25519431	-5.36E-12	-2206.3799	-795.4519519	3.942025603	-19883.36834
1	4	17	2:C336W	-88.25519431	2.06E-12	-2206.3799	-796.6960688	2.697908717	-19915.98111
1	4	18	2:C336Y	-88.25519431	-1.32E-12	-2206.3799	-796.3467159	3.047261602	-19907.04822
1	4	19	2:C336V	-88.25519431	-4.38E-12	-2206.3799	-795.6310994	3.762878139	-19889.15496
1	5	0	2:P337P	-88.25519431	0	-2206.3799	-800.3573904	0	-20006.82289
1	5	1	2:P337A	-88.25519431	-7.59E-12	-2206.3799	-799.5284155	0.828974983	-19985.0121
1	5	2	2:P337R	-88.25519431	1.49E-12	-2206.3799	-800.6723205	-0.314930012	-20012.08704
1	5	3	2:P337N	-88.25519431	-1.81E-11	-2206.3799	-799.4040904	0.953300014	-19982.28284
1	5	4	2:P337D	-88.25519431	2.24E-11	-2206.3799	-799.4744595	0.882930959	-19984.45691
1	5	5	2:P337C	-88.25519431	2.50E-12	-2206.3799	-799.9193628	0.438027639	-19995.08448
1	5	6	2:P337Q	-88.25519431	-1.19E-11	-2206.3799	-799.9091009	0.448289533	-19991.27461
1	5	7	2:P337E	-88.25519431	5.88E-12	-2206.3799	-799.5354722	0.821918264	-19983.63172
1	5	8	2:P337G	-88.25519431	-2.07E-11	-2206.3799	-799.3768489	0.980541504	-19982.20135
1	5	9	2:P337H	-88.25519431	1.71E-11	-2206.3799	-800.2743929	0.082997543	-20004.55328
1	5	10	2:P337I	-88.25519431	-2.36E-11	-2206.3799	-800.2586738	0.098716605	-19999.18171
1	5	11	2:P337L	-88.25519431	-6.54E-13	-2206.3799	-800.0458656	0.311524835	-19998.23911
1	5	12	2:P337K	-88.25519431	-7.30E-12	-2206.3799	-799.9397748	0.417615634	-19993.63001
1	5	13	2:P337M	-88.25519431	-3.21E-11	-2206.3799	-799.799838	0.557552429	-19989.57301
1	5	14	2:P337F	-88.25519431	1.95E-11	-2206.3799	-800.6196976	-0.262307103	-20008.28664
1	5	15	2:P337S	-88.25519431	5.56E-12	-2206.3799	-799.8660483	0.491342126	-19994.5771
1	5	16	2:P337T	-88.25519431	-2.17E-11	-2206.3799	-800.1552845	0.202105977	-19998.74316
1	5	17	2:P337W	-88.25519431	-8.73E-12	-2206.3799	-800.4829144	-0.12552397	-20001.8022
1	5	18	2:P337Y	-88.25519431	-1.98E-11	-2206.3799	-800.5661533	-0.208762828	-20002.77838
1	5	19	2:P337V	-88.25519431	-3.79E-12	-2206.3799	-800.0728945	0.284495949	-19999.59677
1	6	0	2:F338F	-88.25519431	0	-2206.3799	-800.9384755	0	-20008.61066
1	6	1	2:F338A	-88.25519431	6.37E-10	-2206.3799	-798.3448841	2.593591326	-19956.84091
1	6	2	2:F338R	-88.25519431	8.61E-10	-2206.3799	-799.8854658	1.053009695	-19979.58576
1	6	3	2:F338N	-88.25519431	8.54E-10	-2206.3799	-798.4322898	2.506185694	-19938.01373
1	6	4	2:F338D	-88.25519431	6.96E-10	-2206.3799	-798.070106	2.868369496	-19942.17439
1	6	5	2:F338C	-88.25519431	7.98E-10	-2206.3799	-798.5781004	2.360375093	-19961.24995
1	6	6	2:F338Q	-88.25519431	7.74E-10	-2206.3799	-798.9759552	1.962520277	-19968.18061
1	6	7	2:F338E	-88.25519431	7.62E-10	-2206.3799	-798.637816	2.300659487	-19958.16309
1	6	8	2:F338G	-88.25519431	7.46E-10	-2206.3799	-797.7914426	3.147032845	-19942.31137
1	6	9	2:F338H	-88.25519431	8.70E-10	-2206.3799	-798.8041313	2.134344117	-19957.88348
1	6	10	2:F338I	-88.25519431	8.56E-10	-2206.3799	-799.5326366	1.405838817	-19982.41725
1	6	11	2:F338L	-88.25519431	8.80E-10	-2206.3799	-800.0760333	0.862442193	-19998.72522
1	6	12	2:F338K	-88.25519431	2.40E-10	-2206.3799	-799.1885353	1.74994019	-19958.32951
1	6	13	2:F338M	-88.25519431	-2.71E-11	-2206.3799	-799.4419664	1.496509062	-19972.88476
1	6	14	2:F338P	-88.25519431	8.39E-10	-2206.3799	-798.4931315	2.44534396	-19960.82732
1	6	15	2:F338S	-88.25519431	7.98E-10	-2206.3799	-798.1955912	2.742884244	-19953.6493
1	6	16	2:F338T	-88.25519431	7.67E-10	-2206.3799	-798.9162775	2.022197956	-19967.5836
1	6	17	2:F338W	-88.25519431	1.61E-10	-2206.3799	-799.5891791	1.349296373	-19983.09554
1	6	18	2:F338Y	-88.25519431	7.12E-10	-2206.3799	-800.1958964	0.742579039	-20002.39342
1	6	19	2:F338V	-88.25519431	8.38E-10	-2206.3799	-799.3872051	1.551270406	-19981.73925
1	7	0	2:G339G	-88.25519431	0	-2206.3799	-798.3271989	0	-19956.42193
1	7	1	2:G339A	-88.25519431	1.27E-10	-2206.3799	-797.7745672	0.552631737	-19943.6687
1	7	2	2:G339R	-88.25519431	-7.80E-10	-2206.3799	-799.2050206	-0.877821674	-19978.7586
1	7	3	2:G339N	-88.25519431	6.34E-11	-2206.3799	-797.4862659	0.840933013	-19934.90098
1	7	4	2:G339D	-88.25519431	-1.04E-10	-2206.3799	-797.2437374	1.083461473	-19930.08094
1	7	5	2:G339C	-88.25519431	1.45E-10	-2206.3799	-797.7635815	0.563617461	-19942.74493
1	7	6	2:G339Q	-88.25519431	8.76E-11	-2206.3799	-797.3505548	0.976644162	-19931.61339
1	7	7	2:G339E	-88.25519431	-5.73E-11	-2206.3799	-797.2236952	1.103503718	-19929.39259
1	7	8	2:G339H	-88.25519431	-1.81E-10	-2206.3799	-797.5210799	0.806118983	-19936.92558
1	7	9	2:G339I	-88.25519431	2.74E-11	-2206.3799	-797.9652009	0.361998003	-19947.62133
1	7	10	2:G339L	-88.25519431	7.01E-11	-2206.3799	-797.8919726	0.435226344	-19946.37617
1	7	11	2:G339K	-88.25519431	-4.75E-11	-2206.3799	-798.1274725	0.19972637	-19949.74994
1	7	12	2:G339M	-88.25519431	6.55E-11	-2206.3799	-797.6637407	0.663458216	-19936.33564
1	7	13	2:G339F	-88.25519431	-8.81E-13	-2206.3799	-798.2653239	0.061875005	-19953.5797
1	7	14	2:G339P	-88.25519431	-1.58E-10	-2206.3799	-797.2104199	1.116778987	-19928.40312
1	7	15	2:G339S	-88.25519431	8.17E-11	-2206.3799	-797.4739543	0.853244643	-19934.22273
1	7	16	2:G339T	-88.25519431	-3.31E-10	-2206.3799	-797.3772423	0.949956666	-19931.3766
1	7	17	2:G339W	-88.25519431	6.26E-11	-2206.3799	-798.1116038	0.215595116	-19945.94666
1	7	18	2:G339Y	-88.25519431	4.40E-11	-2206.3799	-798.0122783	0.314920575	-19947.08271
1	7	19	2:G339V	-88.25519431	-1.83E-10	-2206.3799	-797.9485285	0.378670419	-19945.90846
1	8	0	2:E340E	-88.25519431	0	-2206.3799	-791.1768266	0	-19777.54176
1	8	1	2:E340A	-88.25519431	-6.80E-10	-2206.3799	-790.8902015	0.286625078	-19769.95575
1	8	2	2:E340R	-88.25519431	-3.71E-11	-2206.3799	-790.7776169	0.399209661	-19764.1289
1	8	3	2:E340N	-88.25519431	-2.54E-11	-2206.3799	-790.4929803	0.683846324	-19760.23463
1	8	4	2:E340D	-88.25519431	2.21E-11	-2206.3799	-790.6033364	0.573490251	-19764.02296
1	8	5	2:E340C	-88.25519431	-4.06E-11	-2206.3799	-791.1459824	0.030844247	-19778.08394
1	8	6	2:E340Q	-88.25519431	-3.72E-11	-2206.3799	-790.6496467	0.527179895	-19764.20504
1	8	7	2:E340G	-88.25519431	-3.06E-11	-2206.3799	-790.9657956	0.211031052	-19773.28153
1	8	8	2:E340H	-88.25519431	4.52E-12	-2206.3799	-791.3014453	-0.124618718	-19780.14338
1	8	9	2:E340I	-88.25519431	5.39E-12	-2206.3799	-791.5331634	-0.35633684	-19785.39916
1	8	10	2:E340L	-88.25519431	-3.55E-11	-2206.3799	-791.243962	-0.067135365	-19780.2888
1	8	11	2:E340K	-88.25519431	-3.29E-11	-2206.3799	-790.2076421	0.969184473	-19753.29953
1	8	12	2:E340M	-88.25519431	-2.54E-11	-2206.3799	-790.5930689	0.583757673	-19763.40693
1	8	13	2:E340F	-88.25519431	-4.05E-11	-2206.3799	-791.1060485	0.070778089	-19775.09313
1	8	14	2:E340P	-88.25519431	-8.67E-12	-2206.3799	-790.5630534	0.613773233	-19762.92532
1	8	15	2:E340S	-88.25519431	-5.32E-11	-2206.3799	-791.1304832	0.046343423	-19777.13006
1	8	16	2:E340T	-88.25519431	-4.75E-11	-2206.3799	-791.3726001	-0.195773475	-19782.82245
1	8	17	2:E340W	-88.25519431	-3.01E-11	-2206.3799	-790.8265204	0.350306252	-19768.67018
1	8	18	2:E340Y	-88.25519431	-3.21E-11	-2206.3799	-791.1169836	0.059842989	-19770.83336
1	8	19	2:E340V	-88.25519431	5.34E-12	-2206.3799	-791.4100953	-0.233268721	-19784.62613
1	9	0	2:V341V	-88.25519427	0	-2206.3799	-801.6664038	0	-20038.81823
1	9	1	2:V341A	-88.25519426	8.05E-09	-2206.3799	-800.0761139	1.590289962	-20000.18939
1	9	2	2:V341R	-88.25519426	8.42E-09	-2206.3799	-801.6789432	-0.012539404	-20031.57891
1	9	3	2:V341N	-88.25519426	4.10E-09	-2206.3799	-799.8018589	1.8645449	-19993.86084
1	9	4	2:V341D	-88.25519426	5.02E-09	-2206.3799	-799.4656287	2.200775092	-19979.12286
1	9	5	2:V341C	-88.25519426	5.91E-09	-2206.3799	-800.0612003	1.605203497	-19999.2448
1	9	6	2:V341Q	-88.25519426	1.33E-08	-2206.3799	-800.3905239	1.27587993	-20007.98298
1	9	7	2:V341E	-88.25519426	7.13E-09	-2206.3799	-800.1873639	1.47903997	-20001.42134
1	9	8	2:V341G	-88.25519426	1.33E-08	-2206.3799	-798.9038117	2.762592094	-19971.39304
1	9	9	2:V341H	-88.25519426	5.35E-09	-2206.3799	-800.0257522	1.640651649	-19997.86011
1	9	10	2:V341I	-88.25519425	2.27E-08	-2206.3799	-800.9380614	0.728342418	-20022.16932
1	9	11	2:V341L	-88.25519426	4.00E-09	-2206.3799	-801.3331001	0.333303732	-20031.48566
1	9	12	2:V341K	-88.25519428	-1.06E-08	-2206.3799	-801.1744136	0.491990218	-20022.80606
1	9	13	2:V341M	-88.25519427	2.56E-09	-2206.3799	-800.7818078	0.884596032	-20017.73823
1	9	14	2:V341F	-88.25519426	1.25E-08	-2206.3799	-800.9376758	0.728728001	-20020.753
1	9	15	2:V341P	-88.25519425	1.43E-08	-2206.3799	-799.8001443	1.866259499	-19992.12261
1	9	16	2:V341S	-88.25519426	7.71E-09	-2206.3799	-799.8567765	1.809627386	-19993.42872
1	9	17	2:V341T	-88.25519426	9.74E-09	-2206.3799	-800.6520081	1.014395715	-20014.4134
1	9	18	2:V341W	-88.25519426	9.59E-09	-2206.3799	-799.7318533	1.934550566	-19983.81285
1	9	19	2:V341Y	-88.25519426	1.31E-08	-2206.3799	-800.8793857	0.787018169	-20019.67371
1	10	0	2:F342F	-88.25519427	0	-2206.3799	-801.6402692	0	-20037.64526
1	10	1	2:F342A	-88.25519433	-6.63E-08	-2206.3799	-798.8271842	2.813084993	-19969.10016
1	10	2	2:F342R	-88.2551943	-3.27E-08	-2206.3799	-800.4928036	1.147465525	-19998.31123
1	10	3	2:F342N	-88.2551943	-3.77E-08	-2206.3799	-798.7858155	2.854453695	-19966.84771
1	10	4	2:F342D	-88.25519438	-1.17E-07	-2206.3799	-798.375681	3.264588172	-19955.66051
1	10	5	2:F342C	-88.25519433	-6.60E-08	-2206.3799	-799.3788621	2.261407028	-19982.26398
1	10	6	2:F342Q	-88.25519432	-5.56E-08	-2206.3799	-799.3802407	2.260028509	-19980.99299
1	10	7	2:F342E	-88.25519439	-1.28E-07	-2206.3799	-798.7124716	2.927797537	-19961.00878
1	10	8	2:F342G	-88.25519431	-4.86E-08	-2206.3799	-797.9335657	3.706703447	-19944.48862
1	10	9	2:F342H	-88.25519426	4.83E-09	-2206.3799	-799.0206128	2.619656409	-19970.083
1	10	10	2:F342I	-88.25519428	-1.40E-08	-2206.3799	-800.4042062	1.236063003	-20005.88568
1	10	11	2:F342L	-88.25519426	2.77E-09	-2206.3799	-800.5523281	1.087941096	-20003.72771
1	10	12	2:F342K	-88.25519429	-2.82E-08	-2206.3799	-799.5205011	2.119768109	-19981.56078
1	10	13	2:F342M	-88.25519429	-2.30E-08	-2206.3799	-800.1268691	1.513400095	-19991.15717
1	10	14	2:F342P	-88.25519432	-5.01E-08	-2206.3799	-799.0092799	2.630989279	-19973.12556
1	10	15	2:F342S	-88.25519435	-7.96E-08	-2206.3799	-799.0797495	2.560519701	-19975.09009
1	10	16	2:F342T	-88.25519432	-5.50E-08	-2206.3799	-799.5960649	2.044204234	-19984.75134
1	10	17	2:F342W	-88.2552345	-4.02E-05	-2206.380898	-800.3168983	1.323370888	-19994.73901
1	10	18	2:F342Y	-88.25519436	-8.95E-08	-2206.3799	-801.0221415	0.618127663	-20017.2157
1	10	19	2:F342V	-88.2551944	-1.34E-07	-2206.3799	-800.1982982	1.441970987	-20001.78275
1	11	0	2:N343N	-88.25519431	0	-2206.3799	-795.1137999	0	-19877.17347
1	11	1	2:N343A	-88.25519431	-1.25E-09	-2206.3799	-794.7198169	0.393982987	-19865.36109
1	11	2	2:N343R	-88.25519431	-4.20E-09	-2206.3799	-795.6658131	-0.552013157	-19879.46244
1	11	3	2:N343D	-88.25519431	-1.14E-09	-2206.3799	-794.2131635	0.900636443	-19851.23193
1	11	4	2:N343C	-88.25519431	3.77E-11	-2206.3799	-794.7996578	0.314142115	-19869.28595
1	11	5	2:N343Q	-88.25519431	-3.24E-09	-2206.3799	-794.4900103	0.623789657	-19859.48931
1	11	6	2:N343E	-88.25519432	-1.31E-08	-2206.3799	-795.0580543	0.055745612	-19873.8451
1	11	7	2:N343G	-88.25519431	1.79E-10	-1500.338332	-794.839267	0.274532876	-13510.49608
1	11	8	2:N343H	-88.25519431	1.78E-09	-2206.3799	-794.4262616	0.687538278	-19859.10053
1	11	9	2:N343I	-88.25519431	-1.53E-09	-2206.3799	-795.3429692	-0.229169262	-19880.64875
1	11	10	2:N343L	-88.25519431	-4.06E-10	-2206.3799	-795.0743467	0.039453247	-19875.66065
1	11	11	2:N343K	-88.25519431	-1.74E-09	-2206.3799	-794.4987331	0.615066778	-19854.53931
1	11	12	2:N343M	-88.25519431	9.48E-12	-2206.3799	-794.7594134	0.354386482	-19865.08838
1	11	13	2:N343F	-88.25519431	-1.06E-09	-2206.3799	-795.4909795	-0.37717954	-19880.71518
1	11	14	2:N343P	-88.25519431	1.68E-10	-1853.359116	-794.4021614	0.711638531	-16680.05212
1	11	15	2:N343S	-88.25519431	1.38E-10	-2206.3799	-794.6439506	0.469849308	-19862.39112
1	11	16	2:N343T	-88.25519431	-6.63E-10	-2206.3799	-794.6385252	0.475274736	-19864.97528
1	11	17	2:N343W	-88.25519431	-5.09E-09	-2206.3799	-795.6088079	-0.49500798	-19882.1554
1	11	18	2:N343Y	-88.25519432	-6.47E-09	-2206.3799	-795.1703667	-0.056566799	-19874.61767
1	11	19	2:N343V	-88.25519431	-8.20E-10	-2206.3799	-795.0905855	0.023214411	-19876.24952
1	12	0	2:A344A	-88.25519386	0	-2206.379868	-800.7680704	0	-20017.59547
1	12	1	2:A344R	-88.25519268	1.17E-06	-2206.379828	-801.6786442	-0.91057377	-20037.27596
1	12	2	2:A344N	-88.2551939	-4.23E-08	-2206.379892	-800.2164928	0.55157763	-20003.48951
1	12	3	2:A344D	-88.25519265	1.21E-06	-2206.379836	-799.6294828	1.138587637	-19987.72001
1	12	4	2:A344C	-88.255193	8.57E-07	-2206.379844	-800.1854392	0.58263123	-20000.83716
1	12	5	2:A344Q	-88.25519283	1.02E-06	-2206.379852	-799.7293623	1.038708133	-19967.44753
1	12	6	2:A344E	-88.25519387	-1.27E-08	-2206.3799	-800.0111695	0.756900877	-19998.20079
1	12	7	2:A344G	-88.25519474	-8.84E-07	-2206.379868	-799.5726372	1.195433215	-19987.9095
1	12	8	2:A344H	-88.25519399	-1.33E-07	-2206.3799	-801.629665	-0.861594592	-20037.67341
1	12	9	2:A344I	-88.25519484	-9.86E-07	-2206.379907	-800.4610785	0.306991953	-20008.15246
1	12	10	2:A344L	-88.2551921	1.75E-06	-2206.379828	-800.6269272	0.141143258	-20009.41309
1	12	11	2:A344K	-88.25519377	8.25E-08	-2206.379866	-800.7189552	0.049115188	-20011.43605
1	12	12	2:A344M	-88.25519345	4.08E-07	-2206.379876	-800.2137538	0.554316602	-19992.41393
1	12	13	2:A344F	-88.25519406	-2.02E-07	-2206.379891	-800.3565741	0.411496326	-20002.38884
1	12	14	2:A344P	-88.25519172	2.14E-06	-2206.379796	-799.6786201	1.089450271	-19982.26863
1	12	15	2:A344S	-88.25519311	7.45E-07	-2206.379868	-799.8020062	0.966064238	-19989.71753
1	12	16	2:A344T	-88.2551946	-7.49E-07	-2206.379884	-800.4357072	0.332363217	-20007.31683
1	12	17	2:A344W	-88.2551935	3.54E-07	-2206.379859	-800.5567703	0.211300147	-20003.46368
1	12	18	2:A344Y	-88.2551932	6.54E-07	-2206.379843	-800.5810304	0.187039986	-19995.35062
1	12	19	2:A344V	-88.255193	8.57E-07	-2206.379844	-800.820119	-0.052048631	-20017.45773
1	13	0	2:T345T	-88.25519242	0	-2206.379836	-798.4684408	0	-19961.10273
1	13	1	2:T345A	-88.25519304	-6.19E-07	-2206.37986	-797.7979212	0.670519607	-19944.42244
1	13	2	2:T345R	-88.255194	-1.58E-06	-2206.379892	-797.7565641	0.711876708	-19940.3219
1	13	3	2:T345N	-88.25519449	-2.07E-06	-2206.3799	-797.3692541	1.099186784	-19932.45618
1	13	4	2:T345D	-88.25519388	-1.46E-06	-2206.3799	-797.9091166	0.559324243	-19947.15076
1	13	5	2:T345C	-88.25519409	-1.67E-06	-2206.379867	-797.7420065	0.7264343	-19942.7672
1	13	6	2:T345Q	-88.25519376	-1.34E-06	-2206.379892	-797.2841235	1.184317349	-19930.40016
1	13	7	2:T345E	-88.25519364	-1.22E-06	-2206.379892	-797.910197	0.558243844	-19947.05508
1	13	8	2:T345G	-88.2551935	-1.08E-06	-2206.379868	-797.9358325	0.53260831	-19947.77558
1	13	9	2:T345H	-88.25519393	-1.51E-06	-2206.3799	-798.6422232	-0.173782309	-19964.98663
1	13	10	2:T345I	-88.25519318	-7.56E-07	-2206.379868	-797.9834674	0.484973487	-19948.80652
1	13	11	2:T345L	-88.25519473	-2.31E-06	-2206.379891	-797.7423265	0.726114299	-19942.37037
1	13	12	2:T345K	-88.25519383	-1.41E-06	-2206.379868	-797.3925844	1.075856457	-19934.16704
1	13	13	2:T345M	-88.25519313	-7.06E-07	-2206.379868	-797.3344197	1.134021162	-19932.54601
1	13	14	2:T345F	-88.25519299	-5.69E-07	-2206.379844	-797.5931886	0.87525226	-19938.44981
1	13	15	2:T345P	-88.25519386	-1.44E-06	-2206.379868	-797.1448945	1.32354637	-19927.37716
1	13	16	2:T345S	-88.25519445	-2.03E-06	-2206.379892	-797.7679723	0.700468519	-19942.48815
1	13	17	2:T345W	-88.25519372	-1.30E-06	-2206.379867	-797.3282604	1.140180403	-19927.86829
1	13	18	2:T345Y	-88.25519443	-2.01E-06	-2206.379899	-797.5367614	0.931679414	-19935.69429
1	13	19	2:T345V	-88.255193	-5.79E-07	-2206.379852	-797.936467	0.531973834	-19947.92077
1	14	0	2:R346R	-88.25534869	0	-2206.383712	-796.1340954	0	-19899.21754
1	14	1	2:R346A	-88.2564414	-0.001092706	-2206.411039	-794.5192802	1.614815209	-19860.6168
1	14	2	2:R346N	-88.25668628	-0.001337584	-2206.417169	-794.412654	1.721441374	-19859.86809
1	14	3	2:R346D	-88.25636871	-0.001020022	-2206.409218	-793.5737193	2.560376091	-19836.00147
1	14	4	2:R346C	-88.25667491	-0.001326222	-2206.416871	-794.6061917	1.52790375	-19863.55554
1	14	5	2:R346Q	-88.2561234	-0.000774708	-2206.403093	-794.6760893	1.458006117	-19864.91789
1	14	6	2:R346E	-88.25745402	-0.002105331	-2206.43634	-793.8446652	2.289430241	-19842.1308
1	14	7	2:R346G	-88.2574547	-0.002106013	-2206.436364	-794.3936383	1.74045708	-19857.26272
1	14	8	2:R346H	-88.25692933	-0.001580639	-2206.423242	-793.9858369	2.148258502	-19848.37769
1	14	9	2:R346I	-88.2570813	-0.001732609	-2206.427017	-795.0995685	1.034526916	-19875.61727
1	14	10	2:R346L	-88.25722093	-0.001872242	-2206.430521	-795.2163722	0.917723217	-19879.11176
1	14	11	2:R346K	-88.25386473	0.001483962	-2206.34661	-794.7183801	1.415715333	-19865.86066
1	14	12	2:R346M	-88.25699528	-0.001646586	-2206.424913	-794.7029096	1.431185785	-19865.61518
1	14	13	2:R346F	-88.2568786	-0.001529914	-2206.421959	-795.2682732	0.865822209	-19879.15876
1	14	14	2:R346P	-88.25642533	-0.001076634	-2206.410634	-793.9092453	2.224850081	-19846.26818
1	14	15	2:R346S	-88.25705062	-0.001701929	-2206.426285	-794.4319776	1.702117788	-19859.73064
1	14	16	2:R346T	-88.2571414	-0.001792709	-2206.428534	-794.49536	1.638735443	-19861.44352
1	14	17	2:R346W	-88.25627312	-0.000924428	-2206.406838	-794.8037539	1.330341503	-19866.87988
1	14	18	2:R346Y	-88.25697575	-0.001627057	-2206.424374	-795.2119654	0.922129972	-19875.22982
1	14	19	2:R346V	-88.25625232	-0.000903627	-2206.406309	-795.1267888	1.007306649	-19876.59406
1	15	0	2:F347F	-88.25522073	0	-2206.380518	-804.1458291	0	-20094.38524
1	15	1	2:F347A	-88.25524144	-2.07E-05	-2206.381039	-800.3362141	3.80961495	-20003.62183
1	15	2	2:F347R	-88.25559355	-0.000372823	-2206.389838	-801.4687196	2.677109464	-20033.92194
1	15	3	2:F347N	-88.25524717	-2.64E-05	-2206.38118	-800.5968535	3.548975583	-20004.22442
1	15	4	2:F347D	-88.25520143	1.93E-05	-2206.380053	-800.9044754	3.241353648	-20018.82525
1	15	5	2:F347C	-88.25528077	-6.00E-05	-2206.382022	-800.7590492	3.386779819	-20014.78999
1	15	6	2:F347Q	-88.25524137	-2.06E-05	-2206.381037	-800.8838503	3.261978715	-20012.57806
1	15	7	2:F347E	-88.25519901	2.17E-05	-2206.379981	-801.6236972	2.522131858	-20027.05207
1	15	8	2:F347G	-88.25528056	-5.98E-05	-2206.382019	-800.0580959	4.087733199	-19995.11996
1	15	9	2:F347H	-88.25528189	-6.12E-05	-2206.382051	-802.1544265	1.991402531	-20050.28565
1	15	10	2:F347I	-88.25519871	2.20E-05	-2206.379974	-802.6065313	1.53929773	-20059.43547
1	15	11	2:F347L	-88.25521909	1.64E-06	-2206.38049	-802.4605416	1.68528742	-20055.7666
1	15	12	2:F347K	-88.25521065	1.01E-05	-2206.380254	-802.1948473	1.95098175	-20047.10187
1	15	13	2:F347M	-88.25535238	-0.000131647	-2206.383804	-801.6717358	2.474093298	-20035.61725
1	15	14	2:F347P	-88.2552029	1.78E-05	-2206.380059	-800.9455407	3.200288402	-20015.88951
1	15	15	2:F347S	-88.25520977	1.10E-05	-2206.380218	-800.9813866	3.16444248	-20014.72999
1	15	16	2:F347T	-88.25518754	3.32E-05	-2206.379692	-801.3049757	2.84085333	-20030.55701
1	15	17	2:F347W	-88.2556253	-0.000404573	-2206.390625	-801.9112578	2.234571235	-20038.52575
1	15	18	2:F347Y	-88.25525058	-2.99E-05	-2206.381255	-802.6902489	1.455580173	-20060.98925
1	15	19	2:F347V	-88.25518971	3.10E-05	-2206.379737	-801.8632034	2.282625663	-20042.47665
1	16	0	2:A348A	-88.25523155	0	-2206.380789	-800.900185	0	-20021.44536
1	16	1	2:A348R	-88.25523492	-3.36E-06	-2206.380874	-800.1113779	0.788807153	-19998.30622
1	16	2	2:A348N	-88.25523426	-2.70E-06	-2206.380862	-799.6929577	1.207227332	-19990.72247
1	16	3	2:A348D	-88.25523282	-1.27E-06	-2206.38082	-799.4946601	1.405524922	-19984.10806
1	16	4	2:A348C	-88.25522819	3.36E-06	-2206.380688	-800.0132716	0.886913443	-19997.36755
1	16	5	2:A348Q	-88.25523455	-3.00E-06	-2206.380865	-799.9779272	0.922257871	-19996.02686
1	16	6	2:A348E	-88.25522933	2.22E-06	-2206.380746	-800.2351929	0.664992173	-20004.54463
1	16	7	2:A348G	-88.25521822	1.33E-05	-2206.380441	-799.6323686	1.267816406	-19988.50318
1	16	8	2:A348H	-88.25524294	-1.14E-05	-2206.381064	-799.8947726	1.005412458	-19991.79486
1	16	9	2:A348I	-88.25523461	-3.05E-06	-2206.380858	-800.6689262	0.231258891	-20013.76659
1	16	10	2:A348L	-88.25523831	-6.76E-06	-2206.380959	-800.4242778	0.475907205	-20008.64393
1	16	11	2:A348K	-88.25524005	-8.50E-06	-2206.381005	-800.0953715	0.804813528	-19996.06144
1	16	12	2:A348M	-88.25523138	1.74E-07	-2206.380772	-800.02838	0.871805076	-19998.74062
1	16	13	2:A348F	-88.25523517	-3.62E-06	-2206.380867	-800.4927889	0.407396187	-20007.87206
1	16	14	2:A348P	-88.25523955	-8.00E-06	-2206.380978	-800.4438951	0.456289946	-20008.65275
1	16	15	2:A348S	-88.25522838	3.17E-06	-2206.380723	-799.974045	0.926140081	-19997.62851
1	16	16	2:A348T	-88.25523606	-4.51E-06	-2206.380904	-800.1999446	0.700240423	-20002.75355
1	16	17	2:A348W	-88.25523455	-3.00E-06	-2206.380859	-800.6596147	0.240570328	-20004.76905
1	16	18	2:A348Y	-88.25524035	-8.79E-06	-2206.38101	-800.3996543	0.500530755	-20007.95288
1	16	19	2:A348V	-88.25523308	-1.53E-06	-2206.380805	-800.6000566	0.300128455	-20012.82813
1	17	0	2:S349S	-87.87737068	0	-2196.934279	-800.0416768	0	-19999.59427
1	17	1	2:S349A	-88.97362129	-1.096250609	-1779.472427	-799.6639137	0.37776307	-15991.94522
1	17	2	2:S349R	-89.08185912	-1.204488437	-2227.046494	-800.4779096	-0.436232825	-20009.67786
1	17	3	2:S349N	-88.10186929	-0.224498611	-2202.546723	-799.2680652	0.773611615	-19979.96857
1	17	4	2:S349D	-89.0659738	-1.188603121	-2226.649339	-798.8694374	1.172239413	-19969.75139
1	17	5	2:S349C	-88.99942063	-1.122049945	-2224.98552	-799.6340294	0.407647376	-19989.37073
1	17	6	2:S349Q	-87.81013704	0.067233638	-2195.253424	-799.409858	0.6318188	-19984.12727
1	17	7	2:S349E	-89.17713026	-1.299759574	-1694.365464	-799.1623211	0.879355672	-15181.99361
1	17	8	2:S349G	-89.04806505	-1.170694368	-1870.009352	-798.9926134	1.049063374	-16777.69562
1	17	9	2:S349H	-89.12992471	-1.252554029	-2228.248124	-799.3112738	0.730402977	-19980.33654
1	17	10	2:S349I	-89.09551707	-1.218146388	-2227.387925	-800.4456466	-0.403969824	-20009.85786
1	17	11	2:S349L	-89.12345166	-1.24608098	-2228.086288	-800.4342286	-0.392551786	-20009.81278
1	17	12	2:S349K	-88.19903246	-0.321661776	-2204.975822	-799.9305366	0.111140214	-19995.39804
1	17	13	2:S349M	-87.84168669	0.035683989	-2196.04215	-799.6669433	0.374733496	-19989.6792
1	17	14	2:S349F	-89.0575168	-1.180146119	-2226.437918	-799.9158548	0.125821987	-19996.66102
1	17	15	2:S349P	-87.82352662	0.053844062	-1668.647019	-799.1747503	0.866926503	-15183.51924
1	17	16	2:S349T	-89.16799847	-1.290627791	-1961.695967	-799.6774764	0.364200346	-17591.78086
1	17	17	2:S349W	-89.00390678	-1.126536095	-2225.09768	-799.6754958	0.366180955	-19990.81622
1	17	18	2:S349Y	-88.98676916	-1.109398478	-2224.669235	-799.7836581	0.25801871	-19992.07423
1	17	19	2:S349V	-88.04650062	-0.169129934	-1584.837007	-800.0925167	-0.050839894	-14398.70232
1	18	0	2:V350V	-90.43738702	0	-2213.183429	-801.5047981	0	-20032.80248
1	18	1	2:V350A	-89.17952789	1.25785913	-2207.265307	-799.865383	1.63941511	-19993.93568
1	18	2	2:V350R	-88.68435078	1.753036243	-2212.377252	-800.4509645	1.053833641	-20005.64618
1	18	3	2:V350N	-88.70476556	1.732621459	-2206.375352	-799.7986188	1.706179333	-19992.25828
1	18	4	2:V350D	-88.63606946	1.801317559	-2207.650458	-799.1397123	2.365085845	-19973.72204
1	18	5	2:V350C	-88.68299896	1.754388063	-2207.199929	-800.0532236	1.451574498	-19997.45432
1	18	6	2:V350Q	-89.77113848	0.666248546	-2206.886629	-800.1946344	1.310163714	-20000.31454
1	18	7	2:V350E	-89.64725871	0.79012831	-2218.215484	-799.2801998	2.224598318	-19980.44916
1	18	8	2:V350G	-88.98159936	1.455787665	-2208.944526	-798.8388218	2.665976368	-19968.20566
1	18	9	2:V350H	-89.64686377	0.790523257	-2214.012283	-798.8179897	2.68680839	-19966.96123
1	18	10	2:V350I	-88.67393364	1.76345338	-2206.977805	-801.6269834	-0.122185314	-20036.64899
1	18	11	2:V350L	-88.77206764	1.665319382	-2209.816293	-800.8309915	0.673806657	-20017.41609
1	18	12	2:V350K	-88.73326411	1.704122909	-2209.92756	-799.9188961	1.58590201	-19994.5384
1	18	13	2:V350M	-88.60081345	1.836573574	-2204.703192	-800.2980284	1.206769681	-19999.97862
1	18	14	2:V350F	-90.25692271	0.180464314	-2215.424684	-800.825886	0.678912166	-20015.48775
1	18	15	2:V350P	-88.65247612	1.784910902	-2206.220513	-799.7270815	1.777716676	-19986.91944
1	18	16	2:V350S	-90.33896771	0.098419316	-2211.806542	-799.6856153	1.81918283	-19985.9303
1	18	17	2:V350T	-88.69726401	1.740123017	-2208.333051	-800.3020414	1.202756746	-20002.38918
1	18	18	2:V350W	-90.02708585	0.410301174	-2221.106747	-799.5497568	1.955041297	-19985.02482
1	18	19	2:V350Y	-88.97744061	1.459946412	-2210.932914	-800.0430588	1.461739362	-19999.10468
1	19	0	2:Y351Y	-88.80380285	0	-2211.643812	-800.8231018	0	-20016.67858
1	19	1	2:Y351A	-88.84132729	-0.037524436	-2213.335113	-798.571001	2.252100852	-19960.32085
1	19	2	2:Y351R	-88.68913636	0.114666494	-2206.979797	-799.6733178	1.149784094	-19979.58416
1	19	3	2:Y351N	-88.73066151	0.073141347	-2209.277008	-798.6172296	2.205872238	-19963.11743
1	19	4	2:Y351D	-88.7357399	0.068062957	-2208.982979	-798.2755166	2.547585241	-19955.23626
1	19	5	2:Y351C	-88.75397013	0.049832729	-2210.425741	-798.9379925	1.885109362	-19968.20172
1	19	6	2:Y351Q	-88.71076828	0.093034576	-2210.618118	-799.0224667	1.800635191	-19972.78992
1	19	7	2:Y351E	-88.76865309	0.035149764	-2211.372406	-798.8405234	1.982578419	-19966.41634
1	19	8	2:Y351G	-88.9093242	-0.105521342	-2212.669326	-797.7393771	3.083724726	-19942.07647
1	19	9	2:Y351H	-88.50977289	0.294029967	-2206.810623	-799.5785439	1.244557953	-19985.43842
1	19	10	2:Y351I	-88.5580116	0.245791252	-2206.028107	-800.2485752	0.574526687	-20004.3435
1	19	11	2:Y351L	-88.55037758	0.253425272	-2207.163902	-799.9073708	0.915731082	-19992.43773
1	19	12	2:Y351K	-88.64163777	0.162165087	-2209.741516	-799.2414238	1.581678098	-19979.0268
1	19	13	2:Y351M	-88.83775473	-0.033951877	-2210.713915	-799.4722733	1.350828584	-19981.93793
1	19	14	2:Y351F	-88.87098299	-0.067180138	-2214.623517	-800.2974669	0.525634982	-20005.43329
1	19	15	2:Y351P	-89.13163842	-0.327835566	-2223.900825	-798.6539202	2.169181616	-19964.04183
1	19	16	2:Y351S	-88.72788218	0.07592067	-2207.054017	-798.3757758	2.447326036	-19955.87187
1	19	17	2:Y351T	-88.63769987	0.166102983	-2207.864744	-799.0825693	1.740532522	-19972.61822
1	19	18	2:Y351W	-88.91706371	-0.113260855	-2214.408142	-799.8071102	1.015991623	-19993.80883
1	19	19	2:Y351V	-88.63172967	0.172073185	-2209.073827	-799.7724986	1.050603287	-19990.66316
1	20	0	2:A352A	-88.24565498	0	-2206.141339	-799.8308788	0	-19994.95163
1	20	1	2:A352R	-88.2453112	0.000343775	-2206.13278	-799.3802787	0.450600058	-19978.93493
1	20	2	2:A352N	-88.24494623	0.000708745	-2206.123674	-798.5849999	1.245878857	-19963.46112
1	20	3	2:A352D	-88.24469722	0.000957753	-2206.117436	-798.9295612	0.901317525	-19970.30272
1	20	4	2:A352C	-88.24503082	0.000624159	-2206.125777	-799.1935515	0.637327301	-19977.12295
1	20	5	2:A352Q	-88.2452964	0.00035858	-2206.132406	-798.8504519	0.980426909	-19967.58016
1	20	6	2:A352E	-88.24492711	0.000727863	-2206.123155	-798.9550291	0.87584972	-19972.7774
1	20	7	2:A352G	-88.24518541	0.000469562	-2206.12965	-798.718907	1.111971771	-19966.77265
1	20	8	2:A352H	-88.24469959	0.000955384	-2206.117471	-799.9749908	-0.144111984	-19998.53198
1	20	9	2:A352I	-88.24487614	0.000778833	-2206.121872	-799.7997936	0.03108522	-19993.75791
1	20	10	2:A352L	-88.24538743	0.000267541	-2206.134681	-799.5648811	0.265997674	-19986.87621
1	20	11	2:A352K	-88.2452212	0.000433774	-2206.130521	-798.7439545	1.086924243	-19965.52429
1	20	12	2:A352M	-88.24505843	0.000596542	-2206.126449	-798.9361971	0.894681709	-19970.59801
1	20	13	2:A352F	-88.24505644	0.000598536	-2206.12637	-799.400376	0.43050275	-19980.71667
1	20	14	2:A352P	-88.24945748	-0.003802501	-2206.236454	-798.829221	1.001657759	-19968.8599
1	20	15	2:A352S	-88.24599169	-0.000336715	-2206.149787	-799.0525743	0.778304497	-19975.65077
1	20	16	2:A352T	-88.2449437	0.000711277	-2206.123564	-799.2313418	0.599536992	-19980.19057
1	20	17	2:A352W	-88.24490003	0.000754947	-2206.12252	-798.8926348	0.938243988	-19968.20619
1	20	18	2:A352Y	-88.24484733	0.000807641	-2206.121196	-799.3727861	0.458092666	-19981.2207
1	20	19	2:A352V	-88.2471985	-0.001543527	-2206.179992	-799.7887433	0.042135504	-19993.86201
1	21	0	2:W353W	-88.25520286	0	-2206.380083	-802.8073163	0	-20066.07509
1	21	1	2:W353A	-88.25523329	-3.04E-05	-2206.380823	-799.6762695	3.131046785	-19986.66044
1	21	2	2:W353R	-88.25522907	-2.62E-05	-2206.380729	-801.6873447	1.119971574	-20037.1164
1	21	3	2:W353N	-88.25522717	-2.43E-05	-2206.380682	-800.2219343	2.585381984	-19999.85309
1	21	4	2:W353D	-88.25521839	-1.55E-05	-2206.380479	-800.1182668	2.689049498	-19994.79504
1	21	5	2:W353C	-88.25521545	-1.26E-05	-2206.380408	-800.3555747	2.451741596	-20005.77501
1	21	6	2:W353Q	-88.25522794	-2.51E-05	-2206.380685	-800.4151925	2.392123732	-20006.22704
1	21	7	2:W353E	-88.25522225	-1.94E-05	-2206.380565	-800.49493	2.312386284	-20007.45948
1	21	8	2:W353G	-88.25522792	-2.51E-05	-2206.380695	-799.2965095	3.510806815	-19980.09447
1	21	9	2:W353H	-88.25521613	-1.33E-05	-2206.38042	-801.5691149	1.238201346	-20036.84961
1	21	10	2:W353I	-88.25521098	-8.12E-06	-2206.38028	-801.5041731	1.303143159	-20033.5666
1	21	11	2:W353L	-88.25522848	-2.56E-05	-2206.380701	-801.2402019	1.567114336	-20027.9439
1	21	12	2:W353K	-88.25522856	-2.57E-05	-2206.380709	-800.6853065	2.122009811	-20011.76857
1	21	13	2:W353M	-88.25521807	-1.52E-05	-2206.380452	-800.7430075	2.064308805	-20016.0282
1	21	14	2:W353F	-88.25520547	-2.62E-06	-2206.380122	-802.0945866	0.712729695	-20042.80122
1	21	15	2:W353P	-88.25522584	-2.30E-05	-2206.380638	-799.8927632	2.914553078	-19995.01268
1	21	16	2:W353S	-88.2552341	-3.12E-05	-2206.380865	-800.1616542	2.645662094	-20001.03443
1	21	17	2:W353T	-88.25522375	-2.09E-05	-2206.380595	-800.4760859	2.331230358	-20008.64973
1	21	18	2:W353Y	-88.25520937	-6.52E-06	-2206.380251	-801.8564708	0.950845518	-20041.77864
1	21	19	2:W353V	-88.25521573	-1.29E-05	-2206.380382	-801.2784377	1.528878594	-20028.7829
1	22	0	2:N354N	-88.25519441	0	-2206.3799	-796.7511373	0	-19917.40999
1	22	1	2:N354A	-88.2551944	5.62E-09	-2206.3799	-796.126451	0.624686335	-19902.1078
1	22	2	2:N354R	-88.25519452	-1.17E-07	-2206.3799	-797.6921589	-0.941021582	-19939.43292
1	22	3	2:N354D	-88.25519439	1.38E-08	-2206.3799	-795.7643672	0.986770167	-19892.53926
1	22	4	2:N354C	-88.2551944	6.71E-09	-2206.3799	-796.2022989	0.548838471	-19904.38459
1	22	5	2:N354Q	-88.2551944	1.40E-09	-2206.3799	-796.1507452	0.600392126	-19900.99261
1	22	6	2:N354E	-88.25519439	2.04E-08	-2206.3799	-795.9485551	0.802582202	-19894.82011
1	22	7	2:N354G	-88.25519436	4.54E-08	-2206.3799	-795.682626	1.068511384	-19889.50641
1	22	8	2:N354H	-88.2551944	2.09E-09	-2206.3799	-796.5721331	0.179004206	-19911.93331
1	22	9	2:N354I	-88.25519441	-8.84E-10	-2206.3799	-796.7567807	-0.005643392	-19917.43425
1	22	10	2:N354L	-88.2551944	6.69E-09	-2206.3799	-796.7107019	0.040435444	-19914.81377
1	22	11	2:N354K	-88.25519448	-7.77E-08	-2206.3799	-796.9421147	-0.190977317	-19921.14993
1	22	12	2:N354M	-88.25519439	1.25E-08	-2206.3799	-796.5910171	0.160120275	-19911.66566
1	22	13	2:N354F	-88.25519437	3.78E-08	-2206.3799	-796.7732452	-0.022107854	-19912.96936
1	22	14	2:N354P	-88.25519452	-1.12E-07	-2206.3799	-795.2143048	1.536832537	-19877.36493
1	22	15	2:N354S	-88.25519437	3.27E-08	-2206.3799	-796.0422774	0.708859968	-19900.50733
1	22	16	2:N354T	-88.25519441	-8.03E-09	-2206.3799	-796.2840724	0.467064971	-19906.59189
1	22	17	2:N354W	-88.25519438	2.14E-08	-2206.3799	-797.0593175	-0.308180167	-19901.77242
1	22	18	2:N354Y	-88.25519442	-1.28E-08	-2206.3799	-796.7426102	0.008527124	-19916.18749
1	22	19	2:N354V	-88.2551944	2.59E-09	-2206.3799	-796.4890929	0.262044421	-19911.51857
1	23	0	2:R355R	-88.25519473	0	-2206.3799	-797.612249	0	-19937.75764
1	23	1	2:R355A	-88.25519459	1.36E-07	-2206.3799	-794.5244832	3.087765779	-19861.68919
1	23	2	2:R355N	-88.25519452	2.09E-07	-2206.3799	-794.7658041	2.84644493	-19865.7771
1	23	3	2:R355D	-88.25519448	2.47E-07	-2206.3799	-794.3875099	3.224739127	-19856.96532
1	23	4	2:R355C	-88.25519455	1.73E-07	-2206.3799	-794.8792138	2.73303523	-19869.44144
1	23	5	2:R355Q	-88.25519444	2.83E-07	-2206.3799	-794.9786136	2.633635391	-19870.43743
1	23	6	2:R355E	-88.25519464	8.75E-08	-2206.3799	-795.0966878	2.515561198	-19874.507
1	23	7	2:R355G	-88.25519459	1.37E-07	-2206.3799	-794.0131481	3.599100974	-19847.83342
1	23	8	2:R355H	-88.25519467	5.14E-08	-2206.3799	-796.5308678	1.081381187	-19912.45825
1	23	9	2:R355I	-88.25519474	-1.64E-08	-2206.3799	-795.4263863	2.185862725	-19882.45808
1	23	10	2:R355L	-88.25519463	9.39E-08	-2206.3799	-795.2322789	2.379970109	-19876.44891
1	23	11	2:R355K	-88.25519476	-3.74E-08	-2206.3799	-795.1163709	2.495878084	-19876.566
1	23	12	2:R355M	-88.25519444	2.83E-07	-2206.3799	-794.8744835	2.737765524	-19869.25953
1	23	13	2:R355F	-88.25519475	-2.83E-08	-2206.3799	-794.8831716	2.729077461	-19868.16421
1	23	14	2:R355P	-88.2551946	1.31E-07	-2206.3799	-794.2699299	3.342319139	-19854.70862
1	23	15	2:R355S	-88.25519465	7.49E-08	-2206.3799	-794.829112	2.783137026	-19868.15074
1	23	16	2:R355T	-88.25519446	2.62E-07	-2206.3799	-795.0578683	2.554380723	-19873.59833
1	23	17	2:R355W	-88.25519477	-3.93E-08	-2206.3799	-794.5428186	3.069430406	-19861.52216
1	23	18	2:R355Y	-88.25519478	-5.33E-08	-2206.3799	-794.8226949	2.789554117	-19868.78759
1	23	19	2:R355V	-88.25519457	1.61E-07	-2206.3799	-795.4012938	2.210955201	-19883.9295
1	24	0	2:K356K	-88.25519431	0	-2206.3799	-796.3753313	0	-19904.42433
1	24	1	2:K356A	-88.25519431	-1.86E-09	-2206.3799	-795.4898317	0.885499606	-19886.51483
1	24	2	2:K356R	-88.25519431	-1.06E-09	-2206.3799	-796.9155304	-0.540199072	-19920.0777
1	24	3	2:K356N	-88.25519431	-1.36E-09	-2206.3799	-795.51916	0.856171326	-19885.80092
1	24	4	2:K356D	-88.25519431	-2.08E-09	-2206.3799	-795.1654419	1.209889487	-19875.27204
1	24	5	2:K356C	-88.25519431	-2.19E-09	-2206.3799	-795.8677365	0.50759486	-19895.43439
1	24	6	2:K356Q	-88.25519431	-1.71E-09	-2206.3799	-795.3478915	1.027439799	-19880.46268
1	24	7	2:K356E	-88.25519431	-1.36E-09	-2206.3799	-795.6332017	0.742129659	-19875.71791
1	24	8	2:K356G	-88.25519431	-1.67E-09	-2206.3799	-795.0689252	1.30640614	-19875.71303
1	24	9	2:K356H	-88.25519431	-2.01E-09	-2206.3799	-796.6922861	-0.316954754	-19889.83606
1	24	10	2:K356I	-88.25519431	-1.80E-09	-2206.3799	-796.7553078	-0.379976475	-19915.35278
1	24	11	2:K356L	-88.25519431	-1.88E-09	-2206.3799	-796.4706433	-0.095311991	-19909.1136
1	24	12	2:K356M	-88.25519431	-2.02E-09	-2206.3799	-796.0414532	0.333878169	-19893.80618
1	24	13	2:K356F	-88.25519431	-1.94E-09	-2206.3799	-796.6102475	-0.234916131	-19908.60009
1	24	14	2:K356P	-88.25519431	-1.12E-09	-2206.3799	-794.9928982	1.382433118	-19872.36226
1	24	15	2:K356S	-88.25519431	-1.74E-09	-2206.3799	-795.5217939	0.853537487	-19887.33683
1	24	16	2:K356T	-88.25519431	-6.36E-10	-2206.3799	-795.7073911	0.667940208	-19891.09487
1	24	17	2:K356W	-88.25519431	-4.47E-10	-2206.3799	-796.3883855	-0.013054146	-19894.38501
1	24	18	2:K356Y	-88.25519431	-4.49E-10	-2206.3799	-796.7727883	-0.397456953	-19910.91823
1	24	19	2:K356V	-88.25519431	-1.60E-09	-2206.3799	-796.1486319	0.22669947	-19901.49701
1	25	0	2:R357R	-88.25519431	0	-2206.3799	-795.4726375	0	-19884.22032
1	25	1	2:R357A	-88.25519431	-3.79E-12	-2206.3799	-794.0992559	1.373381559	-19851.10516
1	25	2	2:R357N	-88.25519431	-8.38E-13	-2206.3799	-793.8083836	1.664253813	-19843.10546
1	25	3	2:R357D	-88.25519431	-7.96E-12	-2206.3799	-793.0141576	2.458479816	-19821.37585
1	25	4	2:R357C	-88.25519431	6.93E-12	-2206.3799	-793.9557875	1.516850002	-19847.77056
1	25	5	2:R357Q	-88.25519431	-4.65E-11	-2206.3799	-792.8666645	2.60597298	-19819.81362
1	25	6	2:R357E	-88.25519431	5.94E-12	-2206.3799	-793.4377181	2.034919368	-19831.58721
1	25	7	2:R357G	-88.25519431	1.32E-11	-2206.3799	-793.4976406	1.97499683	-19836.35921
1	25	8	2:R357H	-88.25519431	1.29E-12	-2206.3799	-793.5141395	1.958498002	-19833.8871
1	25	9	2:R357I	-88.25519431	3.34E-12	-2206.3799	-794.7391388	0.733498652	-19864.98481
1	25	10	2:R357L	-88.25519431	9.81E-13	-2206.3799	-794.794723	0.677914456	-19867.71325
1	25	11	2:R357K	-88.25519431	2.46E-12	-2206.3799	-794.4177059	1.054931563	-19857.33143
1	25	12	2:R357M	-88.25519431	1.87E-11	-2206.3799	-793.9696092	1.503028226	-19843.85741
1	25	13	2:R357F	-88.25519431	4.29E-12	-2206.3799	-794.0414125	1.431224933	-19848.94147
1	25	14	2:R357P	-88.25519431	-2.26E-12	-2206.3799	-793.4831509	1.989486558	-19835.40881
1	25	15	2:R357S	-88.25519431	-6.58E-12	-2206.3799	-794.0702221	1.402415401	-19850.12946
1	25	16	2:R357T	-88.25519431	3.42E-12	-2206.3799	-794.1351613	1.33747612	-19852.53637
1	25	17	2:R357W	-88.25519431	-7.25E-12	-2206.3799	-793.6431776	1.829459906	-19837.14839
1	25	18	2:R357Y	-88.25519431	2.55E-11	-2206.3799	-794.1092133	1.363424139	-19848.39276
1	25	19	2:R357V	-88.25519431	6.55E-12	-2206.3799	-794.5201063	0.952531136	-19861.68727
1	26	0	2:I358I	-88.25519431	0	-2206.3799	-801.7843008	0	-20042.20135
1	26	1	2:I358A	-88.25519431	-1.38E-12	-2206.3799	-799.1749179	2.609382918	-19977.86574
1	26	2	2:I358R	-88.25519431	1.54E-11	-2206.3799	-800.7134621	1.070838674	-20016.01722
1	26	3	2:I358N	-88.25519431	2.53E-12	-2206.3799	-799.5856812	2.198619588	-19987.80176
1	26	4	2:I358D	-88.25519431	-8.24E-12	-2206.3799	-798.4677758	3.316524976	-19959.01643
1	26	5	2:I358C	-88.25519431	3.57E-12	-2206.3799	-799.4702669	2.314033919	-19983.4203
1	26	6	2:I358Q	-88.25519431	1.52E-11	-2206.3799	-799.831478	1.952822754	-19992.47412
1	26	7	2:I358E	-88.25519431	3.79E-12	-2206.3799	-795.8443965	5.939904255	-19892.05402
1	26	8	2:I358G	-88.25519431	9.21E-12	-2206.3799	-798.5659213	3.218379427	-19962.66951
1	26	9	2:I358H	-88.25519431	-1.32E-12	-2206.3799	-799.8936774	1.890623353	-19995.73715
1	26	10	2:I358L	-88.25519431	9.73E-12	-2206.3799	-801.148675	0.635625729	-20025.33095
1	26	11	2:I358K	-88.25519431	1.20E-11	-2206.3799	-799.523248	2.261052789	-19984.30077
1	26	12	2:I358M	-88.25519431	6.89E-12	-2206.3799	-800.5104596	1.273841125	-20008.49622
1	26	13	2:I358F	-88.25519431	1.71E-11	-2206.3799	-797.7127756	4.071525186	-19941.47913
1	26	14	2:I358P	-88.25519431	8.74E-12	-2206.3799	-799.1942638	2.590036986	-19976.70722
1	26	15	2:I358S	-88.25519431	6.95E-12	-2206.3799	-798.9745466	2.809754139	-19972.66943
1	26	16	2:I358T	-88.25519431	3.03E-12	-2206.3799	-799.8954054	1.888895327	-19995.42983
1	26	17	2:I358W	-88.25519431	-1.10E-11	-2206.3799	-801.7310269	0.05327392	-20041.64364
1	26	18	2:I358Y	-88.25519431	1.39E-11	-2206.3799	-797.1920192	4.59228158	-19926.57463
1	26	19	2:I358V	-88.25519431	6.52E-12	-2206.3799	-800.8481887	0.936112114	-20018.99845
1	27	0	2:S359S	-88.25519431	0	-2206.3799	-799.830536	0	-19994.28907
1	27	1	2:S359A	-88.25519431	-2.15E-12	-2206.3799	-799.1445381	0.68599781	-19976.3397
1	27	2	2:S359R	-88.25519431	-6.54E-13	-2206.3799	-799.4430305	0.387505461	-19978.52627
1	27	3	2:S359N	-88.25519431	-2.81E-12	-2206.3799	-799.043059	0.787476993	-19973.95131
1	27	4	2:S359D	-88.25519431	1.07E-12	-2206.3799	-798.9391274	0.891408552	-19968.13647
1	27	5	2:S359C	-88.25519431	7.72E-12	-2206.3799	-799.2611219	0.569414063	-19980.5534
1	27	6	2:S359Q	-88.25519431	1.66E-12	-2206.3799	-798.9932801	0.837255848	-19966.98478
1	27	7	2:S359E	-88.25519431	-7.93E-12	-2206.3799	-798.8765407	0.953995249	-19969.43255
1	27	8	2:S359G	-88.25519431	1.31E-12	-2206.3799	-798.7256016	1.104934389	-19967.60126
1	27	9	2:S359H	-88.25519431	-2.29E-12	-2206.3799	-799.7966731	0.033862804	-19988.66562
1	27	10	2:S359I	-88.25519431	9.22E-12	-2206.3799	-799.3175511	0.512984817	-19980.82414
1	27	11	2:S359L	-88.25519431	1.98E-12	-2206.3799	-799.3026837	0.52785224	-19981.64537
1	27	12	2:S359K	-88.25519431	-4.35E-12	-2206.3799	-798.8854425	0.945093422	-19970.67693
1	27	13	2:S359M	-88.25519431	3.55E-12	-2206.3799	-798.7826769	1.047859075	-19964.46088
1	27	14	2:S359F	-88.25519431	-1.98E-12	-2206.3799	-799.3290686	0.501467335	-19980.70897
1	27	15	2:S359P	-88.25519431	-4.56E-12	-2206.3799	-798.2671716	1.563364347	-19954.55157
1	27	16	2:S359T	-88.25519431	5.78E-12	-2206.3799	-799.6253779	0.205158017	-19988.62067
1	27	17	2:S359W	-88.25519431	2.13E-12	-2206.3799	-799.4610487	0.369487267	-19980.09942
1	27	18	2:S359Y	-88.25519431	1.09E-12	-2206.3799	-799.303134	0.527401925	-19980.12745
1	27	19	2:S359V	-88.25519431	6.45E-12	-2206.3799	-799.7675903	0.062945642	-19992.57044
1	28	0	2:N360N	-88.25519431	0	-2206.3799	-794.7476965	0	-19866.05812
1	28	1	2:N360A	-88.25519431	3.41E-13	-970.807156	-794.4953297	0.252366749	-8738.47773
1	28	2	2:N360R	-88.25519431	-4.05E-12	-2206.3799	-794.2995062	0.448190279	-19855.91477
1	28	3	2:N360D	-88.25519431	-2.30E-12	-2206.3799	-793.8181543	0.929542199	-19840.73229
1	28	4	2:N360C	-88.25519431	2.43E-12	-1323.82794	-794.5577253	0.189971138	-11916.07208
1	28	5	2:N360Q	-88.25519431	-9.38E-13	-2206.3799	-794.046816	0.700880481	-19849.4002
1	28	6	2:N360E	-88.25519431	-3.48E-12	-2206.3799	-794.2685998	0.479096661	-19852.50757
1	28	7	2:N360G	-88.25519431	5.30E-12	-794.296764	-794.6234873	0.124209235	-7150.90736
1	28	8	2:N360H	-88.25519431	-1.18E-12	-1676.848724	-794.7078992	0.039797326	-15097.51257
1	28	9	2:N360I	-88.25519431	8.81E-13	-2206.3799	-794.6197925	0.127903944	-19862.19607
1	28	10	2:N360L	-88.25519431	-6.54E-13	-2206.3799	-794.7685152	-0.020818692	-19866.60027
1	28	11	2:N360K	-88.25519431	9.95E-14	-2206.3799	-793.9120294	0.835667045	-19844.56228
1	28	12	2:N360M	-88.25519431	3.84E-13	-2206.3799	-794.3091215	0.438575034	-19855.86894
1	28	13	2:N360F	-88.25519431	5.83E-13	-2206.3799	-794.6149199	0.132776601	-19861.78976
1	28	14	2:N360P	-88.25519431	7.11E-13	-2206.3799	-793.847521	0.900175507	-19842.82457
1	28	15	2:N360S	-88.25519431	2.73E-12	-2206.3799	-794.3764206	0.371275894	-19855.78522
1	28	16	2:N360T	-88.25519431	-1.52E-12	-2206.3799	-794.3981068	0.349589651	-19856.64581
1	28	17	2:N360W	-88.25519431	2.73E-12	-2206.3799	-794.0164133	0.731283212	-19847.27944
1	28	18	2:N360Y	-88.25519431	-5.97E-13	-2206.3799	-794.2784725	0.469223987	-19854.7806
1	28	19	2:N360V	-88.25519431	4.12E-13	-2029.869508	-794.6397537	0.10794283	-18270.93727
1	29	0	2:C361C	-88.25519431	0	-2206.3799	-799.4504981	0	-19984.86645
1	29	1	2:C361A	-88.25519431	7.35E-12	-2206.3799	-794.510411	4.940087094	-19861.36425
1	29	2	2:C361R	-88.25519431	-1.12E-12	-2206.3799	-795.4265287	4.023969354	-19882.77045
1	29	3	2:C361N	-88.25519431	-6.39E-13	-2206.3799	-794.8955935	4.554904551	-19869.73113
1	29	4	2:C361D	-88.25519431	1.19E-12	-2206.3799	-794.3148111	5.135686936	-19856.1128
1	29	5	2:C361Q	-88.25519431	2.79E-12	-2206.3799	-794.743449	4.707049024	-19866.96
1	29	6	2:C361E	-88.25519431	-7.96E-13	-2206.3799	-794.0102714	5.440226652	-19849.36896
1	29	7	2:C361G	-88.25519431	7.83E-12	-2206.3799	-793.8722606	5.578237477	-19843.61971
1	29	8	2:C361H	-88.25519431	7.93E-12	-2206.3799	-795.4296808	4.020817283	-19883.19025
1	29	9	2:C361I	-88.25519431	3.77E-12	-2206.3799	-796.3653721	3.085125963	-19907.84664
1	29	10	2:C361L	-88.25519431	6.78E-12	-2206.3799	-795.4781861	3.972311972	-19885.18312
1	29	11	2:C361K	-88.25519431	9.31E-12	-2206.3799	-795.2174077	4.233090351	-19878.94268
1	29	12	2:C361M	-88.25519431	3.01E-12	-2206.3799	-794.8634279	4.587070158	-19868.05989
1	29	13	2:C361F	-88.25519431	9.22E-12	-2206.3799	-795.7968541	3.653644003	-19889.8077
1	29	14	2:C361P	-88.25519431	2.10E-12	-2206.3799	-794.6294573	4.82104072	-19864.74968
1	29	15	2:C361S	-88.25519431	1.98E-12	-2206.3799	-794.5572888	4.893209229	-19862.91089
1	29	16	2:C361T	-88.25519431	1.78E-12	-2206.3799	-795.1676209	4.282877134	-19877.34177
1	29	17	2:C361W	-88.25519431	1.22E-11	-2206.3799	-795.1617959	4.288702215	-19876.99785
1	29	18	2:C361Y	-88.25519431	5.60E-12	-2206.3799	-795.1730193	4.277478752	-19878.04862
1	29	19	2:C361V	-88.25519431	-9.95E-13	-2206.3799	-795.9818556	3.468642453	-19896.30456
1	30	0	2:V362V	-88.25519431	0	-2206.3799	-800.6078748	0	-20014.10637
1	30	1	2:V362A	-88.25519431	-2.07E-12	-2206.3799	-799.08506	1.522814751	-19976.47548
1	30	2	2:V362R	-88.25519431	-4.21E-12	-2206.3799	-800.0319505	0.575924221	-19998.92631
1	30	3	2:V362N	-88.25519431	-1.76E-12	-2206.3799	-798.9209013	1.68697343	-19972.50659
1	30	4	2:V362D	-88.25519431	-8.09E-12	-2206.3799	-798.7255249	1.882349848	-19966.44629
1	30	5	2:V362C	-88.25519431	1.46E-12	-2206.3799	-799.381486	1.226388772	-19982.68733
1	30	6	2:V362Q	-88.25519431	-8.92E-12	-2206.3799	-799.0622291	1.545645605	-19974.59881
1	30	7	2:V362E	-88.25519431	-9.14E-12	-2206.3799	-798.9418817	1.665993059	-19973.04616
1	30	8	2:V362G	-88.25519431	1.90E-12	-2206.3799	-798.4038669	2.204007874	-19958.18954
1	30	9	2:V362H	-88.25519431	-8.47E-12	-2206.3799	-799.8759879	0.731886847	-19996.03621
1	30	10	2:V362I	-88.25519431	-1.49E-12	-2206.3799	-800.0699594	0.537915358	-19999.22217
1	30	11	2:V362L	-88.25519431	9.95E-13	-2206.3799	-799.6291802	0.978694531	-19989.77179
1	30	12	2:V362K	-88.25519431	-4.62E-12	-2206.3799	-799.200296	1.407578767	-19977.6131
1	30	13	2:V362M	-88.25519431	-1.96E-12	-2206.3799	-799.0853138	1.522560949	-19974.34794
1	30	14	2:V362F	-88.25519431	2.56E-13	-2206.3799	-799.7223278	0.885546957	-19988.29071
1	30	15	2:V362P	-88.25519431	1.12E-12	-2206.3799	-798.6769533	1.930921426	-19966.06316
1	30	16	2:V362S	-88.25519431	-2.83E-12	-2206.3799	-799.0605976	1.547277141	-19970.93598
1	30	17	2:V362T	-88.25519431	-1.53E-12	-2206.3799	-799.4545478	1.153326911	-19985.10855
1	30	18	2:V362W	-88.25519431	-3.14E-12	-2206.3799	-799.4012953	1.206579434	-19979.90565
1	30	19	2:V362Y	-88.25519431	-5.29E-12	-2206.3799	-799.2747707	1.333104054	-19977.97185
1	31	0	2:A363A	-88.25519431	0	-2206.3799	-799.9866515	0	-19996.88727
1	31	1	2:A363R	-88.25519431	-6.39E-12	-2206.3799	-800.5905842	-0.603932644	-20012.79798
1	31	2	2:A363N	-88.25519431	-1.09E-12	-2206.3799	-799.3664034	0.620248105	-19982.81508
1	31	3	2:A363D	-88.25519431	-1.44E-11	-2206.3799	-798.9794758	1.007175677	-19971.8875
1	31	4	2:A363C	-88.25519431	-4.82E-12	-2206.3799	-799.0363032	0.950348364	-19971.36223
1	31	5	2:A363Q	-88.25519431	-9.98E-12	-2206.3799	-799.6533145	0.33333697	-19990.06147
1	31	6	2:A363E	-88.25519431	-1.01E-11	-2206.3799	-799.3093045	0.677346972	-19981.12574
1	31	7	2:A363G	-88.25519431	-2.40E-12	-2206.3799	-798.5381586	1.448492954	-19960.24118
1	31	8	2:A363H	-88.25519431	-1.31E-11	-2206.3799	-799.1122855	0.874366017	-19976.27942
1	31	9	2:A363I	-88.25519431	-1.97E-11	-2206.3799	-800.4613619	-0.474710334	-20009.69985
1	31	10	2:A363L	-88.25519431	-2.43E-12	-2206.3799	-800.7340415	-0.747390003	-20016.28129
1	31	11	2:A363K	-88.25519431	-6.85E-12	-2206.3799	-800.1604082	-0.17375671	-20001.67314
1	31	12	2:A363M	-88.25519431	-1.68E-11	-2206.3799	-799.9925211	-0.005869548	-19997.05053
1	31	13	2:A363F	-88.25519431	-2.05E-11	-2206.3799	-801.1995056	-1.212854109	-20028.8574
1	31	14	2:A363P	-88.25519431	-7.55E-12	-2206.3799	-799.3216018	0.665049709	-19981.97681
1	31	15	2:A363S	-88.25519431	-8.27E-12	-2206.3799	-799.3412456	0.645405937	-19980.32476
1	31	16	2:A363T	-88.25519431	-9.28E-12	-2206.3799	-799.5523343	0.434317202	-19987.93577
1	31	17	2:A363W	-88.25519431	9.95E-13	-2206.3799	-801.1286839	-1.142032388	-20003.51928
1	31	18	2:A363Y	-88.25519431	-1.82E-11	-2206.3799	-801.0815193	-1.094867788	-20025.99206
1	31	19	2:A363V	-88.25519431	-1.89E-12	-2206.3799	-800.3109237	-0.324272166	-20004.227
1	32	0	2:D364D	-88.25519431	0	-2206.3799	-791.5776014	0	-19788.801
1	32	1	2:D364A	-88.25519431	4.69E-13	-2206.3799	-791.0903736	0.487227875	-19777.07074
1	32	2	2:D364R	-88.25519431	-7.11E-12	-2206.3799	-791.5592851	0.018316315	-19787.27298
1	32	3	2:D364N	-88.25519431	-2.84E-12	-2206.3799	-790.8105055	0.767095938	-19769.33177
1	32	4	2:D364C	-88.25519431	1.55E-12	-2206.3799	-791.2186704	0.35893108	-19779.66952
1	32	5	2:D364Q	-88.25519431	1.85E-13	-2206.3799	-790.9538686	0.62373284	-19772.72015
1	32	6	2:D364E	-88.25519431	-5.44E-12	-2206.3799	-790.9631394	0.614461995	-19773.72769
1	32	7	2:D364G	-88.25519431	1.25E-12	-2206.3799	-790.7766101	0.800991311	-19769.1113
1	32	8	2:D364H	-88.25519431	2.03E-12	-2206.3799	-791.175445	0.402156456	-19779.12654
1	32	9	2:D364I	-88.25519431	-2.22E-12	-2206.3799	-792.0922003	-0.51459889	-19799.42692
1	32	10	2:D364L	-88.25519431	-5.83E-13	-2206.3799	-792.1525971	-0.574995637	-19800.04059
1	32	11	2:D364K	-88.25519431	-4.08E-12	-2206.3799	-790.9996501	0.577951366	-19771.79359
1	32	12	2:D364M	-88.25519431	8.10E-13	-2206.3799	-791.4185168	0.159084659	-19782.03282
1	32	13	2:D364F	-88.25519431	-3.24E-12	-2206.3799	-792.0688013	-0.491199837	-19793.76507
1	32	14	2:D364P	-88.25519431	-2.69E-12	-2206.3799	-791.0241618	0.5534396	-19775.06762
1	32	15	2:D364S	-88.25519431	-3.21E-12	-2206.3799	-790.9881283	0.589473176	-19774.05224
1	32	16	2:D364T	-88.25519431	-2.37E-12	-2206.3799	-791.3520045	0.225596908	-19782.75263
1	32	17	2:D364W	-88.25519431	1.96E-12	-2206.3799	-791.5171417	0.06045978	-19776.39329
1	32	18	2:D364Y	-88.25519431	-1.80E-12	-2206.3799	-792.4482815	-0.870680085	-19796.84793
1	32	19	2:D364V	-88.25519431	2.70E-13	-2206.3799	-791.6919719	-0.114370508	-19791.46561
1	33	0	2:Y365Y	-88.25519431	0	-2206.3799	-800.7197873	0	-20015.25177
1	33	1	2:Y365A	-88.25519431	-2.89E-10	-2206.3799	-797.9247073	2.795079974	-19947.02643
1	33	2	2:Y365R	-88.25519431	-3.42E-10	-2206.3799	-799.3574157	1.362371589	-19982.42976
1	33	3	2:Y365N	-88.25519431	8.96E-11	-2206.3799	-798.144316	2.575471238	-19952.20008
1	33	4	2:Y365D	-88.25519431	-1.88E-10	-2206.3799	-797.2473042	3.472483048	-19929.61552
1	33	5	2:Y365C	-88.25519431	-1.40E-10	-2206.3799	-798.2705953	2.449191936	-19955.03833
1	33	6	2:Y365Q	-88.25519431	2.00E-10	-2206.3799	-798.1341755	2.585611725	-19950.57143
1	33	7	2:Y365E	-88.25519431	2.86E-10	-2206.3799	-797.8718377	2.847949608	-19941.34143
1	33	8	2:Y365G	-88.25519431	-8.92E-12	-2206.3799	-797.0706299	3.64915739	-19924.77932
1	33	9	2:Y365H	-88.25519431	-2.64E-11	-2206.3799	-797.7499511	2.969836137	-19941.69945
1	33	10	2:Y365I	-88.25519431	-1.18E-10	-2206.3799	-799.291732	1.428055234	-19980.51348
1	33	11	2:Y365L	-88.25519431	2.35E-10	-2206.3799	-799.5806005	1.139186805	-19987.22907
1	33	12	2:Y365K	-88.25519431	-3.11E-10	-2206.3799	-799.22378	1.496007247	-19972.55701
1	33	13	2:Y365M	-88.25519431	1.08E-10	-2206.3799	-798.7679688	1.951818448	-19966.07667
1	33	14	2:Y365F	-88.25519431	3.42E-11	-2206.3799	-800.1921906	0.527596657	-20002.5483
1	33	15	2:Y365P	-88.25519431	4.24E-11	-2206.3799	-797.8892415	2.830545758	-19945.53064
1	33	16	2:Y365S	-88.25519431	-1.73E-10	-2206.3799	-797.8283409	2.891446407	-19943.16615
1	33	17	2:Y365T	-88.25519431	-2.33E-10	-2206.3799	-798.4039247	2.315862574	-19959.11755
1	33	18	2:Y365W	-88.25519431	-4.48E-10	-2206.3799	-800.5028631	0.216924217	-20007.51265
1	33	19	2:Y365V	-88.25519431	2.31E-09	-2206.3799	-799.8682665	0.851520773	-19993.11719
1	34	0	2:S366S	-88.25519431	0	-2206.3799	-799.7222396	0	-19992.58385
1	34	1	2:S366A	-88.25519431	3.41E-13	-2206.3799	-799.047267	0.674972586	-19975.62984
1	34	2	2:S366R	-88.25519431	-1.14E-11	-2206.3799	-800.4123804	-0.690140873	-20009.90187
1	34	3	2:S366N	-88.25519431	-1.26E-11	-2206.3799	-798.9541086	0.768130995	-19972.56359
1	34	4	2:S366D	-88.25519431	-1.47E-11	-2206.3799	-798.4221725	1.300067041	-19960.07312
1	34	5	2:S366C	-88.25519431	-2.56E-13	-2206.3799	-799.1556888	0.566550806	-19978.41835
1	34	6	2:S366Q	-88.25519431	-4.14E-12	-2206.3799	-799.2477352	0.47450433	-19980.17842
1	34	7	2:S366E	-88.25519431	-2.00E-11	-2206.3799	-798.9523024	0.769937157	-19972.77371
1	34	8	2:S366G	-88.25519431	3.67E-12	-2206.3799	-798.5393195	1.182920048	-19963.30012
1	34	9	2:S366H	-88.25519431	-3.94E-11	-2206.3799	-799.2600461	0.462193499	-19977.98034
1	34	10	2:S366I	-88.25519431	-1.30E-11	-2206.3799	-800.2035883	-0.481348681	-20002.83527
1	34	11	2:S366L	-88.25519431	-3.31E-12	-2206.3799	-799.9772851	-0.255045556	-19999.06677
1	34	12	2:S366K	-88.25519431	-5.88E-12	-2206.3799	-799.3528821	0.369357506	-19983.40932
1	34	13	2:S366M	-88.25519431	-5.80E-12	-2206.3799	-799.3293801	0.392859438	-19981.55291
1	34	14	2:S366F	-88.25519431	-2.35E-11	-2206.3799	-799.7343549	-0.012115366	-19991.74928
1	34	15	2:S366P	-88.25519431	-4.25E-12	-2206.3799	-798.8490691	0.873170489	-19971.05846
1	34	16	2:S366T	-88.25519431	-5.83E-13	-2206.3799	-799.3073023	0.414937227	-19982.24191
1	34	17	2:S366W	-88.25519431	-7.39E-13	-2206.3799	-799.1823816	0.539857921	-19978.62566
1	34	18	2:S366Y	-88.25519431	1.99E-12	-2206.3799	-799.5451724	0.177067166	-19987.64423
1	34	19	2:S366V	-88.25519431	3.24E-12	-2206.3799	-799.8732854	-0.151045814	-19996.45831
1	35	0	2:V367V	-88.25519431	0	-2206.3799	-800.3380827	0	-20006.67229
1	35	1	2:V367A	-88.25519431	-9.90E-12	-2206.3799	-799.6209732	0.717109521	-19989.11247
1	35	2	2:V367R	-88.25519431	-7.77E-12	-2206.3799	-799.9231034	0.41497934	-19995.22711
1	35	3	2:V367N	-88.25519431	-3.35E-12	-2206.3799	-799.035606	1.302476699	-19973.88337
1	35	4	2:V367D	-88.25519431	1.51E-12	-2206.3799	-798.6837914	1.654291304	-19966.39514
1	35	5	2:V367C	-88.25519431	2.15E-12	-2206.3799	-799.5104684	0.827614323	-19986.88587
1	35	6	2:V367Q	-88.25519431	-1.30E-11	-2206.3799	-799.0545683	1.2835144	-19973.6139
1	35	7	2:V367E	-88.25519431	-6.57E-12	-2206.3799	-798.8485049	1.489577778	-19970.68517
1	35	8	2:V367G	-88.25519431	8.97E-12	-2206.3799	-799.3555876	0.98249511	-19982.80902
1	35	9	2:V367H	-88.25519431	1.63E-11	-2206.3799	-798.6620218	1.676060906	-19965.06026
1	35	10	2:V367I	-88.25519431	-3.40E-12	-2206.3799	-799.6237264	0.71435634	-19988.76978
1	35	11	2:V367L	-88.25519431	-7.18E-12	-2206.3799	-799.3502117	0.987871051	-19982.21887
1	35	12	2:V367K	-88.25519431	-4.92E-12	-2206.3799	-799.1051679	1.232914825	-19976.36915
1	35	13	2:V367M	-88.25519431	-8.67E-13	-2206.3799	-798.9422999	1.395782866	-19972.20581
1	35	14	2:V367F	-88.25519431	6.85E-12	-2206.3799	-799.2795115	1.058571249	-19977.87844
1	35	15	2:V367P	-88.25519431	-6.17E-12	-2206.3799	-798.8217975	1.516285179	-19969.21478
1	35	16	2:V367S	-88.25519431	-4.76E-12	-2206.3799	-799.3287626	1.009320079	-19982.06137
1	35	17	2:V367T	-88.25519431	5.23E-12	-2206.3799	-799.3690444	0.969038277	-19983.02374
1	35	18	2:V367W	-88.25519431	-3.63E-11	-2206.3799	-799.4346126	0.903470143	-19976.73963
1	35	19	2:V367Y	-88.25519431	-3.25E-12	-2206.3799	-799.2915504	1.046532336	-19972.92226
1	36	0	2:L368L	-88.25519431	0	-2206.3799	-801.8017602	0	-20042.51251
1	36	1	2:L368A	-88.25519431	7.73E-11	-2206.3799	-799.8565374	1.945222809	-19994.90816
1	36	2	2:L368R	-88.25519431	7.07E-10	-2206.3799	-801.4197164	0.382043806	-20032.11084
1	36	3	2:L368N	-88.25519431	-3.55E-10	-2206.3799	-799.3186674	2.483092841	-19981.40466
1	36	4	2:L368D	-88.25519431	8.82E-10	-2206.3799	-799.3682666	2.433493587	-19982.65931
1	36	5	2:L368C	-88.25519431	-5.99E-10	-2206.3799	-799.8338509	1.96790927	-19993.98173
1	36	6	2:L368Q	-88.25519431	3.69E-09	-2206.3799	-800.7803108	1.021449421	-20014.91981
1	36	7	2:L368E	-88.25519431	4.11E-09	-2206.3799	-800.2460138	1.555746365	-20004.69092
1	36	8	2:L368G	-88.25519431	1.49E-09	-2206.3799	-799.3369473	2.464812893	-19980.59101
1	36	9	2:L368H	-88.25519431	1.12E-09	-2206.3799	-799.6029567	2.198803489	-19987.79796
1	36	10	2:L368I	-88.25519431	-1.05E-10	-2206.3799	-801.4143846	0.387375548	-20033.44208
1	36	11	2:L368K	-88.25519431	2.00E-09	-2206.3799	-800.8315565	0.970203672	-20015.2079
1	36	12	2:L368M	-88.25519431	1.99E-09	-2206.3799	-801.0197333	0.782026844	-20020.93522
1	36	13	2:L368F	-88.25519431	2.32E-09	-2206.3799	-801.3593754	0.442384795	-20030.70751
1	36	14	2:L368P	-88.25519431	9.75E-11	-2206.3799	-799.6749843	2.126775928	-19989.42591
1	36	15	2:L368S	-88.25519431	3.91E-10	-2206.3799	-799.8092399	1.992520249	-19994.4405
1	36	16	2:L368T	-88.25519431	5.98E-10	-2206.3799	-799.9829755	1.818784722	-19998.3457
1	36	17	2:L368W	-88.25519431	8.10E-10	-2206.3799	-801.0001546	0.801605594	-20020.64128
1	36	18	2:L368Y	-88.25519431	9.04E-10	-2206.3799	-801.26653	0.535230165	-20028.34206
1	36	19	2:L368V	-88.25519431	1.19E-09	-2206.3799	-801.0508869	0.75087334	-20024.27435
1	37	0	2:Y369Y	-88.25519431	0	-2206.3799	-800.9944323	0	-20023.14384
1	37	1	2:Y369A	-88.25519431	-1.66E-09	-2206.3799	-799.2108234	1.783608923	-19979.32103
1	37	2	2:Y369R	-88.25519431	-3.69E-10	-2206.3799	-800.2871529	0.707279345	-20003.60391
1	37	3	2:Y369N	-88.25519431	-5.82E-11	-2206.3799	-799.4735333	1.520898955	-19985.60925
1	37	4	2:Y369D	-88.25519431	-7.39E-10	-2206.3799	-798.8548969	2.139535414	-19969.95284
1	37	5	2:Y369C	-88.25519431	-9.01E-10	-2206.3799	-799.7331302	1.261302115	-19990.6899
1	37	6	2:Y369Q	-88.25519431	9.43E-11	-2206.3799	-799.5270119	1.467420423	-19987.2752
1	37	7	2:Y369E	-88.25519431	-1.67E-09	-2206.3799	-798.8650134	2.129418901	-19968.51657
1	37	8	2:Y369G	-88.25519431	-4.85E-12	-2206.3799	-799.0566396	1.937792699	-19974.20837
1	37	9	2:Y369H	-88.25519431	-1.59E-09	-2206.3799	-798.8119724	2.182459917	-19967.49442
1	37	10	2:Y369I	-88.25519431	-2.12E-09	-2206.3799	-800.3894937	0.604938626	-20007.5385
1	37	11	2:Y369L	-88.25519431	3.19E-10	-2206.3799	-800.5110877	0.483344552	-20011.84046
1	37	12	2:Y369K	-88.25519431	-6.71E-10	-2206.3799	-799.6865355	1.307896763	-19988.6556
1	37	13	2:Y369M	-88.25519431	3.88E-11	-2206.3799	-799.7575678	1.236864521	-19992.25475
1	37	14	2:Y369F	-88.25519431	2.81E-10	-2206.3799	-800.4228178	0.571614469	-20009.87164
1	37	15	2:Y369P	-88.25519431	-7.93E-10	-2206.3799	-799.0209023	1.973529944	-19975.22156
1	37	16	2:Y369S	-88.25519431	-8.80E-11	-2206.3799	-799.5715472	1.422885055	-19988.08557
1	37	17	2:Y369T	-88.25519431	-7.86E-10	-2206.3799	-799.9018137	1.092618586	-19996.86483
1	37	18	2:Y369W	-88.25519431	-6.43E-10	-2206.3799	-799.9183035	1.076128816	-19995.89141
1	37	19	2:Y369V	-88.25519431	7.75E-11	-2206.3799	-800.2264228	0.768009526	-20004.93295
1	38	0	2:N370N	-88.25519431	0	-2206.3799	-796.4646647	0	-19909.79993
1	38	1	2:N370A	-88.25519431	6.58E-12	-2206.3799	-796.0780528	0.386611932	-19901.78318
1	38	2	2:N370R	-88.25519431	-8.65E-11	-2206.3799	-796.1817713	0.282893464	-19900.95882
1	38	3	2:N370D	-88.25519431	-1.02E-11	-2206.3799	-795.5089058	0.955758957	-19886.6507
1	38	4	2:N370C	-88.25519431	1.56E-11	-2206.3799	-796.1511677	0.313497014	-19903.38007
1	38	5	2:N370Q	-88.25519431	2.31E-11	-2206.3799	-795.979869	0.484795709	-19898.87298
1	38	6	2:N370E	-88.25519431	5.49E-11	-2206.3799	-795.7440668	0.720597911	-19889.40684
1	38	7	2:N370G	-88.25519431	3.37E-11	-2206.3799	-795.8945633	0.570101428	-19896.85989
1	38	8	2:N370H	-88.25519431	-1.12E-11	-2206.3799	-795.8555386	0.609126144	-19895.32892
1	38	9	2:N370I	-88.25519431	5.26E-11	-2206.3799	-796.4946298	-0.029965066	-19911.47614
1	38	10	2:N370L	-88.25519431	2.27E-11	-2206.3799	-796.5980772	-0.133412486	-19911.70446
1	38	11	2:N370K	-88.25519431	1.51E-12	-2206.3799	-795.4808699	0.983794887	-19885.27357
1	38	12	2:N370M	-88.25519431	7.96E-12	-2206.3799	-796.0980964	0.366568376	-19900.27148
1	38	13	2:N370F	-88.25519431	5.24E-11	-2206.3799	-796.632619	-0.167954258	-19909.73725
1	38	14	2:N370P	-88.25519431	-1.96E-11	-2206.3799	-795.4061198	1.058544963	-19884.59705
1	38	15	2:N370S	-88.25519431	1.29E-11	-2206.3799	-796.0334748	0.431189968	-19900.38599
1	38	16	2:N370T	-88.25519431	1.95E-12	-2206.3799	-796.1594689	0.30519583	-19903.3133
1	38	17	2:N370W	-88.25519431	1.64E-11	-2206.3799	-796.0100285	0.454636209	-19894.90699
1	38	18	2:N370Y	-88.25519431	7.26E-12	-2206.3799	-796.4934022	-0.028737404	-19910.98588
1	38	19	2:N370V	-88.25519431	3.84E-11	-2206.3799	-796.6187749	-0.154110142	-19914.51953
1	39	0	2:S371S	-88.25519431	0	-2206.3799	-799.5490879	0	-19986.23438
1	39	1	2:S371A	-88.25519432	-6.56E-09	-2206.3799	-798.7787494	0.770338437	-19968.58324
1	39	2	2:S371R	-88.2551943	1.38E-08	-2206.3799	-799.706592	-0.157504116	-19988.95368
1	39	3	2:S371N	-88.25519432	-5.95E-09	-2206.3799	-798.3063093	1.24277852	-19956.88282
1	39	4	2:S371D	-88.25519432	-1.08E-08	-2206.3799	-798.8066214	0.742466424	-19969.39392
1	39	5	2:S371C	-88.25519432	-3.28E-09	-2206.3799	-798.8684794	0.680608438	-19970.14947
1	39	6	2:S371Q	-88.2551943	1.29E-08	-2206.3799	-798.5027885	1.046299394	-19958.91982
1	39	7	2:S371E	-88.25519432	-1.21E-08	-2206.3799	-798.7962708	0.752817076	-19968.87035
1	39	8	2:S371G	-88.25519432	-3.11E-09	-2206.3799	-798.3083908	1.240697078	-19956.57912
1	39	9	2:S371H	-88.25519432	-5.79E-09	-2206.3799	-799.381815	0.167272848	-19983.78728
1	39	10	2:S371I	-88.25519429	2.24E-08	-2206.3799	-799.4213753	0.127712579	-19982.41602
1	39	11	2:S371L	-88.2551943	1.32E-08	-2206.3799	-799.0055668	0.543521074	-19973.30821
1	39	12	2:S371K	-88.25519432	-7.31E-09	-2206.3799	-798.7686407	0.780447189	-19967.5846
1	39	13	2:S371M	-88.25519432	-6.63E-09	-2206.3799	-798.7850775	0.764010356	-19966.78538
1	39	14	2:S371F	-88.25519431	8.04E-10	-2206.3799	-798.7324573	0.816630559	-19962.96313
1	39	15	2:S371P	-88.25519431	9.32E-10	-2206.3799	-798.1751584	1.373929455	-19952.73712
1	39	16	2:S371T	-88.25519431	-1.45E-09	-2206.3799	-798.9186088	0.630479045	-19971.32844
1	39	17	2:S371W	-88.2551943	1.31E-08	-2206.3799	-799.2048896	0.344198242	-19973.28864
1	39	18	2:S371Y	-88.2551943	1.46E-08	-2206.3799	-799.0288044	0.520283435	-19966.39479
1	39	19	2:S371V	-88.2551943	1.69E-08	-2206.3799	-798.9347417	0.614346202	-19970.1168
1	40	0	2:A372A	-88.25519428	0	-2206.3799	-799.6149537	0	-19985.85024
1	40	1	2:A372R	-88.25519427	7.98E-09	-2206.3799	-799.1027199	0.512233768	-19970.92004
1	40	2	2:A372N	-88.25519431	-2.63E-08	-2206.3799	-799.0349502	0.580003485	-19966.78819
1	40	3	2:A372D	-88.25519429	-3.12E-09	-2206.3799	-798.0746997	1.540253971	-19949.0711
1	40	4	2:A372C	-88.25519429	-5.40E-09	-2206.3799	-799.1785535	0.436400162	-19969.25985
1	40	5	2:A372Q	-88.25519431	-3.09E-08	-2206.3799	-799.1050929	0.509860735	-19967.78322
1	40	6	2:A372E	-88.25519424	4.45E-08	-2206.3799	-798.3218319	1.2931218	-19949.92866
1	40	7	2:A372G	-88.25519429	-7.25E-09	-2206.3799	-798.8894641	0.725489539	-19969.1784
1	40	8	2:A372H	-88.25519431	-2.33E-08	-2206.3799	-798.9234363	0.691517346	-19970.88826
1	40	9	2:A372I	-88.25519429	-8.13E-09	-2206.3799	-799.7814006	-0.16644691	-19975.77002
1	40	10	2:A372L	-88.25519429	-1.24E-08	-2206.3799	-799.2763176	0.338636096	-19970.72635
1	40	11	2:A372K	-88.25519421	6.81E-08	-2206.3799	-799.0009917	0.613961926	-19971.92423
1	40	12	2:A372M	-88.25519429	-1.09E-08	-2206.3799	-798.580794	1.034159666	-19955.18024
1	40	13	2:A372F	-88.25519429	-4.70E-09	-2206.3799	-799.5347682	0.080185458	-19969.02503
1	40	14	2:A372P	-88.2551943	-1.46E-08	-2206.3799	-798.2646702	1.350283472	-19954.22683
1	40	15	2:A372S	-88.2551943	-1.97E-08	-2206.3799	-799.3258342	0.28911946	-19980.8738
1	40	16	2:A372T	-88.2551943	-1.77E-08	-2206.3799	-798.6289041	0.986049583	-19963.17933
1	40	17	2:A372W	-88.25519431	-2.41E-08	-2206.3799	-798.9564413	0.658512331	-19956.47186
1	40	18	2:A372Y	-88.25519431	-2.57E-08	-2206.3799	-799.7586649	-0.143711231	-19981.63885
1	40	19	2:A372V	-88.25519427	1.11E-08	-2206.3799	-798.8620098	0.752943821	-19969.08075
1	41	0	2:S373S	-88.25519454	0	-2206.3799	-798.6819697	0	-19964.55213
1	41	1	2:S373A	-88.25541016	-0.000215616	-2206.385284	-797.9557187	0.726250964	-19947.6101
1	41	2	2:S373R	-88.25519423	3.09E-07	-2206.3799	-798.7080574	-0.026087742	-19962.79695
1	41	3	2:S373N	-88.25519432	2.17E-07	-2206.3799	-797.9019891	0.779980625	-19939.05064
1	41	4	2:S373D	-88.25523068	-3.61E-05	-2206.380808	-797.301992	1.379977649	-19930.33947
1	41	5	2:S373C	-88.25599326	-0.000798718	-2206.399679	-798.1703485	0.511621177	-19951.68245
1	41	6	2:S373Q	-88.25519432	2.16E-07	-2206.3799	-798.1507357	0.531234027	-19947.32166
1	41	7	2:S373E	-88.25519477	-2.31E-07	-2206.3799	-797.4097245	1.272245228	-19933.54059
1	41	8	2:S373G	-88.25523646	-4.19E-05	-2206.380942	-797.9036917	0.778277945	-19945.95057
1	41	9	2:S373H	-88.25519517	-6.27E-07	-2206.379907	-798.4886891	0.193280583	-19960.89637
1	41	10	2:S373I	-88.25526662	-7.21E-05	-2206.381699	-798.5016852	0.180284487	-19954.94713
1	41	11	2:S373L	-88.25520669	-1.22E-05	-2206.380197	-798.8043593	-0.122389593	-19963.54845
1	41	12	2:S373K	-88.25519809	-3.55E-06	-2206.37999	-798.0442618	0.63770784	-19950.1767
1	41	13	2:S373M	-88.25523794	-4.34E-05	-2206.38098	-798.5855151	0.096454639	-19951.28914
1	41	14	2:S373F	-88.25529047	-9.59E-05	-2206.382294	-798.7660098	-0.084040155	-19955.60387
1	41	15	2:S373P	-88.25519441	1.29E-07	-2206.3799	-797.3303015	1.351668201	-19927.57174
1	41	16	2:S373T	-88.25520574	-1.12E-05	-2206.380182	-798.4503421	0.231627598	-19953.27599
1	41	17	2:S373W	-88.25581392	-0.000619381	-2206.39521	-798.8574443	-0.17547458	-19959.53374
1	41	18	2:S373Y	-88.25520738	-1.28E-05	-2206.38022	-799.2864711	-0.604501415	-19963.22082
1	41	19	2:S373V	-88.25525183	-5.73E-05	-2206.381324	-798.5514167	0.130552997	-19960.98024
1	42	0	2:F374F	-88.25519664	0	-2206.37996	-802.1307098	0	-20048.95372
1	42	1	2:F374A	-88.25519417	2.47E-06	-2206.379892	-799.7998616	2.330848245	-19990.35633
1	42	2	2:F374R	-88.25519379	2.85E-06	-2206.379892	-801.2468422	0.883867594	-20027.05932
1	42	3	2:F374N	-88.25519433	2.31E-06	-2206.3799	-800.0674216	2.063288276	-19996.63055
1	42	4	2:F374D	-88.25519307	3.57E-06	-2206.379868	-799.5684343	2.562275497	-19975.33693
1	42	5	2:F374C	-88.25519597	6.65E-07	-2206.379937	-800.0850885	2.045621316	-19990.12913
1	42	6	2:F374Q	-88.25519573	9.11E-07	-2206.379937	-800.4825991	1.648110749	-20004.36001
1	42	7	2:F374E	-88.25519387	2.77E-06	-2206.379884	-799.9252237	2.205486174	-19994.36786
1	42	8	2:F374G	-88.25519371	2.93E-06	-2206.3799	-799.1524942	2.978215633	-19970.87014
1	42	9	2:F374H	-88.25519406	2.58E-06	-2206.379892	-801.410543	0.720166782	-20030.89499
1	42	10	2:F374I	-88.25519341	3.23E-06	-2206.379868	-801.7699659	0.360743957	-20030.3238
1	42	11	2:F374L	-88.25519435	2.29E-06	-2206.379892	-800.9477975	1.182912295	-20020.60365
1	42	12	2:F374K	-88.25519395	2.69E-06	-2206.3799	-800.308712	1.821997841	-20006.56073
1	42	13	2:F374M	-88.25520989	-1.33E-05	-2206.38028	-800.9008176	1.22989223	-20007.65614
1	42	14	2:F374P	-88.25523178	-3.51E-05	-2206.380837	-800.0412698	2.089440062	-19991.33705
1	42	15	2:F374S	-88.25519414	2.50E-06	-2206.3799	-799.6873952	2.443314587	-19982.74797
1	42	16	2:F374T	-88.25520684	-1.02E-05	-2206.380204	-800.8791679	1.251541957	-20013.2187
1	42	17	2:F374W	-88.25519485	1.79E-06	-2206.379905	-801.4404612	0.690248608	-20032.38689
1	42	18	2:F374Y	-88.25544994	-0.000253304	-2206.386232	-801.1266446	1.004065245	-20024.98921
1	42	19	2:F374V	-88.25519498	1.66E-06	-2206.379915	-801.0533528	1.077357038	-20017.65352
1	43	0	2:S375S	-88.25489817	0	-2206.3724	-799.6964563	0	-19990.87325
1	43	1	2:S375A	-88.25504467	-0.000146499	-2206.376013	-799.047104	0.649352205	-19974.95841
1	43	2	2:S375R	-88.256413	-0.001514827	-2206.409731	-799.3369857	0.359470517	-19976.34056
1	43	3	2:S375N	-88.25496835	-7.02E-05	-2206.374186	-798.4947332	1.201723104	-19958.96746
1	43	4	2:S375D	-88.25354898	0.00134919	-2206.338533	-798.7094758	0.986980421	-19965.49829
1	43	5	2:S375C	-88.25577061	-0.000872441	-2206.394103	-799.2089871	0.487469111	-19977.99719
1	43	6	2:S375Q	-88.25546336	-0.000565189	-2206.386542	-798.5853826	1.111073641	-19958.6856
1	43	7	2:S375E	-88.25573128	-0.000833109	-2206.393267	-798.1595876	1.536868631	-19948.63302
1	43	8	2:S375G	-88.25511518	-0.000217015	-2206.377815	-798.5128144	1.18364189	-19960.65501
1	43	9	2:S375H	-88.25537487	-0.0004767	-2206.384347	-799.0001115	0.696344732	-19971.38178
1	43	10	2:S375I	-88.25515028	-0.000252112	-2206.378748	-799.7105822	-0.014125923	-19991.00391
1	43	11	2:S375L	-88.25520095	-0.000302781	-2206.379942	-799.4747098	0.221746456	-19984.35571
1	43	12	2:S375K	-88.25587498	-0.000976815	-2206.39621	-798.4703769	1.226079398	-19959.22553
1	43	13	2:S375M	-88.25568073	-0.000782563	-2206.391943	-798.8608244	0.835631836	-19966.14374
1	43	14	2:S375F	-88.25780549	-0.002907319	-2206.444428	-799.2449117	0.451544599	-19978.30052
1	43	15	2:S375P	-88.2548438	5.44E-05	-2206.371049	-798.5188417	1.177614581	-19959.71779
1	43	16	2:S375T	-88.25481713	8.10E-05	-2206.370406	-799.0482706	0.648185702	-19974.91024
1	43	17	2:S375W	-88.273025	-0.018126831	-2206.807916	-799.2772195	0.419236773	-19968.1355
1	43	18	2:S375Y	-88.26147173	-0.006573561	-2206.534904	-799.3361675	0.360288745	-19979.57238
1	43	19	2:S375V	-88.25580918	-0.000911014	-2206.394644	-799.4898196	0.206636646	-19984.91539
1	44	0	2:T376T	-88.25517765	0	-2206.379463	-800.2841835	0	-20000.03795
1	44	1	2:T376A	-88.25519294	-1.53E-05	-2206.379844	-798.7972515	1.486931976	-19967.69173
1	44	2	2:T376R	-88.25524379	-6.61E-05	-2206.381092	-800.4423681	-0.158184583	-20008.87986
1	44	3	2:T376N	-88.25520184	-2.42E-05	-2206.380083	-798.9567663	1.3274172	-19967.56225
1	44	4	2:T376D	-88.25520778	-3.01E-05	-2206.380178	-798.7859279	1.498255626	-19962.57569
1	44	5	2:T376C	-88.25519317	-1.55E-05	-2206.379795	-799.0719813	1.212202244	-19973.58915
1	44	6	2:T376Q	-88.25523881	-6.12E-05	-2206.380953	-799.115993	1.168190449	-19971.26787
1	44	7	2:T376E	-88.25523688	-5.92E-05	-2206.380953	-799.0025549	1.281628597	-19969.47798
1	44	8	2:T376G	-88.25519733	-1.97E-05	-2206.379945	-798.2348288	2.049354707	-19953.62136
1	44	9	2:T376H	-88.25517125	6.40E-06	-2206.379243	-799.8379443	0.44623917	-19989.09691
1	44	10	2:T376I	-88.25517935	-1.70E-06	-2206.379501	-799.9193698	0.364813688	-19995.79327
1	44	11	2:T376L	-88.2552039	-2.63E-05	-2206.3801	-800.1889624	0.09522113	-19975.22988
1	44	12	2:T376K	-88.25518413	-6.48E-06	-2206.379611	-800.1699383	0.114245165	-20003.3918
1	44	13	2:T376M	-88.25513528	4.24E-05	-2206.378373	-799.7053843	0.578799217	-19975.20698
1	44	14	2:T376F	-88.25520753	-2.99E-05	-2206.380179	-800.4710759	-0.186892443	-20005.2622
1	44	15	2:T376P	-88.25509575	8.19E-05	-2206.377372	-798.8963043	1.387879238	-19969.6883
1	44	16	2:T376S	-88.25517189	5.76E-06	-2206.379309	-799.2434101	1.040773427	-19977.60254
1	44	17	2:T376W	-88.2552489	-7.13E-05	-2206.381233	-800.1107446	0.173438878	-19995.42114
1	44	18	2:T376Y	-88.25517557	2.09E-06	-2206.379368	-800.4063481	-0.122164643	-19997.55285
1	44	19	2:T376V	-88.25518923	-1.16E-05	-2206.379721	-799.7500632	0.534120295	-19989.22102
1	45	0	2:F377F	-88.25519433	0	-2206.3799	-802.2497597	0	-20034.61438
1	45	1	2:F377A	-88.25519432	7.84E-09	-2206.3799	-799.422759	2.827000626	-19984.49109
1	45	2	2:F377R	-88.25519431	1.90E-08	-2206.3799	-801.2710941	0.978665595	-20028.70763
1	45	3	2:F377N	-88.25519433	6.75E-09	-2206.3799	-799.6330108	2.616748891	-19989.17738
1	45	4	2:F377D	-88.25519433	5.57E-09	-2206.3799	-798.855454	3.394305613	-19965.82213
1	45	5	2:F377C	-88.25519432	1.41E-08	-2206.3799	-799.8729201	2.376839532	-19996.3717
1	45	6	2:F377Q	-88.25519433	4.49E-09	-2206.3799	-799.6144796	2.635280084	-19980.69183
1	45	7	2:F377E	-88.25519434	-1.20E-08	-2206.3799	-799.0822064	3.16755329	-19965.01484
1	45	8	2:F377G	-88.25519433	6.75E-09	-2206.3799	-798.8511007	3.39865898	-19970.3161
1	45	9	2:F377H	-88.25519432	1.14E-08	-2206.3799	-800.0736611	2.176098588	-19998.42315
1	45	10	2:F377I	-88.25519432	1.06E-08	-2206.3799	-800.7414894	1.508270208	-20011.70397
1	45	11	2:F377L	-88.25519434	-7.04E-09	-2206.3799	-800.7681058	1.481653879	-20007.89628
1	45	12	2:F377K	-88.25519433	9.43E-10	-2206.3799	-799.1118177	3.137941961	-19970.98511
1	45	13	2:F377M	-88.25519433	5.02E-09	-2206.3799	-800.2283164	2.021443279	-20004.87295
1	45	14	2:F377P	-88.25519435	-2.11E-08	-2206.3799	-799.3381713	2.911588398	-19982.72299
1	45	15	2:F377S	-88.25519432	1.64E-08	-2206.3799	-799.5213135	2.728446145	-19987.60578
1	45	16	2:F377T	-88.25519433	1.37E-09	-2206.3799	-799.790242	2.459517656	-19986.725
1	45	17	2:F377W	-88.25519431	2.05E-08	-2206.3799	-799.6581075	2.591652141	-19978.28362
1	45	18	2:F377Y	-88.25519432	1.33E-08	-2206.3799	-801.6316625	0.618097148	-20039.69079
1	45	19	2:F377V	-88.25519432	1.22E-08	-2206.3799	-800.4928842	1.756875433	-20010.36113
1	46	0	2:K378K	-88.25519385	0	-2206.3799	-796.4157242	0	-19907.80303
1	46	1	2:K378A	-88.255194	-1.50E-07	-2206.3799	-794.7563795	1.659344658	-19865.36492
1	46	2	2:K378R	-88.25519398	-1.35E-07	-2206.3799	-796.4398281	-0.024103863	-19906.23529
1	46	3	2:K378N	-88.25519435	-4.99E-07	-2206.3799	-794.5198895	1.895834663	-19859.82226
1	46	4	2:K378D	-88.25519435	-5.00E-07	-2206.3799	-794.4646455	1.951078674	-19859.84416
1	46	5	2:K378C	-88.25519405	-2.00E-07	-2206.3799	-794.8003515	1.6153727	-19865.15141
1	46	6	2:K378Q	-88.2551941	-2.53E-07	-2206.3799	-794.7855881	1.630136101	-19865.30786
1	46	7	2:K378E	-88.25519382	2.48E-08	-2206.3799	-794.4322299	1.983494316	-19857.50072
1	46	8	2:K378G	-88.25519434	-4.95E-07	-2206.3799	-794.5122173	1.903506939	-19861.02185
1	46	9	2:K378H	-88.25519404	-1.95E-07	-2206.3799	-794.6638325	1.751891664	-19863.81537
1	46	10	2:K378I	-88.25519433	-4.77E-07	-2206.3799	-795.5681132	0.847611018	-19886.57846
1	46	11	2:K378L	-88.25519438	-5.34E-07	-2206.3799	-795.2992624	1.116461821	-19875.67816
1	46	12	2:K378M	-88.25519438	-5.35E-07	-2206.3799	-795.2416561	1.17406813	-19875.40864
1	46	13	2:K378F	-88.25519406	-2.11E-07	-2206.3799	-795.2835296	1.132194596	-19879.99309
1	46	14	2:K378P	-88.2551941	-2.48E-07	-2206.3799	-794.4070819	2.008642339	-19853.96991
1	46	15	2:K378S	-88.25519415	-2.96E-07	-2206.3799	-794.9567496	1.458974568	-19871.25391
1	46	16	2:K378T	-88.25519404	-1.92E-07	-2206.3799	-794.9885588	1.427165419	-19870.73963
1	46	17	2:K378W	-88.25519412	-2.70E-07	-2206.3799	-795.6003443	0.815379846	-19881.68867
1	46	18	2:K378Y	-88.25519398	-1.32E-07	-2206.379892	-795.5287349	0.886989259	-19879.01818
1	46	19	2:K378V	-88.25519415	-2.97E-07	-2206.3799	-795.4737248	0.941999368	-19884.57909
1	47	0	2:C379C	-88.25519432	0	-2206.3799	-801.5144181	0	-20037.29937
1	47	1	2:C379A	-88.25519431	4.30E-09	-2206.3799	-796.914779	4.599639063	-19922.03198
1	47	2	2:C379R	-88.25519432	-3.72E-10	-2206.3799	-796.9699413	4.544476792	-19921.82172
1	47	3	2:C379N	-88.25519431	4.98E-09	-2206.3799	-796.6130681	4.901349992	-19914.70965
1	47	4	2:C379D	-88.25519431	7.79E-09	-2206.3799	-796.3081803	5.206237776	-19906.95756
1	47	5	2:C379Q	-88.25519431	6.10E-09	-2206.3799	-796.5976181	4.916800009	-19913.1869
1	47	6	2:C379E	-88.25519431	7.67E-09	-2206.3799	-796.5006422	5.013775858	-19910.96984
1	47	7	2:C379G	-88.25519431	4.26E-09	-2206.3799	-796.0168199	5.497598234	-19899.69996
1	47	8	2:C379H	-88.25519431	8.00E-09	-2206.3799	-797.6456949	3.868723186	-19939.80982
1	47	9	2:C379I	-88.25519431	7.44E-09	-2206.3799	-797.6643584	3.850059726	-19940.75947
1	47	10	2:C379L	-88.25519431	2.25E-09	-2206.3799	-797.4547053	4.059712754	-19931.28455
1	47	11	2:C379K	-88.25519431	6.74E-09	-2206.3799	-797.1485957	4.365822412	-19925.16444
1	47	12	2:C379M	-88.25519431	3.85E-09	-2206.3799	-796.7083179	4.806100198	-19914.2938
1	47	13	2:C379F	-88.25519431	6.49E-09	-2206.3799	-797.730266	3.784152088	-19941.69121
1	47	14	2:C379P	-88.25519432	1.01E-09	-2206.3799	-796.7402285	4.774189614	-19918.14784
1	47	15	2:C379S	-88.25519432	1.85E-09	-2206.3799	-796.7983214	4.716096718	-19918.56009
1	47	16	2:C379T	-88.25519432	1.38E-09	-2206.3799	-796.8836881	4.630730016	-19920.57856
1	47	17	2:C379W	-88.25519431	5.94E-09	-2206.3799	-797.5991709	3.915247168	-19932.68629
1	47	18	2:C379Y	-88.2551943	1.21E-08	-2206.3799	-797.6862602	3.828157917	-19940.37168
1	47	19	2:C379V	-88.25519431	2.42E-09	-2206.3799	-797.397282	4.117136122	-19930.39721
1	48	0	2:Y380Y	-88.25519434	0	-2206.3799	-800.629903	0	-20012.02497
1	48	1	2:Y380A	-88.25519417	1.64E-07	-2206.3799	-798.4924128	2.137490181	-19961.81622
1	48	2	2:Y380R	-88.25519431	2.71E-08	-2206.3799	-798.646651	1.983251983	-19961.32947
1	48	3	2:Y380N	-88.25519423	1.08E-07	-2206.3799	-798.396925	2.23297799	-19958.86669
1	48	4	2:Y380D	-88.25519423	1.09E-07	-2206.3799	-798.315111	2.314791992	-19956.75481
1	48	5	2:Y380C	-88.25519419	1.49E-07	-2206.3799	-798.5280806	2.101822332	-19961.17877
1	48	6	2:Y380Q	-88.25519422	1.21E-07	-2206.3799	-798.5117762	2.1181268	-19960.69108
1	48	7	2:Y380E	-88.25519429	4.80E-08	-2206.3799	-798.5594129	2.070490106	-19962.82164
1	48	8	2:Y380G	-88.25519423	1.06E-07	-2206.3799	-797.8860778	2.743825179	-19946.11994
1	48	9	2:Y380H	-88.25519423	1.12E-07	-2206.3799	-799.6035876	1.026315346	-19987.46235
1	48	10	2:Y380I	-88.25519399	3.50E-07	-2206.3799	-799.2011618	1.428741217	-19976.35879
1	48	11	2:Y380L	-88.2551943	3.51E-08	-2206.3799	-799.2944011	1.335501894	-19976.80964
1	48	12	2:Y380K	-88.2551943	3.79E-08	-2206.3799	-798.1123052	2.517597765	-19946.83658
1	48	13	2:Y380M	-88.25519429	4.53E-08	-2206.3799	-799.3820665	1.247836511	-19972.34566
1	48	14	2:Y380F	-88.25519429	4.78E-08	-2206.3799	-799.815785	0.81411793	-19990.23953
1	48	15	2:Y380P	-88.25519431	2.88E-08	-2206.3799	-798.2001986	2.429704345	-19951.98374
1	48	16	2:Y380S	-88.25519427	6.65E-08	-2206.3799	-798.5424051	2.087497878	-19963.13971
1	48	17	2:Y380T	-88.25519431	2.29E-08	-2206.3799	-798.8397116	1.790191333	-19970.15196
1	48	18	2:Y380W	-88.25519422	1.15E-07	-2206.3799	-799.5807526	1.049150372	-19973.16221
1	48	19	2:Y380V	-88.25519428	6.24E-08	-2206.3799	-799.3594662	1.270436773	-19982.70772
1	49	0	2:G381G	-88.25519431	0	-2206.3799	-799.0093996	0	-19973.54574
1	49	1	2:G381A	-88.25519431	9.09E-11	-2206.3799	-798.565236	0.444163549	-19960.11434
1	49	2	2:G381R	-88.25519431	1.94E-10	-2206.3799	-798.7844187	0.22498088	-19963.29345
1	49	3	2:G381N	-88.25519431	-1.46E-11	-2206.3799	-798.1253201	0.88407954	-19943.19849
1	49	4	2:G381D	-88.25519431	5.02E-12	-2206.3799	-798.0762844	0.933115171	-19934.11739
1	49	5	2:G381C	-88.25519431	1.37E-10	-2206.3799	-798.3867402	0.622659357	-19955.54178
1	49	6	2:G381Q	-88.25519431	2.00E-10	-2206.3799	-798.5389795	0.470420123	-19950.46838
1	49	7	2:G381E	-88.25519431	7.12E-11	-2206.3799	-798.3919746	0.617424989	-19937.63458
1	49	8	2:G381H	-88.25519431	2.68E-10	-2206.3799	-798.2717811	0.737618454	-19938.45327
1	49	9	2:G381I	-88.25519431	3.08E-10	-2206.3799	-798.9301157	0.079283893	-19964.2428
1	49	10	2:G381L	-88.25519431	1.65E-10	-2206.3799	-798.9638157	0.04558393	-19960.15662
1	49	11	2:G381K	-88.25519431	7.72E-11	-2206.3799	-798.3019606	0.707438976	-19955.11954
1	49	12	2:G381M	-88.25519431	3.27E-10	-2206.3799	-798.8078256	0.201573978	-19956.04592
1	49	13	2:G381F	-88.25519431	4.54E-10	-2206.3799	-798.3404559	0.668943657	-19953.74841
1	49	14	2:G381P	-88.25519431	4.61E-10	-2206.3799	-798.6828968	0.326502814	-19953.35304
1	49	15	2:G381S	-88.25519431	1.08E-10	-2206.3799	-798.3905663	0.618833319	-19958.11362
1	49	16	2:G381T	-88.25519431	4.57E-11	-2206.3799	-798.9169299	0.092469682	-19963.26759
1	49	17	2:G381W	-88.25519431	4.28E-10	-2206.3799	-798.1979419	0.811457724	-19940.42196
1	49	18	2:G381Y	-88.25519431	2.68E-10	-2206.3799	-798.8378768	0.17152278	-19958.48344
1	49	19	2:G381V	-88.25519431	3.87E-10	-2206.3799	-799.2721553	-0.262755675	-19969.28711
1	50	0	2:V382V	-88.25519431	0	-2206.3799	-800.295094	0	-20005.50334
1	50	1	2:V382A	-88.25519431	3.92E-12	-2206.3799	-799.0177	1.277393994	-19973.04017
1	50	2	2:V382R	-88.25519431	8.66E-11	-2206.3799	-799.2934123	1.00168168	-19977.14222
1	50	3	2:V382N	-88.25519431	1.01E-10	-2206.3799	-798.3880254	1.907068536	-19956.37594
1	50	4	2:V382D	-88.25519431	-3.98E-11	-2206.3799	-798.6638936	1.631200334	-19963.32556
1	50	5	2:V382C	-88.25519431	6.53E-11	-2206.3799	-799.1328016	1.162292347	-19976.1469
1	50	6	2:V382Q	-88.25519431	9.86E-12	-2206.3799	-799.126232	1.168861942	-19974.03102
1	50	7	2:V382E	-88.25519431	-5.68E-11	-2206.3799	-799.2097229	1.085371032	-19978.55788
1	50	8	2:V382G	-88.25519431	6.33E-11	-2206.3799	-798.2844947	2.010599295	-19955.72924
1	50	9	2:V382H	-88.25519431	-2.12E-12	-2206.3799	-799.2551092	1.039984788	-19979.4771
1	50	10	2:V382I	-88.25519431	1.72E-10	-2206.3799	-799.6453577	0.649736299	-19986.63481
1	50	11	2:V382L	-88.25519431	-2.56E-11	-2206.3799	-800.0866598	0.208434133	-19997.89063
1	50	12	2:V382K	-88.25519431	1.18E-10	-2206.3799	-798.9947768	1.300317118	-19966.43653
1	50	13	2:V382M	-88.25519431	-6.44E-11	-2206.3799	-799.8053277	0.489766311	-19989.56512
1	50	14	2:V382F	-88.25519431	1.59E-10	-2206.3799	-799.338109	0.956984922	-19975.99499
1	50	15	2:V382P	-88.25519431	1.07E-10	-2206.3799	-798.8301229	1.464971091	-19966.97445
1	50	16	2:V382S	-88.25519431	2.59E-11	-2206.3799	-798.8037358	1.49135812	-19967.2693
1	50	17	2:V382T	-88.25519431	7.80E-11	-2206.3799	-799.1533765	1.14171749	-19975.26928
1	50	18	2:V382W	-88.25519431	3.73E-11	-2206.3799	-799.5921224	0.702971596	-19958.75385
1	50	19	2:V382Y	-88.25519431	-4.60E-12	-2206.3799	-799.0253544	1.269739549	-19967.5758
1	51	0	2:S383S	-88.25519431	0	-2206.3799	-799.3758973	0	-19981.6513
1	51	1	2:S383A	-88.25519431	-8.53E-13	-2206.3799	-798.4441348	0.931762518	-19959.41673
1	51	2	2:S383R	-88.25519431	1.19E-12	-2206.3799	-798.4597046	0.916192738	-19952.20141
1	51	3	2:S383N	-88.25519431	-6.57E-12	-2206.3799	-798.1213391	1.254558153	-19949.89211
1	51	4	2:S383D	-88.25519431	-1.13E-11	-2206.3799	-798.7088993	0.666997961	-19965.44524
1	51	5	2:S383C	-88.25519431	7.82E-13	-2206.3799	-798.5953179	0.780579403	-19962.32649
1	51	6	2:S383Q	-88.25519431	-3.82E-12	-2206.3799	-798.1102273	1.265669947	-19949.68672
1	51	7	2:S383E	-88.25519431	-7.62E-12	-2206.3799	-798.2257401	1.150157213	-19954.63119
1	51	8	2:S383G	-88.25519431	-6.41E-12	-2206.3799	-798.3564369	1.019460393	-19957.35835
1	51	9	2:S383H	-88.25519431	-1.19E-11	-2206.3799	-798.9755248	0.400372449	-19970.70935
1	51	10	2:S383I	-88.25519431	2.43E-12	-2206.3799	-798.9677836	0.408113735	-19972.05102
1	51	11	2:S383L	-88.25519431	-2.84E-14	-2206.3799	-798.6505743	0.725323012	-19963.40204
1	51	12	2:S383K	-88.25519431	4.72E-12	-2206.3799	-797.8037571	1.572140226	-19941.39892
1	51	13	2:S383M	-88.25519431	-3.98E-12	-2206.3799	-798.2782452	1.097652049	-19954.5238
1	51	14	2:S383F	-88.25519431	1.08E-12	-2206.3799	-798.8165744	0.55932287	-19965.56381
1	51	15	2:S383P	-88.25519431	-1.48E-12	-2206.3799	-798.1491638	1.226733466	-19953.00409
1	51	16	2:S383T	-88.25519431	-3.82E-12	-2206.3799	-798.6775957	0.698301629	-19966.04999
1	51	17	2:S383W	-88.25519431	1.99E-12	-2206.3799	-798.1994115	1.176485744	-19950.12438
1	51	18	2:S383Y	-88.25519431	2.37E-12	-2206.3799	-798.6245934	0.75130387	-19955.66613
1	51	19	2:S383V	-88.25519431	-2.06E-12	-2206.3799	-798.956221	0.419676315	-19971.46763
1	52	0	2:P384P	-88.25519431	0	-2206.3799	-802.9547067	0	-20070.31696
1	52	1	2:P384A	-88.25519431	-4.20E-10	-2206.3799	-802.2645886	0.690118159	-20054.33702
1	52	2	2:P384R	-88.25519431	-2.11E-09	-2206.3799	-802.4351152	0.519591559	-20033.03803
1	52	3	2:P384N	-88.25519431	-2.34E-09	-2206.3799	-801.415956	1.53875068	-20034.44837
1	52	4	2:P384D	-88.25519431	-2.14E-09	-2206.3799	-800.025225	2.929481706	-19995.27162
1	52	5	2:P384C	-88.25519431	-2.39E-09	-2206.3799	-801.3606185	1.594088228	-20031.70642
1	52	6	2:P384Q	-88.25519431	-2.52E-09	-2206.3799	-801.5911977	1.363509028	-20032.81098
1	52	7	2:P384E	-88.25519431	-2.71E-09	-2206.3799	-801.2809737	1.673732988	-20016.1673
1	52	8	2:P384G	-88.25519431	-1.49E-09	-2206.3799	-800.9737165	1.980990268	-20022.64711
1	52	9	2:P384H	-88.25519431	-2.40E-09	-2206.3799	-801.2450254	1.709681354	-20026.63
1	52	10	2:P384I	-88.25519431	-2.73E-09	-2206.3799	-802.6816367	0.273069988	-20061.40592
1	52	11	2:P384L	-88.25519431	-2.49E-09	-2206.3799	-803.0110092	-0.056302488	-20072.27185
1	52	12	2:P384K	-88.25519431	-2.23E-09	-2206.3799	-801.8238558	1.130850906	-20019.32384
1	52	13	2:P384M	-88.25519431	-2.62E-09	-2206.3799	-801.6323339	1.322372807	-20035.29858
1	52	14	2:P384F	-88.25519431	-2.74E-09	-2206.3799	-803.5861047	-0.63139802	-20082.90021
1	52	15	2:P384S	-88.25519431	3.50E-11	-2206.3799	-802.0524346	0.902272143	-20046.91699
1	52	16	2:P384T	-88.25519431	-2.59E-11	-2206.3799	-802.4120593	0.542647389	-20057.26738
1	52	17	2:P384W	-88.25519431	-2.23E-09	-2206.3799	-801.4866498	1.468056967	-20021.7566
1	52	18	2:P384Y	-88.25519431	-2.14E-09	-2206.3799	-801.898115	1.056591673	-20041.65264
1	52	19	2:P384V	-88.25519431	-2.39E-11	-2206.3799	-802.9785912	-0.023884429	-20073.14369
1	53	0	2:T385T	-88.25519431	0	-2206.3799	-799.1612534	0	-19975.63589
1	53	1	2:T385A	-88.25519431	-1.12E-12	-2206.3799	-798.3150688	0.846184608	-19955.20044
1	53	2	2:T385R	-88.25519431	-4.15E-12	-2206.3799	-798.9219499	0.239303492	-19970.79075
1	53	3	2:T385N	-88.25519431	5.83E-13	-2206.3799	-798.0047208	1.156532596	-19944.59984
1	53	4	2:T385D	-88.25519431	-1.11E-11	-2206.3799	-798.0310576	1.130195848	-19947.99823
1	53	5	2:T385C	-88.25519431	-1.86E-12	-2206.3799	-798.4720601	0.68919331	-19958.60894
1	53	6	2:T385Q	-88.25519431	-2.10E-12	-2206.3799	-798.3696815	0.791571975	-19954.02672
1	53	7	2:T385E	-88.25519431	-1.17E-11	-2206.3799	-798.3438369	0.817416543	-19956.27812
1	53	8	2:T385G	-88.25519431	3.48E-12	-2206.3799	-798.2174329	0.943820523	-19953.75183
1	53	9	2:T385H	-88.25519431	-9.34E-12	-2206.3799	-798.5214595	0.639793988	-19962.61462
1	53	10	2:T385I	-88.25519431	4.95E-12	-2206.3799	-799.2812524	-0.119998929	-19973.63678
1	53	11	2:T385L	-88.25519431	2.84E-14	-2206.3799	-798.9462765	0.214976918	-19968.87847
1	53	12	2:T385K	-88.25519431	3.17E-12	-2206.3799	-798.0222196	1.139033792	-19948.49123
1	53	13	2:T385M	-88.25519431	-4.52E-12	-2206.3799	-798.1400389	1.021214587	-19948.68457
1	53	14	2:T385F	-88.25519431	-2.84E-13	-2206.3799	-798.9277986	0.233454862	-19968.66155
1	53	15	2:T385P	-88.25519431	1.58E-12	-2206.3799	-798.5398205	0.621432927	-19961.76504
1	53	16	2:T385S	-88.25519431	1.28E-12	-2206.3799	-798.2610797	0.900173694	-19955.23176
1	53	17	2:T385W	-88.25519431	1.85E-13	-2206.3799	-798.0501494	1.111104081	-19947.00194
1	53	18	2:T385Y	-88.25519431	-2.67E-12	-2206.3799	-798.5484562	0.61279726	-19960.2782
1	53	19	2:T385V	-88.25519431	1.05E-12	-2206.3799	-798.9747868	0.186466638	-19970.95599
1	54	0	2:K386K	-88.25519431	0	-2206.3799	-795.2063459	0	-19873.90067
1	54	1	2:K386A	-88.25519431	2.86E-12	-2206.3799	-794.7062142	0.500131664	-19862.85227
1	54	2	2:K386R	-88.25519431	-3.72E-12	-2206.3799	-795.2433147	-0.036968787	-19874.38777
1	54	3	2:K386N	-88.25519431	3.51E-12	-2206.3799	-794.4145774	0.791768497	-19855.47224
1	54	4	2:K386D	-88.25519431	-1.36E-12	-2206.3799	-794.0644437	1.141902219	-19848.4562
1	54	5	2:K386C	-88.25519431	4.92E-12	-2206.3799	-794.9025138	0.303832113	-19867.31929
1	54	6	2:K386Q	-88.25519431	3.98E-13	-2206.3799	-794.1978849	1.008461012	-19851.00405
1	54	7	2:K386E	-88.25519431	4.55E-13	-2206.3799	-794.3809018	0.825444084	-19851.06595
1	54	8	2:K386G	-88.25519431	2.52E-12	-2206.3799	-794.3067512	0.899594692	-19854.94635
1	54	9	2:K386H	-88.25519431	-1.59E-12	-2206.3799	-794.0347085	1.171637366	-19849.29269
1	54	10	2:K386I	-88.25519431	4.16E-12	-2206.3799	-795.2068163	-0.000470395	-19872.11611
1	54	11	2:K386L	-88.25519431	4.28E-12	-2206.3799	-794.8079356	0.398410316	-19864.66943
1	54	12	2:K386M	-88.25519431	5.60E-12	-2206.3799	-793.9519357	1.254410184	-19846.55963
1	54	13	2:K386F	-88.25519431	2.16E-12	-2206.3799	-794.8399269	0.366418962	-19860.28814
1	54	14	2:K386P	-88.25519431	3.25E-12	-2206.3799	-794.3328157	0.873530202	-19856.79123
1	54	15	2:K386S	-88.25519431	3.00E-12	-2206.3799	-794.7824584	0.423887502	-19865.24682
1	54	16	2:K386T	-88.25519431	2.32E-12	-2206.3799	-794.7103472	0.49599869	-19866.32232
1	54	17	2:K386W	-88.25519431	3.06E-12	-2206.3799	-793.892246	1.314099857	-19840.45539
1	54	18	2:K386Y	-88.25519431	2.50E-12	-2206.3799	-794.2547338	0.951612136	-19853.03575
1	54	19	2:K386V	-88.25519431	2.13E-12	-2206.3799	-794.984074	0.222271871	-19865.74762
1	55	0	2:L387L	-88.25519431	0	-2206.3799	-802.6607381	0	-20061.73887
1	55	1	2:L387A	-88.25519431	4.26E-14	-2206.3799	-800.145221	2.51551714	-20000.80067
1	55	2	2:L387R	-88.25519431	-5.47E-12	-2206.3799	-801.9115078	0.749230292	-20044.64083
1	55	3	2:L387N	-88.25519431	-6.64E-12	-2206.3799	-800.3336033	2.327134842	-20004.04161
1	55	4	2:L387D	-88.25519431	-1.05E-12	-2206.3799	-799.4513579	3.209380257	-19982.3921
1	55	5	2:L387C	-88.25519431	-6.84E-12	-2206.3799	-800.3897268	2.271011314	-20007.96625
1	55	6	2:L387Q	-88.25519431	-3.34E-12	-2206.3799	-800.6157429	2.044995255	-20013.25349
1	55	7	2:L387E	-88.25519431	-5.91E-12	-2206.3799	-800.0788894	2.581848666	-19996.64799
1	55	8	2:L387G	-88.25519431	-3.55E-12	-2206.3799	-799.3475034	3.313234692	-19982.01611
1	55	9	2:L387H	-88.25519431	-4.73E-12	-2206.3799	-800.7034076	1.957330553	-20015.89466
1	55	10	2:L387I	-88.25519431	1.04E-12	-2206.3799	-801.7563028	0.904435287	-20040.82921
1	55	11	2:L387K	-88.25519431	-4.90E-12	-2206.3799	-801.0533073	1.607430863	-20023.09533
1	55	12	2:L387M	-88.25519431	-1.65E-12	-2206.3799	-801.1531112	1.507626917	-20022.60039
1	55	13	2:L387F	-88.25519431	-4.72E-12	-2206.3799	-801.6769014	0.983836667	-20039.7794
1	55	14	2:L387P	-88.25519431	1.52E-12	-2206.3799	-800.1900833	2.470654859	-20000.78363
1	55	15	2:L387S	-88.25519431	-8.91E-12	-2206.3799	-799.9848824	2.675855747	-19995.97056
1	55	16	2:L387T	-88.25519431	-5.63E-12	-2206.3799	-800.6506733	2.010064818	-20012.12801
1	55	17	2:L387W	-88.25519431	-7.82E-12	-2206.3799	-801.8688559	0.791882165	-20043.98501
1	55	18	2:L387Y	-88.25519431	-2.16E-12	-2206.3799	-801.8916416	0.769096477	-20039.03443
1	55	19	2:L387V	-88.25519431	-3.37E-12	-2206.3799	-801.4151127	1.245625421	-20023.53339
1	56	0	2:N388N	-88.25519431	0	-2206.3799	-797.0574738	0	-19924.8587
1	56	1	2:N388A	-88.25519431	-1.73E-12	-2206.3799	-796.6651808	0.392292942	-19914.77477
1	56	2	2:N388R	-88.25519431	-7.46E-12	-2206.3799	-798.0498102	-0.992336477	-19943.85668
1	56	3	2:N388D	-88.25519431	-4.32E-12	-2206.3799	-796.4831685	0.574305249	-19910.04249
1	56	4	2:N388C	-88.25519431	2.27E-12	-2206.3799	-796.9797665	0.077707265	-19923.45849
1	56	5	2:N388Q	-88.25519431	-7.67E-13	-2206.3799	-797.1053388	-0.047865055	-19926.03761
1	56	6	2:N388E	-88.25519431	-3.65E-12	-2206.3799	-796.1980549	0.859418829	-19902.80586
1	56	7	2:N388G	-88.25519431	-1.04E-12	-2206.3799	-796.0917386	0.96573515	-19900.53957
1	56	8	2:N388H	-88.25519431	-4.18E-12	-2206.3799	-797.7175039	-0.660030095	-19942.1888
1	56	9	2:N388I	-88.25519431	-7.25E-13	-2206.3799	-797.3697427	-0.312268915	-19930.58538
1	56	10	2:N388L	-88.25519431	-3.69E-13	-2206.3799	-797.3380516	-0.280577823	-19930.69489
1	56	11	2:N388K	-88.25519431	-1.04E-12	-2206.3799	-797.1381635	-0.080689714	-19924.99549
1	56	12	2:N388M	-88.25519431	-1.72E-12	-2206.3799	-797.0305779	0.026895869	-19920.87445
1	56	13	2:N388F	-88.25519431	-2.87E-12	-2206.3799	-797.2041746	-0.146700864	-19927.16337
1	56	14	2:N388P	-88.25519431	-1.71E-12	-2206.3799	-796.5465117	0.510962072	-19911.79804
1	56	15	2:N388S	-88.25519431	-8.81E-13	-2206.3799	-796.9610629	0.096410907	-19919.71422
1	56	16	2:N388T	-88.25519431	8.10E-13	-2206.3799	-797.4628508	-0.40537705	-19929.16383
1	56	17	2:N388W	-88.25519431	-2.57E-12	-2206.3799	-796.7913335	0.266140246	-19914.98473
1	56	18	2:N388Y	-88.25519431	-1.45E-12	-2206.3799	-797.1544946	-0.097020878	-19925.90686
1	56	19	2:N388V	-88.25519431	-1.79E-12	-2206.3799	-797.5363408	-0.478867006	-19937.18482
1	57	0	2:D389D	-88.25519431	0	-2206.3799	-790.7246879	0	-19766.84022
1	57	1	2:D389A	-88.25519431	7.63E-12	-2206.3799	-790.6124523	0.112235505	-19764.94836
1	57	2	2:D389R	-88.25519431	-2.07E-12	-2206.3799	-790.8302183	-0.105530476	-19767.84973
1	57	3	2:D389N	-88.25519431	5.93E-12	-2206.3799	-790.3636631	0.361024762	-19757.87036
1	57	4	2:D389C	-88.25519431	6.78E-12	-2206.3799	-790.8171576	-0.0924697	-19769.52155
1	57	5	2:D389Q	-88.25519431	5.81E-12	-2206.3799	-790.3696553	0.355032571	-19756.34663
1	57	6	2:D389E	-88.25519431	1.76E-12	-2206.3799	-790.1673375	0.557350364	-19751.19353
1	57	7	2:D389G	-88.25519431	7.19E-12	-2206.3799	-790.6285477	0.096140156	-19764.99791
1	57	8	2:D389H	-88.25519431	2.00E-12	-2206.3799	-790.9629789	-0.238291035	-19773.07365
1	57	9	2:D389I	-88.25519431	7.42E-12	-2206.3799	-790.9482981	-0.223610237	-19771.36782
1	57	10	2:D389L	-88.25519431	6.99E-12	-2206.3799	-790.7455071	-0.020819261	-19767.04425
1	57	11	2:D389K	-88.25519431	7.18E-12	-2206.3799	-790.2069631	0.517724705	-19752.67236
1	57	12	2:D389M	-88.25519431	7.46E-12	-2206.3799	-790.1380172	0.586670679	-19750.64606
1	57	13	2:D389F	-88.25519431	6.86E-12	-2206.3799	-790.7390805	-0.014392624	-19763.68342
1	57	14	2:D389P	-88.25519431	5.46E-12	-2206.3799	-790.0848003	0.63988756	-19751.40947
1	57	15	2:D389S	-88.25519431	4.02E-12	-2206.3799	-790.7317704	-0.007082503	-19766.68837
1	57	16	2:D389T	-88.25519431	6.42E-12	-2206.3799	-790.8957543	-0.171066444	-19771.59461
1	57	17	2:D389W	-88.25519431	6.30E-12	-2206.3799	-790.3568492	0.367838648	-19751.03072
1	57	18	2:D389Y	-88.25519431	4.33E-12	-2206.3799	-790.7068809	0.017806928	-19765.06323
1	57	19	2:D389V	-88.25519431	6.07E-12	-2206.3799	-790.8006005	-0.07591265	-19768.88289
1	58	0	2:L390L	-88.25519431	0	-2206.3799	-799.6386537	0	-19982.68641
1	58	1	2:L390A	-88.25519431	-1.14E-11	-2206.3799	-798.4435574	1.195096307	-19959.75824
1	58	2	2:L390R	-88.25519431	-1.03E-11	-2206.3799	-799.1951869	0.443466795	-19970.49392
1	58	3	2:L390N	-88.25519431	-1.45E-11	-2206.3799	-798.3374534	1.301200361	-19957.39582
1	58	4	2:L390D	-88.25519431	-8.71E-12	-2206.3799	-797.7662068	1.872446967	-19940.62408
1	58	5	2:L390C	-88.25519431	-5.37E-12	-2206.3799	-798.6999918	0.938661979	-19965.55708
1	58	6	2:L390Q	-88.25519431	-2.03E-11	-2206.3799	-798.216278	1.422375694	-19951.46223
1	58	7	2:L390E	-88.25519431	-1.11E-11	-2206.3799	-798.0299755	1.608678212	-19948.21398
1	58	8	2:L390G	-88.25519431	-1.03E-11	-2206.3799	-797.6903928	1.948260941	-19940.15359
1	58	9	2:L390H	-88.25519431	-5.70E-12	-2206.3799	-799.509151	0.129502717	-19982.55473
1	58	10	2:L390I	-88.25519431	-1.17E-11	-2206.3799	-799.4104679	0.228185857	-19979.6557
1	58	11	2:L390K	-88.25519431	-7.33E-12	-2206.3799	-798.1124838	1.526169887	-19930.45569
1	58	12	2:L390M	-88.25519431	-6.59E-12	-2206.3799	-798.6813503	0.95730346	-19965.95429
1	58	13	2:L390F	-88.25519431	-9.98E-12	-2206.3799	-798.6046117	1.034042005	-19962.08055
1	58	14	2:L390P	-88.25519431	-2.87E-12	-2206.3799	-797.8758338	1.762819928	-19944.70007
1	58	15	2:L390S	-88.25519431	-6.59E-12	-2206.3799	-798.0067084	1.631945335	-19948.82734
1	58	16	2:L390T	-88.25519431	-7.87E-12	-2206.3799	-798.4260345	1.21261922	-19958.84285
1	58	17	2:L390W	-88.25519431	-1.11E-11	-2206.3799	-798.4179062	1.220747547	-19939.26282
1	58	18	2:L390Y	-88.25519431	-6.55E-12	-2206.3799	-798.682913	0.955740704	-19963.46369
1	58	19	2:L390V	-88.25519431	-5.26E-12	-2206.3799	-798.9767802	0.661873491	-19973.43111
1	59	0	2:C391C	-88.25519431	0	-2206.3799	-797.7218488	0	-19942.65045
1	59	1	2:C391A	-88.25519431	1.92E-12	-2206.3799	-793.3837554	4.338093346	-19834.20161
1	59	2	2:C391R	-88.25519431	-2.70E-13	-2206.3799	-793.6392544	4.082594354	-19839.83733
1	59	3	2:C391N	-88.25519431	-4.50E-12	-2206.3799	-793.4161385	4.305710257	-19833.81879
1	59	4	2:C391D	-88.25519431	-5.29E-12	-2206.3799	-793.1825513	4.539297465	-19828.80499
1	59	5	2:C391Q	-88.25519431	-2.09E-12	-2206.3799	-793.4319588	4.289889983	-19835.0375
1	59	6	2:C391E	-88.25519431	-4.35E-12	-2206.3799	-793.3568905	4.364958267	-19832.51324
1	59	7	2:C391G	-88.25519431	5.40E-13	-2206.3799	-793.1311625	4.590686277	-19827.95737
1	59	8	2:C391H	-88.25519431	-4.69E-13	-2206.3799	-793.6947641	4.027084627	-19840.87762
1	59	9	2:C391I	-88.25519431	-1.79E-12	-2206.3799	-794.2850087	3.436840121	-19855.35504
1	59	10	2:C391L	-88.25519431	-2.15E-12	-2206.3799	-794.222533	3.49931577	-19855.10742
1	59	11	2:C391K	-88.25519431	3.27E-13	-2206.3799	-793.1458316	4.576017123	-19827.77467
1	59	12	2:C391M	-88.25519431	-1.26E-12	-2206.3799	-793.692019	4.029829751	-19841.56145
1	59	13	2:C391F	-88.25519431	-1.41E-12	-2206.3799	-793.9839203	3.737928456	-19847.5942
1	59	14	2:C391P	-88.25519431	-1.66E-12	-2206.3799	-793.4399741	4.28187472	-19835.39929
1	59	15	2:C391S	-88.25519431	1.42E-13	-2206.3799	-793.9777672	3.744081593	-19848.9016
1	59	16	2:C391T	-88.25519431	-6.25E-13	-2206.3799	-794.1188135	3.603035321	-19852.55073
1	59	17	2:C391W	-88.25519431	-2.81E-12	-2206.3799	-793.3276276	4.394221132	-19830.10629
1	59	18	2:C391Y	-88.25519431	-4.21E-12	-2206.3799	-793.6060286	4.115820172	-19839.07564
1	59	19	2:C391V	-88.25519431	-1.79E-12	-2206.3799	-794.331886	3.389962759	-19857.99424
1	60	0	2:F392F	-88.25519431	0	-2206.3799	-801.6054817	0	-20039.00208
1	60	1	2:F392A	-88.25519431	-7.67E-13	-2206.3799	-798.8954524	2.710029373	-19971.39833
1	60	2	2:F392R	-88.25519431	6.54E-13	-2206.3799	-800.769584	0.835897702	-20016.61476
1	60	3	2:F392N	-88.25519431	-5.54E-13	-2206.3799	-799.1112184	2.494263317	-19976.19927
1	60	4	2:F392D	-88.25519431	-7.67E-13	-2206.3799	-798.4573079	3.148173842	-19959.6778
1	60	5	2:F392C	-88.25519431	4.12E-13	-2206.3799	-799.2306016	2.374880117	-19980.05665
1	60	6	2:F392Q	-88.25519431	-1.17E-12	-2206.3799	-799.6548354	1.95064633	-19990.04795
1	60	7	2:F392E	-88.25519431	-1.63E-12	-2206.3799	-798.7350402	2.870441531	-19960.80407
1	60	8	2:F392G	-88.25519431	9.66E-13	-2206.3799	-798.2805945	3.324887212	-19956.26439
1	60	9	2:F392H	-88.25519431	-5.90E-12	-2206.3799	-798.9124253	2.693056422	-19969.21715
1	60	10	2:F392I	-88.25519431	-2.07E-12	-2206.3799	-800.6311341	0.97434764	-20014.12512
1	60	11	2:F392L	-88.25519431	-1.14E-12	-2206.3799	-800.5885792	1.016902533	-20013.09328
1	60	12	2:F392K	-88.25519431	2.54E-12	-2206.3799	-800.246846	1.358635771	-20005.34839
1	60	13	2:F392M	-88.25519431	-1.52E-12	-2206.3799	-800.109721	1.495760763	-19999.4079
1	60	14	2:F392P	-88.25519431	-3.41E-13	-2206.3799	-799.4139788	2.191502958	-19984.34558
1	60	15	2:F392S	-88.25519431	-1.17E-12	-2206.3799	-799.0846773	2.520804411	-19976.3772
1	60	16	2:F392T	-88.25519431	-2.56E-12	-2206.3799	-799.602886	2.002595704	-19989.17067
1	60	17	2:F392W	-88.25519431	3.10E-12	-2206.3799	-800.8631673	0.742314427	-20018.98717
1	60	18	2:F392Y	-88.25519431	-2.98E-13	-2206.3799	-800.8322853	0.773196423	-20019.75846
1	60	19	2:F392V	-88.25519431	1.34E-12	-2206.3799	-800.1785384	1.426943321	-20003.84065
1	61	0	2:T393T	-88.25519431	0	-2206.3799	-799.5219187	0	-19987.15645
1	61	1	2:T393A	-88.25519431	-5.64E-12	-2206.3799	-798.3058065	1.216112208	-19957.27955
1	61	2	2:T393R	-88.25519431	1.28E-13	-2206.3799	-800.4741397	-0.952221005	-20009.80373
1	61	3	2:T393N	-88.25519431	-1.07E-12	-2206.3799	-798.272837	1.249081757	-19955.41498
1	61	4	2:T393D	-88.25519431	-4.28E-12	-2206.3799	-798.0476464	1.474272366	-19949.68782
1	61	5	2:T393C	-88.25519431	-3.61E-12	-2206.3799	-798.5957504	0.926168285	-19964.14521
1	61	6	2:T393Q	-88.25519431	5.16E-12	-2206.3799	-798.9887661	0.533152639	-19972.39149
1	61	7	2:T393E	-88.25519431	-1.99E-12	-2206.3799	-798.572345	0.949573737	-19962.90295
1	61	8	2:T393G	-88.25519431	1.58E-12	-2206.3799	-797.5470102	1.974908573	-19937.95282
1	61	9	2:T393H	-88.25519431	6.03E-12	-2206.3799	-798.263777	1.258141741	-19956.17616
1	61	10	2:T393I	-88.25519431	8.00E-12	-2206.3799	-800.2124808	-0.690562099	-20004.27534
1	61	11	2:T393L	-88.25519431	1.37E-11	-2206.3799	-800.1116551	-0.589736356	-20002.17439
1	61	12	2:T393K	-88.25519431	1.95E-12	-2206.3799	-799.5843044	-0.062385718	-19988.26239
1	61	13	2:T393M	-88.25519431	-2.36E-12	-2206.3799	-798.9970306	0.524888115	-19973.31488
1	61	14	2:T393F	-88.25519431	3.60E-12	-2206.3799	-799.706027	-0.184108308	-19991.17705
1	61	15	2:T393P	-88.25519431	6.71E-12	-2206.3799	-798.5686405	0.953278228	-19962.71181
1	61	16	2:T393S	-88.25519431	-6.55E-12	-2206.3799	-798.183318	1.338600681	-19953.77315
1	61	17	2:T393W	-88.25519431	4.32E-12	-2206.3799	-799.3360774	0.185841338	-19982.54887
1	61	18	2:T393Y	-88.25519431	1.73E-12	-2206.3799	-799.4337466	0.088172087	-19984.38197
1	61	19	2:T393V	-88.25519431	8.43E-12	-2206.3799	-800.032276	-0.510357223	-19999.61507
1	62	0	2:N394N	-88.25519431	0	-2206.3799	-797.9472613	0	-19947.72851
1	62	1	2:N394A	-88.25519431	-3.35E-12	-2206.3799	-797.4929289	0.45433234	-19933.06556
1	62	2	2:N394R	-88.25519431	2.70E-13	-2206.3799	-798.3374758	-0.390214512	-19949.38387
1	62	3	2:N394D	-88.25519431	4.97E-13	-2206.3799	-796.9943513	0.952909987	-19923.1255
1	62	4	2:N394C	-88.25519431	-3.60E-12	-2206.3799	-797.480432	0.466829244	-19935.5933
1	62	5	2:N394Q	-88.25519431	7.25E-13	-2206.3799	-797.2865619	0.660699365	-19930.99856
1	62	6	2:N394E	-88.25519431	-4.01E-12	-2206.3799	-797.4993038	0.447957513	-19935.63545
1	62	7	2:N394G	-88.25519431	2.52E-12	-2206.3799	-797.3004202	0.646841099	-19930.57832
1	62	8	2:N394H	-88.25519431	2.91E-12	-2206.3799	-798.6245367	-0.677275445	-19963.28686
1	62	9	2:N394I	-88.25519431	1.36E-12	-2206.3799	-798.2610393	-0.313778069	-19952.53137
1	62	10	2:N394L	-88.25519431	-3.23E-12	-2206.3799	-798.1225612	-0.175299929	-19950.72346
1	62	11	2:N394K	-88.25519431	-1.17E-12	-2206.3799	-797.4839081	0.463353223	-19935.21898
1	62	12	2:N394M	-88.25519431	-1.89E-12	-2206.3799	-797.457558	0.489703245	-19934.22381
1	62	13	2:N394F	-88.25519431	5.83E-12	-2206.3799	-797.9109515	0.036309751	-19945.92405
1	62	14	2:N394P	-88.25519431	1.71E-13	-2206.3799	-797.4198523	0.527408931	-19930.11865
1	62	15	2:N394S	-88.25519431	-1.11E-12	-2206.3799	-797.4974057	0.449855629	-19935.86549
1	62	16	2:N394T	-88.25519431	2.57E-12	-2206.3799	-797.6558814	0.291379886	-19939.22974
1	62	17	2:N394W	-88.25519431	-2.06E-12	-2206.3799	-797.7910006	0.15626071	-19941.31947
1	62	18	2:N394Y	-88.25519431	-3.30E-12	-2206.3799	-798.0484207	-0.101159456	-19946.47302
1	62	19	2:N394V	-88.25519431	-2.42E-12	-2206.3799	-798.5542174	-0.606956153	-19961.88239
1	63	0	2:V395V	-88.25519431	0	-2206.3799	-802.0221153	0	-20048.96583
1	63	1	2:V395A	-88.25519431	6.71E-12	-2206.3799	-799.9083308	2.113784492	-19997.00918
1	63	2	2:V395R	-88.25519431	-8.68E-12	-2206.3799	-801.4452346	0.576880648	-20034.70339
1	63	3	2:V395N	-88.25519431	-1.66E-12	-2206.3799	-800.0979799	1.92413535	-20000.64757
1	63	4	2:V395D	-88.25519431	-1.56E-12	-2206.3799	-799.9044474	2.117667924	-19994.92151
1	63	5	2:V395C	-88.25519431	-3.88E-12	-2206.3799	-800.2569076	1.765207702	-20003.88492
1	63	6	2:V395Q	-88.25519431	1.42E-14	-2206.3799	-800.2278834	1.79423186	-20003.27007
1	63	7	2:V395E	-88.25519431	-3.27E-12	-2206.3799	-800.1011588	1.920956489	-19995.88986
1	63	8	2:V395G	-88.25519431	6.99E-12	-2206.3799	-799.0728177	2.949297595	-19973.67742
1	63	9	2:V395H	-88.25519431	-5.85E-12	-2206.3799	-800.2881984	1.733916892	-20005.98102
1	63	10	2:V395I	-88.25519431	-5.93E-12	-2206.3799	-801.6084132	0.413702089	-20037.52803
1	63	11	2:V395L	-88.25519431	5.39E-12	-2206.3799	-801.4060743	0.616040933	-20033.2424
1	63	12	2:V395K	-88.25519431	-6.65E-12	-2206.3799	-800.7998937	1.222221546	-20018.73955
1	63	13	2:V395M	-88.25519431	1.48E-12	-2206.3799	-800.8062232	1.215892101	-20016.84204
1	63	14	2:V395F	-88.25519431	-1.26E-12	-2206.3799	-801.4267504	0.595364866	-20032.13398
1	63	15	2:V395P	-88.25519431	-5.39E-12	-2206.3799	-800.0324439	1.98967137	-19998.28331
1	63	16	2:V395S	-88.25519431	4.16E-12	-2206.3799	-800.0303352	1.991780066	-19997.99007
1	63	17	2:V395T	-88.25519431	-9.38E-12	-2206.3799	-800.6490868	1.373028468	-20012.16815
1	63	18	2:V395W	-88.25519431	4.42E-12	-2206.3799	-801.8778222	0.144293097	-20044.17115
1	63	19	2:V395Y	-88.25519431	6.95E-12	-2206.3799	-801.1499815	0.872133803	-20027.51909
1	64	0	2:Y396Y	-88.25519479	0	-2206.3799	-801.2660509	0	-20023.32746
1	64	1	2:Y396A	-88.25519456	2.29E-07	-2206.3799	-799.8953929	1.370657939	-19995.7829
1	64	2	2:Y396R	-88.25519474	4.27E-08	-2206.3799	-800.9206118	0.345439099	-20020.53387
1	64	3	2:Y396N	-88.25519471	7.18E-08	-2206.3799	-800.1212875	1.144763341	-20000.7679
1	64	4	2:Y396D	-88.25519466	1.22E-07	-2206.3799	-800.2364083	1.029642548	-20001.78165
1	64	5	2:Y396C	-88.25519457	2.17E-07	-2206.3799	-800.0202938	1.245757095	-19998.55147
1	64	6	2:Y396Q	-88.25519476	2.43E-08	-2206.3799	-799.2105899	2.05546095	-19977.8617
1	64	7	2:Y396E	-88.2551947	8.39E-08	-2206.3799	-799.6560595	1.609991408	-19990.21318
1	64	8	2:Y396G	-88.25519457	2.20E-07	-2206.3799	-799.396256	1.869794842	-19983.00218
1	64	9	2:Y396H	-88.25519466	1.27E-07	-2206.3799	-801.6769418	-0.410890891	-20039.18926
1	64	10	2:Y396I	-88.25519475	3.93E-08	-2206.3799	-801.1245055	0.141545392	-20025.09172
1	64	11	2:Y396L	-88.25519468	1.08E-07	-2206.3799	-801.2194612	0.046589631	-20028.16456
1	64	12	2:Y396K	-88.25519469	9.52E-08	-2206.3799	-800.6662634	0.59978752	-20002.64948
1	64	13	2:Y396M	-88.25519472	6.92E-08	-2206.3799	-800.5377203	0.728330572	-20005.19867
1	64	14	2:Y396F	-88.25519472	6.81E-08	-2206.3799	-801.4302345	-0.164183614	-20033.49051
1	64	15	2:Y396P	-88.25519449	2.98E-07	-2206.3799	-800.0189648	1.247086092	-19998.65076
1	64	16	2:Y396S	-88.2551945	2.83E-07	-2206.3799	-799.94054	1.325510856	-19997.23341
1	64	17	2:Y396T	-88.25519472	6.88E-08	-2206.3799	-800.8106244	0.455426427	-20017.8269
1	64	18	2:Y396W	-88.25519466	1.25E-07	-2206.3799	-800.4566091	0.80944174	-20009.83357
1	64	19	2:Y396V	-88.25519473	5.26E-08	-2206.3799	-800.9354483	0.330602602	-20021.30853
1	65	0	2:A397A	-88.2551943	0	-2206.3799	-801.4287291	0	-20034.41497
1	65	1	2:A397R	-88.25519431	-1.75E-09	-2206.3799	-801.7388205	-0.310091388	-20041.02112
1	65	2	2:A397N	-88.25519431	-1.47E-09	-2206.3799	-800.1411058	1.287623363	-20000.25187
1	65	3	2:A397D	-88.2551943	6.86E-10	-2206.3799	-799.9718277	1.4569014	-19995.49333
1	65	4	2:A397C	-88.2551943	8.82E-10	-2206.3799	-800.4392055	0.989523658	-20008.48174
1	65	5	2:A397Q	-88.2551943	-4.26E-11	-2206.3799	-800.7629919	0.665737253	-20017.88173
1	65	6	2:A397E	-88.2551943	3.70E-10	-2206.3799	-800.487233	0.941496123	-20007.65584
1	65	7	2:A397G	-88.25519431	-9.03E-10	-2206.3799	-799.6821925	1.746536679	-19989.893
1	65	8	2:A397H	-88.2551943	1.33E-09	-2206.3799	-800.155355	1.273374139	-20000.38824
1	65	9	2:A397I	-88.25519431	-6.42E-10	-2206.3799	-801.6857638	-0.257034673	-20040.95546
1	65	10	2:A397L	-88.25519431	-3.96E-09	-2206.3799	-801.088674	0.340055124	-20024.99358
1	65	11	2:A397K	-88.2551943	4.13E-10	-2206.3799	-800.7073303	0.721398793	-20011.12102
1	65	12	2:A397M	-88.2551943	2.06E-10	-2206.3799	-801.2397644	0.18896473	-20028.24682
1	65	13	2:A397F	-88.2551943	6.74E-10	-2206.3799	-802.0269142	-0.598185021	-20048.67115
1	65	14	2:A397P	-88.2551943	2.49E-09	-2206.3799	-800.3972937	1.031435464	-20009.13801
1	65	15	2:A397S	-88.25519431	-1.15E-09	-2206.3799	-800.323228	1.105501137	-20006.27379
1	65	16	2:A397T	-88.2551943	-1.82E-11	-2206.3799	-801.0022288	0.426500328	-20023.74688
1	65	17	2:A397W	-88.25519431	-3.20E-09	-2206.3799	-801.6577159	-0.228986812	-20039.24586
1	65	18	2:A397Y	-88.25519431	-6.09E-10	-2206.3799	-802.1064233	-0.67769416	-20051.59383
1	65	19	2:A397V	-88.25519431	-7.28E-10	-2206.3799	-800.9720476	0.456681526	-20022.60192
1	66	0	2:D398D	-88.25519427	0	-2206.3799	-794.0141696	0	-19847.15102
1	66	1	2:D398A	-88.25519435	-8.74E-08	-2206.3799	-792.2356222	1.778547387	-19803.37272
1	66	2	2:D398R	-88.25519422	4.74E-08	-2206.3799	-793.5679111	0.446258486	-19837.11396
1	66	3	2:D398N	-88.25519414	1.26E-07	-2206.3799	-792.478109	1.536060574	-19810.84931
1	66	4	2:D398C	-88.25519431	-4.27E-08	-2206.3799	-792.3290685	1.685101086	-19804.59485
1	66	5	2:D398Q	-88.25519423	3.18E-08	-2206.3799	-792.6537872	1.360382422	-19814.62122
1	66	6	2:D398E	-88.25519445	-1.87E-07	-2206.3799	-793.3544227	0.659746867	-19832.35437
1	66	7	2:D398G	-88.2551944	-1.36E-07	-2206.3799	-791.2861442	2.728025412	-19779.82091
1	66	8	2:D398H	-88.25519453	-2.64E-07	-2206.3799	-794.397457	-0.383287367	-19858.49899
1	66	9	2:D398I	-88.25519427	-1.05E-09	-2206.3799	-793.706418	0.307751603	-19839.59674
1	66	10	2:D398L	-88.25519432	-5.70E-08	-2206.3799	-793.4884511	0.525718463	-19834.74835
1	66	11	2:D398K	-88.25519454	-2.73E-07	-2206.3799	-793.1916035	0.822566132	-19826.93891
1	66	12	2:D398M	-88.2551944	-1.34E-07	-2206.3799	-793.4088716	0.605297979	-19833.44601
1	66	13	2:D398F	-88.25519424	2.27E-08	-2206.3799	-793.8716745	0.142495145	-19845.01629
1	66	14	2:D398P	-88.25519437	-1.02E-07	-2206.3799	-791.6129026	2.401266976	-19788.74035
1	66	15	2:D398S	-88.25519426	7.76E-09	-2206.3799	-792.0718808	1.942288791	-19797.87735
1	66	16	2:D398T	-88.25519435	-8.13E-08	-2206.3799	-792.7762067	1.237962876	-19817.49145
1	66	17	2:D398W	-88.25519435	-8.11E-08	-2206.3799	-793.8247955	0.189374067	-19844.47421
1	66	18	2:D398Y	-88.25519408	1.88E-07	-2206.3799	-793.7720481	0.242121494	-19840.19135
1	66	19	2:D398V	-88.25519426	5.29E-09	-2206.3799	-793.5452853	0.468884313	-19837.83844
1	67	0	2:S399S	-88.25519614	0	-2206.3799	-800.1451693	0	-20002.59275
1	67	1	2:S399A	-88.25519454	1.61E-06	-2206.3799	-799.5512717	0.593897617	-19986.07916
1	67	2	2:S399R	-88.25519655	-4.04E-07	-2206.3799	-801.4684696	-1.323300268	-20035.43877
1	67	3	2:S399N	-88.2559642	-0.000768058	-2206.39915	-797.8463174	2.298851947	-19943.1904
1	67	4	2:S399D	-88.25519454	1.61E-06	-1500.338332	-799.1181992	1.026970161	-13582.60737
1	67	5	2:S399C	-88.25613761	-0.000941464	-2206.403414	-797.8292663	2.315903007	-19944.60321
1	67	6	2:S399Q	-88.25519577	3.72E-07	-2206.3799	-800.3949032	-0.249733865	-20008.44928
1	67	7	2:S399E	-88.25519565	4.92E-07	-2118.124704	-799.7580928	0.387076496	-19189.20543
1	67	8	2:S399G	-88.25519504	1.11E-06	-2206.3799	-798.7112015	1.433967825	-19965.7093
1	67	9	2:S399H	-88.25591902	-0.000722875	-2206.398	-797.8582562	2.286913107	-19944.41676
1	67	10	2:S399I	-88.25601001	-0.000813868	-2206.4003	-799.3995299	0.745639423	-19981.67884
1	67	11	2:S399L	-88.2560681	-0.000871956	-2206.401625	-799.4198492	0.725320103	-19984.15645
1	67	12	2:S399K	-88.25519596	1.85E-07	-2206.3799	-800.7518901	-0.606720718	-20017.40668
1	67	13	2:S399M	-88.25519583	3.11E-07	-2206.3799	-800.8752034	-0.730034075	-20020.86578
1	67	14	2:S399F	-88.25519513	1.01E-06	-2206.3799	-801.039328	-0.894158683	-20024.57516
1	67	15	2:S399P	-88.25519737	-1.23E-06	-1941.614312	-799.5368601	0.608309256	-17587.63216
1	67	16	2:S399T	-88.25615227	-0.000956126	-2206.403725	-798.1412878	2.00388157	-19952.27552
1	67	17	2:S399W	-88.255196	1.39E-07	-2206.3799	-801.5435459	-1.398376585	-20036.85381
1	67	18	2:S399Y	-88.25519537	7.75E-07	-2206.3799	-801.1692199	-1.024050553	-20025.83058
1	67	19	2:S399V	-88.25605567	-0.000859531	-2206.40145	-798.9451081	1.200061261	-19973.01999
1	68	0	2:F400F	-88.27639171	0	-1677.251442	-804.1553068	0	-15274.51891
1	68	1	2:F400A	-88.27337735	0.003014361	-2206.834441	-800.7199028	3.435403963	-20014.65454
1	68	2	2:F400R	-88.28314974	-0.006758032	-2207.078741	-802.6623208	1.492985984	-20062.47003
1	68	3	2:F400N	-88.27508626	0.001305448	-2206.877159	-801.0200148	3.135291966	-20022.18309
1	68	4	2:F400D	-88.28115048	-0.004758772	-2207.028764	-800.2734945	3.881812267	-19997.96392
1	68	5	2:F400C	-88.27311549	0.003276223	-2206.827887	-801.1529709	3.00233589	-20023.88117
1	68	6	2:F400Q	-88.2771675	-0.000775787	-2206.929176	-801.6488303	2.506476456	-20038.34013
1	68	7	2:F400E	-88.27427074	0.002120974	-2206.856762	-800.8613231	3.293983658	-20018.83058
1	68	8	2:F400G	-88.2754555	0.000936214	-2206.886376	-800.0904358	4.064871008	-19997.36982
1	68	9	2:F400H	-88.2774363	-0.001044591	-2206.935905	-800.4811261	3.674180704	-19998.41493
1	68	10	2:F400I	-88.27674657	-0.000354857	-2206.91867	-802.5224816	1.632825124	-20060.8429
1	68	11	2:F400L	-88.27941447	-0.003022761	-2206.985374	-802.5755805	1.579726293	-20059.26782
1	68	12	2:F400K	-88.27735473	-0.000963023	-2206.933868	-801.8519278	2.303378943	-20040.89679
1	68	13	2:F400M	-88.27602509	0.000366625	-2206.900618	-802.2405445	1.914762275	-20051.67188
1	68	14	2:F400P	-88.27764125	-0.001249536	-2206.941033	-801.1435745	3.011732268	-20023.45508
1	68	15	2:F400S	-88.2735086	0.002883107	-2206.837693	-800.622451	3.53285577	-20011.27372
1	68	16	2:F400T	-88.27391233	0.002479376	-2206.847817	-801.2186253	2.936681436	-20027.18719
1	68	17	2:F400W	-88.28124639	-0.004854683	-1235.937454	-803.2198161	0.935490644	-11241.54939
1	68	18	2:F400Y	-88.27498468	0.001407031	-2030.324653	-802.7737125	1.381594298	-18457.23885
1	68	19	2:F400V	-88.27421637	0.002175343	-2206.855408	-802.0225222	2.132784562	-20047.05091
1	69	0	2:V401V	-89.13495073	0	-798.690719	-803.4460386	0	-7227.68952
1	69	1	2:V401A	-89.2446407	-0.109689971	-1066.856147	-801.2062883	2.23975035	-9610.0542
1	69	2	2:V401R	-89.18981399	-0.054863254	-2220.812135	-801.6861645	1.759874134	-20023.91198
1	69	3	2:V401N	-88.61659037	0.518360359	-1148.71209	-801.540622	1.905416673	-10417.71832
1	69	4	2:V401D	-88.69954775	0.435402987	-1237.835359	-800.8737377	2.572300954	-11207.96563
1	69	5	2:V401C	-89.08544755	0.04950318	-1241.206116	-801.6035622	1.84247647	-11217.77513
1	69	6	2:V401Q	-88.99012842	0.144822317	-1770.971054	-801.9148588	1.531179817	-16033.61152
1	69	7	2:V401E	-88.83866499	0.296285746	-1592.404269	-801.038529	2.407509636	-14413.87683
1	69	8	2:V401G	-88.80847859	0.326472138	-530.723861	-800.4037248	3.042313837	-4801.22583
1	69	9	2:V401H	-88.94220812	0.192742615	-2212.503274	-801.2517045	2.194334149	-20025.16916
1	69	10	2:V401I	-88.85729464	0.277656094	-1503.927345	-802.6802588	0.765779899	-13641.18427
1	69	11	2:V401L	-88.88716528	0.247785448	-973.249757	-802.8572032	0.588835404	-8828.60859
1	69	12	2:V401K	-88.68338896	0.451561776	-1856.038358	-801.7708797	1.675158911	-16834.10877
1	69	13	2:V401M	-88.28701654	0.847934195	-1324.304583	-802.2586462	1.187392415	-12031.52303
1	69	14	2:V401F	-89.06560723	0.069343503	-2215.0241	-801.6569053	1.789133322	-20036.6261
1	69	15	2:V401P	-88.88864301	0.246307717	-884.908167	-801.0881131	2.357925551	-8009.16858
1	69	16	2:V401S	-89.20946354	-0.074512804	-1245.125825	-801.1725036	2.273535077	-11210.78247
1	69	17	2:V401T	-89.199972	-0.065021267	-1244.259331	-801.9624303	1.483608358	-11221.99018
1	69	18	2:V401W	-89.04220533	0.092745405	-1595.37413	-801.4291543	2.016884334	-14420.80635
1	69	19	2:V401Y	-89.02316549	0.111785244	-620.110376	-801.9717337	1.474304924	-5611.96387
1	70	0	2:I402I	-88.74947166	0	-2217.415262	-802.0302678	0	-20047.34318
1	70	1	2:I402A	-88.89392921	-0.144457559	-2218.912161	-799.3898305	2.640437275	-19980.60635
1	70	2	2:I402R	-89.95103107	-1.201559412	-2232.870643	-799.8380002	2.192267601	-19993.12218
1	70	3	2:I402N	-88.74424107	0.005230581	-2217.034156	-799.5547025	2.475565296	-19986.6532
1	70	4	2:I402D	-88.44009062	0.309381033	-2202.475851	-798.7911012	3.239166635	-19966.32683
1	70	5	2:I402C	-88.89685364	-0.147381982	-2219.053741	-799.5211361	2.509131723	-19984.19995
1	70	6	2:I402Q	-88.74272962	0.00674204	-2217.591337	-799.9196323	2.110635437	-19996.6511
1	70	7	2:I402E	-88.77583169	-0.026360036	-2210.21823	-798.9378828	3.092385027	-19971.4297
1	70	8	2:I402G	-88.77588537	-0.026413718	-2218.019706	-798.5547769	3.475490912	-19962.01824
1	70	9	2:I402H	-88.74810996	0.001361701	-2217.683972	-798.9185883	3.111679459	-19971.84854
1	70	10	2:I402L	-89.40192585	-0.652454197	-2218.698502	-800.911166	1.119101824	-20019.86298
1	70	11	2:I402K	-88.64870415	0.100767511	-2215.935464	-800.0209898	2.00927803	-19999.66675
1	70	12	2:I402M	-89.68065044	-0.931178786	-2220.717001	-800.3590545	1.671213314	-20005.92427
1	70	13	2:I402F	-89.23246558	-0.482993923	-2219.845783	-800.5191849	1.511082908	-20008.58064
1	70	14	2:I402P	-88.74180519	0.007666464	-2216.232819	-799.5537181	2.476549653	-19986.64118
1	70	15	2:I402S	-89.90533601	-1.15586435	-2230.4264	-798.9821494	3.048118357	-19969.31742
1	70	16	2:I402T	-88.84382135	-0.094349694	-2217.215569	-799.6728918	2.357375949	-19988.57966
1	70	17	2:I402W	-87.53511357	1.214358086	-2187.069488	-798.5810105	3.449257293	-19962.7083
1	70	18	2:I402Y	-89.34783888	-0.59836722	-2221.482636	-800.3110056	1.719262177	-20003.98383
1	70	19	2:I402V	-88.92469208	-0.175220419	-2219.313079	-800.5109798	1.519288008	-20011.08766
1	71	0	2:R403R	-88.61374368	0	-2186.196061	-797.2450679	0	-19926.64316
1	71	1	2:R403A	-87.20563566	1.408108014	-2140.101174	-794.5185189	2.726548998	-19861.60249
1	71	2	2:R403N	-88.08106747	0.532676212	-2161.129256	-794.5388768	2.706191037	-19863.0937
1	71	3	2:R403D	-87.16346565	1.450278024	-2108.687004	-793.7209736	3.524094241	-19842.62496
1	71	4	2:R403C	-87.01931528	1.594428403	-2122.955163	-794.6618377	2.583230167	-19865.45448
1	71	5	2:R403Q	-87.27949238	1.334251295	-2158.377396	-794.5801833	2.66488457	-19863.91646
1	71	6	2:R403E	-87.40613162	1.207612062	-2146.459298	-794.0116422	3.233425644	-19849.68555
1	71	7	2:R403G	-87.08514993	1.528593747	-2111.655822	-793.7626208	3.482447078	-19842.90523
1	71	8	2:R403H	-87.25429984	1.359443842	-2158.659713	-793.6754655	3.569602343	-19841.47325
1	71	9	2:R403I	-86.82672464	1.787019042	-2120.689956	-795.4058852	1.839182628	-19884.19392
1	71	10	2:R403L	-86.86638693	1.747356744	-2146.107764	-795.149846	2.095221849	-19878.12115
1	71	11	2:R403K	-87.23259407	1.381149613	-2156.029489	-795.4405995	1.804468381	-19883.63679
1	71	12	2:R403M	-87.4307258	1.183017876	-2172.988951	-795.1372303	2.107837585	-19876.82469
1	71	13	2:R403F	-88.09231957	0.521424106	-2158.91587	-795.2365326	2.008535227	-19879.5699
1	71	14	2:R403P	-88.27579181	0.337951873	-2134.400512	-793.834776	3.410291868	-19845.40578
1	71	15	2:R403S	-87.27081257	1.342931112	-2127.34217	-794.497382	2.747685826	-19861.57191
1	71	16	2:R403T	-86.84115568	1.772587995	-2128.748006	-794.4094929	2.83557493	-19858.68501
1	71	17	2:R403W	-89.10596714	-0.49222346	-2198.759377	-795.3328163	1.912251596	-19881.67425
1	71	18	2:R403Y	-88.39342959	0.22031409	-2159.700533	-795.7351927	1.509875177	-19890.42528
1	71	19	2:R403V	-86.71233325	1.901410424	-2119.016847	-794.9711324	2.273935457	-19873.50519
1	72	0	2:G404G	-88.14418827	0	-2201.180787	-799.8926868	0	-19996.36018
1	72	1	2:G404A	-88.04855461	0.09563366	-2197.751588	-799.6642193	0.228467472	-19990.82926
1	72	2	2:G404R	-88.44984655	-0.305658276	-2209.733163	-800.3430389	-0.450352105	-20007.79939
1	72	3	2:G404N	-88.04068461	0.103503665	-2197.653192	-799.3796828	0.513003967	-19983.67384
1	72	4	2:G404D	-87.9319575	0.21223077	-2196.546304	-799.1078704	0.784816348	-19976.16414
1	72	5	2:G404C	-88.11233813	0.031850144	-2200.535088	-799.7783073	0.114379508	-19993.66955
1	72	6	2:G404Q	-88.01471187	0.129476409	-2196.419882	-799.6979674	0.194719367	-19991.3466
1	72	7	2:G404E	-87.07952248	1.064665799	-2174.631197	-799.4360087	0.456678088	-19982.85371
1	72	8	2:G404H	-87.9831364	0.161051872	-2198.99505	-799.7796718	0.113014963	-19991.27173
1	72	9	2:G404I	-87.08866821	1.055520067	-2175.218367	-799.5532194	0.339467334	-19986.53131
1	72	10	2:G404L	-88.02185994	0.122328336	-2196.829042	-800.510982	-0.618295263	-20011.29283
1	72	11	2:G404K	-88.42581914	-0.281630866	-2209.896426	-799.713175	0.179511777	-19992.25292
1	72	12	2:G404M	-88.27407635	-0.129888079	-2201.546136	-799.8088155	0.083871279	-19994.3667
1	72	13	2:G404F	-88.05052519	0.093663089	-2197.384201	-800.5010425	-0.60835568	-20011.57159
1	72	14	2:G404P	-87.88570469	0.258483586	-2195.502557	-799.1829088	0.709777934	-19978.80598
1	72	15	2:G404S	-87.95921124	0.18497703	-2197.670609	-799.5280485	0.364638251	-19987.12726
1	72	16	2:G404T	-88.26191037	-0.117722095	-2203.22824	-799.82815	0.064536775	-19995.06364
1	72	17	2:G404W	-88.09189948	0.052288794	-2198.774176	-800.5210015	-0.628314769	-20009.91797
1	72	18	2:G404Y	-88.01256126	0.131627017	-2197.040176	-800.3108111	-0.418124355	-20006.33288
1	72	19	2:G404V	-88.17428242	-0.030094145	-2202.743196	-800.247882	-0.355195252	-20005.69385
1	73	0	2:D405D	-88.02937225	0	-2179.290704	-792.0304462	0	-19797.18171
1	73	1	2:D405A	-88.24546797	-0.216095723	-2192.364806	-791.2339421	0.796504114	-19779.41852
1	73	2	2:D405R	-88.95956384	-0.930191593	-2211.148757	-792.2757117	-0.245265439	-19801.41577
1	73	3	2:D405N	-88.17652101	-0.147148762	-2197.171365	-791.1022252	0.928221073	-19776.38537
1	73	4	2:D405C	-88.10485186	-0.075479618	-2198.701067	-791.2703476	0.76009865	-19779.17926
1	73	5	2:D405Q	-88.40883908	-0.379466837	-2194.986086	-791.2272668	0.803179446	-19775.42438
1	73	6	2:D405E	-87.9702436	0.059128643	-2178.13044	-791.2259099	0.804536306	-19778.03722
1	73	7	2:D405G	-87.96880468	0.060567568	-2194.423936	-790.7454867	1.284959584	-19768.21136
1	73	8	2:D405H	-88.22247292	-0.193100673	-2183.395119	-792.2440376	-0.213591314	-19805.10395
1	73	9	2:D405I	-88.53409726	-0.504725011	-2201.692736	-791.8028526	0.227593652	-19792.67426
1	73	10	2:D405L	-88.17515869	-0.145786441	-2198.616339	-791.7657906	0.264655657	-19791.1518
1	73	11	2:D405K	-88.73729649	-0.707924245	-2200.825899	-791.2068869	0.823559354	-19770.7826
1	73	12	2:D405M	-88.34336501	-0.313992761	-2195.580293	-791.4502778	0.580168491	-19782.22951
1	73	13	2:D405F	-88.48891361	-0.459541363	-2203.316644	-791.4105907	0.619855556	-19784.05132
1	73	14	2:D405P	-87.94963136	0.079740883	-2194.1045	-790.3638641	1.666582109	-19758.2923
1	73	15	2:D405S	-87.88572953	0.143642716	-2186.235016	-791.0531184	0.977327801	-19773.38166
1	73	16	2:D405T	-88.13655034	-0.107178099	-2193.064651	-791.7172018	0.313244413	-19787.34144
1	73	17	2:D405W	-90.14406799	-2.114695747	-2232.70165	-791.8763269	0.154119392	-19791.9403
1	73	18	2:D405Y	-88.66895689	-0.639584649	-2196.021897	-791.5412641	0.489182116	-19786.30526
1	73	19	2:D405V	-88.38218476	-0.352812515	-2198.287339	-791.7936318	0.236814464	-19792.55532
1	74	0	2:E406E	-88.09499908	0	-2201.198936	-793.8856968	0	-19842.0719
1	74	1	2:E406A	-88.10283629	-0.007837208	-2201.833718	-792.5653603	1.320336558	-19811.39283
1	74	2	2:E406R	-88.34791118	-0.252912095	-2207.6213	-793.5147588	0.370938061	-19830.70002
1	74	3	2:E406N	-88.30089434	-0.205895253	-2205.343403	-792.3176854	1.568011445	-19806.55174
1	74	4	2:E406D	-87.98478124	0.110217846	-2199.170251	-792.8299819	1.055714942	-19819.67327
1	74	5	2:E406C	-88.32783556	-0.232836478	-2203.666932	-792.5081287	1.377568109	-19811.26503
1	74	6	2:E406Q	-88.27547884	-0.180479754	-2206.045254	-792.7548346	1.130862233	-19816.06147
1	74	7	2:E406G	-88.141023	-0.046023915	-2203.053086	-791.7662481	2.11944872	-19792.68333
1	74	8	2:E406H	-88.02830813	0.066690955	-2200.4554	-794.5853464	-0.699649559	-19862.57849
1	74	9	2:E406I	-88.07492818	0.020070908	-2201.606903	-793.3285354	0.557161479	-19829.95103
1	74	10	2:E406L	-88.24085617	-0.145857081	-2203.716743	-793.6457956	0.239901245	-19838.35784
1	74	11	2:E406K	-88.65363346	-0.558634372	-2207.955541	-792.808566	1.077130847	-19807.99031
1	74	12	2:E406M	-88.68711565	-0.592116566	-2206.665053	-792.7235231	1.162173746	-19815.67975
1	74	13	2:E406F	-88.8542865	-0.759287413	-2210.809562	-793.76888	0.116816835	-19842.20631
1	74	14	2:E406P	-88.47320093	-0.37820184	-2205.405023	-792.1019769	1.783719915	-19801.14319
1	74	15	2:E406S	-88.10679122	-0.011792139	-2201.259599	-792.4385929	1.44710395	-19809.38925
1	74	16	2:E406T	-88.22683174	-0.131832657	-2203.846987	-792.8659374	1.019759468	-19820.34675
1	74	17	2:E406W	-89.00218996	-0.907190877	-2215.837338	-793.4559263	0.429770537	-19834.23447
1	74	18	2:E406Y	-88.48745184	-0.39245276	-2210.261004	-793.4899346	0.395762265	-19835.96764
1	74	19	2:E406V	-88.48886027	-0.393861181	-2205.500002	-793.1888754	0.696821473	-19827.18572
1	75	0	2:V407V	-88.17713786	0	-2202.348474	-802.3123629	0	-20053.20119
1	75	1	2:V407A	-88.1096313	0.067506555	-2200.745353	-800.4602239	1.852139013	-20010.10309
1	75	2	2:V407R	-88.0802427	0.096895156	-2200.662476	-800.9666132	1.345749756	-20018.43531
1	75	3	2:V407N	-88.09799929	0.079138569	-2200.762795	-800.0683306	2.244032328	-20000.21791
1	75	4	2:V407D	-88.07397223	0.103165624	-2199.14779	-799.9569495	2.355413405	-19997.17692
1	75	5	2:V407C	-88.07485313	0.102284726	-2200.66227	-800.7837278	1.528635157	-20017.46912
1	75	6	2:V407Q	-88.25195357	-0.074815707	-2201.871245	-800.7442288	1.568134181	-20015.02689
1	75	7	2:V407E	-88.14182704	0.035310817	-2201.090227	-800.0644372	2.247925755	-19997.33812
1	75	8	2:V407G	-88.18503016	-0.007892304	-2202.928337	-799.7394765	2.572886485	-19992.87023
1	75	9	2:V407H	-88.02366805	0.153469813	-2199.188791	-799.7769069	2.535455996	-19993.04811
1	75	10	2:V407I	-88.24940253	-0.072264676	-2203.589005	-801.7904786	0.52188439	-20041.52734
1	75	11	2:V407L	-88.13714731	0.039990553	-2201.671404	-801.690915	0.621447968	-20037.52324
1	75	12	2:V407K	-88.40329356	-0.226155704	-2205.786158	-800.6567264	1.655636515	-19998.02123
1	75	13	2:V407M	-88.04816385	0.128974012	-2200.025506	-801.1055986	1.206764316	-20021.25233
1	75	14	2:V407F	-88.06144094	0.115696922	-2200.456934	-801.0119054	1.300457507	-20022.27363
1	75	15	2:V407P	-88.14661844	0.030519416	-2200.80195	-800.7431874	1.569175524	-20013.09169
1	75	16	2:V407S	-88.114695	0.062442857	-2200.088906	-800.2655381	2.046824822	-20004.66381
1	75	17	2:V407T	-88.12611185	0.051026012	-2201.389	-801.2128613	1.099501654	-20026.65015
1	75	18	2:V407W	-88.20316402	-0.026026156	-2202.104224	-801.0729885	1.23937442	-20020.1371
1	75	19	2:V407Y	-88.11222311	0.064914746	-2201.439385	-800.8530524	1.459310567	-20016.05232
1	76	0	2:R408R	-88.25367446	0	-2206.318672	-794.110216	0	-19850.13156
1	76	1	2:R408A	-88.26858083	-0.01490637	-2206.696759	-792.2301358	1.880080224	-19803.66047
1	76	2	2:R408N	-88.26441929	-0.010744832	-2206.589572	-791.906912	2.203303956	-19796.92806
1	76	3	2:R408D	-88.27773266	-0.024058198	-2206.925086	-791.4034915	2.706724502	-19783.25982
1	76	4	2:R408C	-88.26625764	-0.012583176	-2206.642791	-792.5251706	1.585045378	-19812.79359
1	76	5	2:R408Q	-88.24715703	0.006517433	-2206.168181	-792.3261228	1.784093179	-19804.02313
1	76	6	2:R408E	-88.22672375	0.026950708	-2205.648224	-791.6818583	2.428357668	-19790.07666
1	76	7	2:R408G	-88.26527401	-0.011599548	-2206.614718	-792.1374195	1.972796514	-19801.77738
1	76	8	2:R408H	-88.1974856	0.056188866	-2204.868379	-791.3955777	2.714638269	-19783.86487
1	76	9	2:R408I	-88.25717918	-0.003504717	-2206.418319	-792.6713014	1.438914616	-19815.929
1	76	10	2:R408L	-88.25815885	-0.004484384	-2206.43663	-792.5235251	1.586690892	-19812.15434
1	76	11	2:R408K	-88.21131395	0.042360512	-2205.27565	-792.6249653	1.48525065	-19811.56505
1	76	12	2:R408M	-88.24848851	0.00518595	-2206.204384	-792.2548857	1.855330311	-19802.05575
1	76	13	2:R408F	-88.26036593	-0.006691473	-2206.484534	-792.1561591	1.954056865	-19800.1264
1	76	14	2:R408P	-88.25909555	-0.005421085	-2206.462601	-792.0953958	2.01482021	-19801.36036
1	76	15	2:R408S	-88.27701526	-0.0233408	-2206.903047	-791.9030107	2.207205307	-19795.0058
1	76	16	2:R408T	-88.26940929	-0.015734829	-2206.723548	-792.4091322	1.701083755	-19809.57775
1	76	17	2:R408W	-88.26000323	-0.006328764	-2206.479673	-791.9157632	2.194452804	-19796.34368
1	76	18	2:R408Y	-88.26774071	-0.014066245	-2206.676365	-792.6403892	1.469826753	-19807.08122
1	76	19	2:R408V	-88.2712992	-0.017624737	-2206.766908	-792.5521297	1.55808624	-19812.98658
1	77	0	2:Q409Q	-88.56806107	0	-2207.807588	-797.8968392	0	-19944.35748
1	77	1	2:Q409A	-88.48137997	0.0866811	-2201.788782	-796.6153713	1.281467887	-19914.1401
1	77	2	2:Q409R	-88.45478093	0.113280141	-2209.666923	-797.4106554	0.486183758	-19934.15216
1	77	3	2:Q409N	-88.50730421	0.060756863	-2204.58665	-796.7339356	1.16290355	-19915.0822
1	77	4	2:Q409D	-88.47598796	0.092073107	-2208.044488	-796.5064641	1.390375034	-19909.03418
1	77	5	2:Q409C	-88.47426519	0.09379588	-2207.08623	-796.9314963	0.965342887	-19922.42901
1	77	6	2:Q409E	-88.42821498	0.139846094	-2206.060007	-796.9204116	0.976427614	-19922.10948
1	77	7	2:Q409G	-88.41704245	0.151018622	-2204.876197	-795.5539777	2.342861515	-19886.97339
1	77	8	2:Q409H	-88.50066492	0.067396152	-2209.646146	-797.9576	-0.060760809	-19947.3124
1	77	9	2:Q409I	-88.29457771	0.273483365	-2204.527893	-797.4264813	0.470357869	-19929.55567
1	77	10	2:Q409L	-88.53487496	0.033186115	-2205.769769	-797.8836174	0.013221815	-19944.44787
1	77	11	2:Q409K	-88.29850835	0.269552724	-2201.312673	-796.7233353	1.17350386	-19916.23901
1	77	12	2:Q409M	-88.42296973	0.145091342	-2205.531342	-796.6083123	1.288526923	-19911.83608
1	77	13	2:Q409F	-88.3597634	0.208297669	-2206.102447	-797.1270517	0.769787497	-19923.47772
1	77	14	2:Q409P	-88.411678	0.15638307	-2206.620857	-796.3664688	1.530370352	-19907.36249
1	77	15	2:Q409S	-88.40881611	0.159244961	-2205.831557	-796.7918371	1.105002126	-19917.21172
1	77	16	2:Q409T	-88.49811157	0.069949505	-2207.167358	-797.068841	0.827998202	-19921.6766
1	77	17	2:Q409W	-88.45147777	0.116583302	-2204.848856	-796.9440819	0.952757238	-19919.83002
1	77	18	2:Q409Y	-88.46975896	0.098302115	-2208.262376	-797.3455776	0.551261606	-19931.01747
1	77	19	2:Q409V	-88.47393512	0.094125955	-2206.171312	-797.7004737	0.196365511	-19941.38483
1	78	0	2:I410I	-88.25004902	0	-2206.242219	-801.4326783	0	-20027.55829
1	78	1	2:I410A	-88.24878431	0.001264709	-2206.209164	-798.9454923	2.487185949	-19972.46777
1	78	2	2:I410R	-88.24129987	0.008749158	-2206.021904	-800.1258491	1.306829231	-20000.65805
1	78	3	2:I410N	-88.2518893	-0.001840274	-2206.283288	-799.0175049	2.415173385	-19970.8453
1	78	4	2:I410D	-88.24860375	0.001445279	-2206.206584	-798.6586976	2.773980675	-19963.8767
1	78	5	2:I410C	-88.2540619	-0.004012877	-2206.33509	-799.223413	2.20926532	-19978.8296
1	78	6	2:I410Q	-88.25687053	-0.006821503	-2206.406632	-799.5033919	1.929286428	-19982.36307
1	78	7	2:I410E	-88.24327497	0.006774055	-2206.067862	-798.9782977	2.454380543	-19971.74974
1	78	8	2:I410G	-88.25959323	-0.009544207	-2206.466837	-798.1001532	3.332525049	-19950.04804
1	78	9	2:I410H	-88.24544734	0.004601688	-2206.126791	-799.1263717	2.306306601	-19961.15333
1	78	10	2:I410L	-88.24341376	0.006635263	-2206.077293	-800.0419769	1.390701367	-19997.50842
1	78	11	2:I410K	-88.22690223	0.023146795	-2205.6659	-799.3988337	2.033844555	-19980.91852
1	78	12	2:I410M	-88.25198216	-0.001933134	-2206.288703	-799.8609009	1.571777427	-19995.22951
1	78	13	2:I410F	-88.25134582	-0.001296799	-2206.273507	-800.6265821	0.806096164	-20012.03724
1	78	14	2:I410P	-88.23838702	0.011662008	-2205.947757	-799.1758527	2.25682559	-19977.62902
1	78	15	2:I410S	-88.24376579	0.00628323	-2206.082192	-798.9451691	2.487509207	-19971.98666
1	78	16	2:I410T	-88.2399028	0.010146225	-2205.996423	-799.5871177	1.845560619	-19987.20629
1	78	17	2:I410W	-88.24845411	0.001594917	-2206.206024	-800.2405453	1.192133001	-20004.2337
1	78	18	2:I410Y	-88.24740146	0.002647567	-2206.173545	-799.6161894	1.816488888	-19988.31285
1	78	19	2:I410V	-88.24183846	0.008210566	-2206.04106	-800.2922853	1.140393013	-20004.0044
1	79	0	2:A411A	-88.25729791	0	-2206.432339	-800.2901708	0	-20006.45945
1	79	1	2:A411R	-88.25669566	0.000602249	-2206.417235	-800.109974	0.180196756	-20001.06891
1	79	2	2:A411N	-88.25613665	0.001161258	-2206.40326	-799.3919267	0.898244085	-19984.05456
1	79	3	2:A411D	-88.25803082	-0.000732919	-2206.450532	-798.9593518	1.330818948	-19971.78185
1	79	4	2:A411C	-88.25673563	0.000562279	-2206.418174	-800.0177705	0.272400297	-19999.03338
1	79	5	2:A411Q	-88.25766647	-0.000368566	-2206.44159	-799.5234514	0.766719422	-19986.67818
1	79	6	2:A411E	-88.25448781	0.002810095	-2206.36216	-799.8341021	0.45606864	-19992.37825
1	79	7	2:A411G	-88.25701568	0.000282227	-2206.425224	-799.2429461	1.047224668	-19980.17175
1	79	8	2:A411H	-88.25813067	-0.000832761	-2206.453035	-800.4013112	-0.11114041	-20009.29077
1	79	9	2:A411I	-88.25987552	-0.002577615	-2206.496576	-800.3996501	-0.10947932	-20008.09007
1	79	10	2:A411L	-88.25764707	-0.000349167	-2206.441039	-800.3680605	-0.077889732	-20007.92018
1	79	11	2:A411K	-88.25765572	-0.000357818	-2206.441268	-799.3307025	0.9594683	-19980.90217
1	79	12	2:A411M	-88.25745896	-0.000161052	-2206.436188	-799.8924419	0.397728889	-19995.68572
1	79	13	2:A411F	-88.25801813	-0.000720225	-2206.450211	-800.6312746	-0.34110378	-20008.91035
1	79	14	2:A411P	-88.25804357	-0.000745665	-2206.450813	-799.3176192	0.972551568	-19981.04892
1	79	15	2:A411S	-88.25727466	2.32E-05	-2206.431616	-799.8750307	0.415140078	-19995.72503
1	79	16	2:A411T	-88.25637743	0.000920472	-2206.409278	-800.2871684	0.00300241	-20005.63139
1	79	17	2:A411W	-88.25769753	-0.000399627	-2206.442361	-799.9366037	0.353567034	-19989.07335
1	79	18	2:A411Y	-88.2579119	-0.000613997	-2206.447547	-800.8657662	-0.575595456	-20018.11341
1	79	19	2:A411V	-88.25863296	-0.001335057	-2206.465684	-800.3530659	-0.062895165	-20008.03266
1	80	0	2:P412P	-88.25519422	0	-2206.3799	-800.2985742	0	-20006.67018
1	80	1	2:P412A	-88.25519421	6.51E-09	-2206.3799	-799.8682141	0.430360061	-19996.34154
1	80	2	2:P412R	-88.25519409	1.33E-07	-2206.3799	-800.6630579	-0.364483721	-20015.89532
1	80	3	2:P412N	-88.25519415	7.06E-08	-2206.3799	-799.522638	0.775936191	-19986.66228
1	80	4	2:P412D	-88.25519428	-6.40E-08	-2206.3799	-798.4257066	1.872867599	-19959.51456
1	80	5	2:P412C	-88.25519421	1.45E-08	-2206.3799	-799.8611338	0.437440399	-19994.91277
1	80	6	2:P412Q	-88.25519426	-4.19E-08	-2206.3799	-799.4718947	0.826679435	-19984.05135
1	80	7	2:P412E	-88.25519428	-6.46E-08	-2206.3799	-798.9815198	1.317054379	-19970.92522
1	80	8	2:P412G	-88.25519422	1.70E-09	-2206.3799	-799.3965345	0.902039634	-19984.09527
1	80	9	2:P412H	-88.25519434	-1.18E-07	-2206.3799	-799.3242415	0.974332657	-19981.52831
1	80	10	2:P412I	-88.2551942	2.23E-08	-2206.3799	-800.5528227	-0.25424851	-20012.46925
1	80	11	2:P412L	-88.25519417	5.42E-08	-2206.3799	-800.3851575	-0.086583319	-20008.22102
1	80	12	2:P412K	-88.25519406	1.59E-07	-2206.3799	-799.7995446	0.499029584	-19993.41754
1	80	13	2:P412M	-88.25519424	-1.78E-08	-2206.3799	-799.8094547	0.489119473	-19991.43501
1	80	14	2:P412F	-88.25519426	-3.82E-08	-2206.3799	-799.8330809	0.46549329	-19993.32784
1	80	15	2:P412S	-88.25519422	-5.25E-10	-2206.3799	-799.7965949	0.501979292	-19993.41759
1	80	16	2:P412T	-88.25519406	1.58E-07	-2206.3799	-799.8574972	0.441076927	-19995.84959
1	80	17	2:P412W	-88.25519423	-1.34E-08	-2206.3799	-799.5116154	0.786958782	-19985.93705
1	80	18	2:P412Y	-88.25519416	6.07E-08	-2206.3799	-799.5994575	0.699116652	-19987.22893
1	80	19	2:P412V	-88.2551942	2.08E-08	-2206.3799	-800.5230283	-0.224454113	-20012.68469
1	81	0	2:G413G	-88.25519423	0	-2206.3799	-797.7865327	0	-19944.06945
1	81	1	2:G413A	-88.2551941	1.29E-07	-2206.3799	-797.4337484	0.352784311	-19931.67945
1	81	2	2:G413R	-88.25519407	1.60E-07	-2206.3799	-797.9846967	-0.198163992	-19947.33875
1	81	3	2:G413N	-88.25519414	8.90E-08	-2206.3799	-797.0104603	0.77607249	-19922.2114
1	81	4	2:G413D	-88.25519426	-3.19E-08	-2206.3799	-797.1300054	0.656527379	-19927.18693
1	81	5	2:G413C	-88.25519418	5.45E-08	-2206.3799	-797.8292791	-0.042746322	-19941.47868
1	81	6	2:G413Q	-88.25519411	1.19E-07	-2206.3799	-797.4375242	0.349008573	-19934.40313
1	81	7	2:G413E	-88.2551942	3.08E-08	-2206.3799	-797.2488109	0.537721824	-19930.16485
1	81	8	2:G413H	-88.25519448	-2.49E-07	-2206.3799	-797.6208462	0.16568656	-19939.82361
1	81	9	2:G413I	-88.25519418	5.03E-08	-2206.3799	-797.7212069	0.06532587	-19939.10571
1	81	10	2:G413L	-88.25519408	1.50E-07	-2206.3799	-797.6909179	0.095614872	-19935.39685
1	81	11	2:G413K	-88.25519404	1.95E-07	-2206.3799	-797.0641284	0.722404355	-19923.22544
1	81	12	2:G413M	-88.25519423	2.52E-09	-2206.3799	-797.4070907	0.37944204	-19922.76059
1	81	13	2:G413F	-88.25519404	1.92E-07	-2206.3799	-797.6387999	0.147732884	-19928.64803
1	81	14	2:G413P	-88.25519418	5.03E-08	-2206.3799	-797.4727447	0.313788015	-19935.10174
1	81	15	2:G413S	-88.25519416	7.23E-08	-2206.3799	-797.6142127	0.172320022	-19939.04648
1	81	16	2:G413T	-88.25519414	8.68E-08	-2206.3799	-797.7299668	0.056565969	-19938.60389
1	81	17	2:G413W	-88.25519409	1.36E-07	-2206.3799	-797.8555808	-0.0690481	-19925.16082
1	81	18	2:G413Y	-88.25519376	4.67E-07	-2206.3799	-797.9291359	-0.142603119	-19941.563
1	81	19	2:G413V	-88.25519419	4.50E-08	-2206.3799	-798.0070018	-0.220469091	-19941.17071
1	82	0	2:Q414Q	-88.25794598	0	-2206.448447	-796.8301592	0	-19918.87293
1	82	1	2:Q414A	-88.2570473	0.000898684	-2206.426012	-796.0740116	0.756147601	-19901.20659
1	82	2	2:Q414R	-88.25747011	0.000475872	-2206.436598	-796.225872	0.604287254	-19898.98157
1	82	3	2:Q414N	-88.25726576	0.000680219	-2206.431452	-795.5621075	1.268051736	-19887.7434
1	82	4	2:Q414D	-88.2536071	0.004338888	-2206.340184	-795.7800241	1.050135149	-19891.56855
1	82	5	2:Q414C	-88.25754539	0.000400591	-2206.438414	-795.9369805	0.89317869	-19896.1203
1	82	6	2:Q414E	-88.25355124	0.004394743	-2206.338775	-795.956245	0.873914181	-19896.14092
1	82	7	2:Q414G	-88.25798913	-4.31E-05	-2206.449464	-795.2603459	1.5698133	-19881.00633
1	82	8	2:Q414H	-88.25358992	0.004356063	-2206.33975	-796.7336859	0.096473271	-19916.47371
1	82	9	2:Q414I	-88.25723598	0.000709999	-2206.430666	-796.6428971	0.187262094	-19914.8361
1	82	10	2:Q414L	-88.25709743	0.000848557	-2206.427278	-796.3037258	0.526433381	-19904.96532
1	82	11	2:Q414K	-88.25821057	-0.000264586	-2206.454802	-795.6576096	1.172549633	-19889.18603
1	82	12	2:Q414M	-88.25686555	0.001080434	-2206.421363	-796.0411763	0.788982881	-19898.81755
1	82	13	2:Q414F	-88.25740699	0.00053899	-2206.434983	-796.1409609	0.689198267	-19902.20213
1	82	14	2:Q414P	-88.25644343	0.001502553	-2206.410615	-796.0366139	0.793545314	-19891.62084
1	82	15	2:Q414S	-88.25703048	0.000915502	-2206.425596	-795.9734	0.856759206	-19898.54981
1	82	16	2:Q414T	-88.257552	0.000393979	-2206.438538	-796.2986292	0.53152999	-19904.25457
1	82	17	2:Q414W	-88.25722033	0.000725656	-2206.430402	-795.6491032	1.181055997	-19882.67266
1	82	18	2:Q414Y	-88.25803274	-8.68E-05	-2206.450764	-795.9729755	0.857183746	-19897.64862
1	82	19	2:Q414V	-88.25738173	0.000564254	-2206.434324	-796.5308242	0.299335027	-19912.43805
1	83	0	2:T415T	-88.25447974	0	-2206.362	-797.448401	0	-19935.53865
1	83	1	2:T415A	-88.25450784	-2.81E-05	-2029.853691	-796.6444953	0.803905741	-18320.33885
1	83	2	2:T415R	-88.25480099	-0.000321251	-2206.370001	-797.0407926	0.407608426	-19925.09316
1	83	3	2:T415N	-88.25449564	-1.59E-05	-2206.362381	-796.309522	1.138878986	-19906.09071
1	83	4	2:T415D	-88.25447688	2.86E-06	-2206.361909	-796.1936432	1.254757867	-19903.90087
1	83	5	2:T415C	-88.25458905	-0.000109312	-2206.364709	-797.0007204	0.447680643	-19923.96535
1	83	6	2:T415Q	-88.25461364	-0.000133902	-2206.365333	-796.4827244	0.965676613	-19910.42973
1	83	7	2:T415E	-88.25431589	0.000163847	-2206.357905	-796.0992493	1.349151766	-19901.65583
1	83	8	2:T415G	-88.25464304	-0.000163301	-2206.366089	-796.7986248	0.649776185	-19918.26911
1	83	9	2:T415H	-88.25436454	0.000115195	-1853.341674	-796.9459304	0.502470621	-16734.74396
1	83	10	2:T415I	-88.25454649	-6.68E-05	-2206.363671	-796.9078326	0.540568404	-19922.19767
1	83	11	2:T415L	-88.25450283	-2.31E-05	-2206.362548	-796.9467212	0.501679864	-19921.78785
1	83	12	2:T415K	-88.25471526	-0.000235528	-2206.367858	-796.5241672	0.92423387	-19912.48855
1	83	13	2:T415M	-88.25458357	-0.000103836	-2206.364562	-796.5985535	0.849847576	-19914.06207
1	83	14	2:T415F	-88.25462711	-0.000147374	-2206.36567	-797.1888783	0.25952268	-19927.31391
1	83	15	2:T415P	-88.25428725	0.000192492	-1853.340042	-796.0569987	1.391402372	-16715.12825
1	83	16	2:T415S	-88.25458764	-0.000107898	-2206.364694	-796.771288	0.677113006	-19918.15276
1	83	17	2:T415W	-88.25454489	-6.51E-05	-2206.363617	-796.5206498	0.927751224	-19907.56373
1	83	18	2:T415Y	-88.25452778	-4.80E-05	-2206.363187	-796.9457137	0.502687323	-19921.49716
1	83	19	2:T415V	-88.25452533	-4.56E-05	-2206.363135	-796.9424915	0.505909532	-19922.69726
1	84	0	2:G416G	-88.40785327	0	-2203.812722	-798.0709935	0	-19949.75348
1	84	1	2:G416A	-88.20974852	0.198104759	-2200.435341	-797.3660939	0.70489961	-19932.54863
1	84	2	2:G416R	-88.21924426	0.188609014	-2200.773506	-797.8564772	0.214516324	-19943.41284
1	84	3	2:G416N	-88.56160509	-0.153751814	-2206.784991	-796.7624268	1.308566652	-19916.79571
1	84	4	2:G416D	-88.32821209	0.079641187	-2201.659988	-797.3040397	0.766953824	-19928.81818
1	84	5	2:G416C	-88.52293664	-0.115083365	-2207.972841	-797.7938863	0.277107238	-19943.32032
1	84	6	2:G416Q	-88.59780887	-0.189955598	-2211.025445	-796.9558187	1.115174767	-19920.97325
1	84	7	2:G416E	-88.47592532	-0.068072042	-2206.624017	-797.4562167	0.614776753	-19932.68786
1	84	8	2:G416H	-88.98148089	-0.57362762	-2221.595886	-798.0600759	0.01091759	-19949.33679
1	84	9	2:G416I	-88.31858884	0.089264437	-2204.946853	-797.8780267	0.192966812	-19946.05665
1	84	10	2:G416L	-87.75821507	0.649638206	-2190.602397	-798.1373759	-0.066382365	-19949.94932
1	84	11	2:G416K	-88.29561245	0.112240825	-2201.951936	-796.8112256	1.259767877	-19919.14126
1	84	12	2:G416M	-88.48568482	-0.077831544	-2207.01533	-797.142431	0.928562485	-19925.1076
1	84	13	2:G416F	-88.64638938	-0.238536105	-2210.858772	-798.0855087	-0.01451525	-19950.38279
1	84	14	2:G416P	-88.27465405	0.13319922	-2199.730613	-796.3776391	1.693354385	-19906.15399
1	84	15	2:G416S	-88.34706036	0.060792917	-2205.653085	-797.5482027	0.522790782	-19937.23811
1	84	16	2:G416T	-88.30552096	0.102332311	-2205.124686	-797.7458364	0.325157113	-19941.49763
1	84	17	2:G416W	-89.27538619	-0.86753292	-2227.122963	-797.7386699	0.332323617	-19942.10865
1	84	18	2:G416Y	-88.78514177	-0.377288495	-2207.983573	-798.2959389	-0.224945448	-19950.22748
1	84	19	2:G416V	-88.44557189	-0.037718617	-2205.700456	-797.5008507	0.570142762	-19935.55508
1	85	0	2:K417K	-86.48351796	0	-2135.024239	-3097.092592	0	-77422.7268
1	85	1	2:K417A	-86.64033027	-0.156812312	-2161.841363	-3095.454714	1.637877741	-77384.5646
1	85	2	2:K417R	-89.40460564	-2.921087685	-2133.564011	-3097.094327	-0.001735576	-77425.4248
1	85	3	2:K417N	-86.67869483	-0.195176873	-2159.924913	-3095.771341	1.32125063	-77392.8512
1	85	4	2:K417D	-86.8577764	-0.374258446	-2169.186977	-3093.931963	3.160628966	-77346.5052
1	85	5	2:K417C	-86.85081481	-0.367296848	-2166.041597	-3095.409913	1.682678529	-77383.4149
1	85	6	2:K417Q	-88.49189235	-2.00837439	-2195.819894	-3095.484057	1.608534612	-77385.0342
1	85	7	2:K417E	-86.7164716	-0.23295364	-2160.0747	-3095.271884	1.820707621	-77379.7126
1	85	8	2:K417G	-86.76865089	-0.285132929	-2165.274825	-3094.712243	2.380348572	-77365.3972
1	85	9	2:K417H	-86.96604297	-0.482525007	-2164.585329	-3094.871454	2.221137698	-77368.1386
1	85	10	2:K417I	-87.8958434	-1.412325446	-2191.784201	-3096.622717	0.469875127	-77414.0182
1	85	11	2:K417L	-87.85976333	-1.376245375	-2187.774117	-3096.564456	0.528135544	-77412.3404
1	85	12	2:K417M	-88.47876823	-1.995250274	-2197.074654	-3095.674389	1.418202414	-77390.6247
1	85	13	2:K417F	-88.06034219	-1.576824229	-2181.843162	-3097.044749	0.047842329	-77423.0406
1	85	14	2:K417P	-86.9097263	-0.426208346	-2169.962539	-3095.266542	1.826049908	-77380.8521
1	85	15	2:K417S	-87.10142787	-0.617909915	-2174.080603	-3094.80752	2.285071965	-77367.9605
1	85	16	2:K417T	-87.42409899	-0.940581036	-2181.694883	-3095.921348	1.171243589	-77396.4956
1	85	17	2:K417W	-90.16783264	-3.684314684	-2246.215592	-3096.011589	1.081002409	-77399.1601
1	85	18	2:K417Y	-88.20178001	-1.718262056	-2197.741663	-3096.353403	0.739188411	-77407.0653
1	85	19	2:K417V	-86.81830438	-0.334786417	-2168.035677	-3096.752358	0.340234134	-77416.0784
1	86	0	2:I418I	-88.84483482	0	-2212.302933	-802.0890824	0	-20050.64537
1	86	1	2:I418A	-88.56863446	0.276200362	-2206.408127	-799.9085179	2.180564497	-19996.96887
1	86	2	2:I418R	-89.19826224	-0.353427416	-2216.963058	-801.1421982	0.94688421	-20020.77086
1	86	3	2:I418N	-88.63649234	0.208342486	-2205.194916	-799.9711127	2.117969719	-19997.37884
1	86	4	2:I418D	-89.0438891	-0.199054273	-2210.264388	-798.6110994	3.477983009	-19961.76588
1	86	5	2:I418C	-88.71884357	0.125991258	-2209.371094	-799.9530417	2.136040698	-19997.63432
1	86	6	2:I418Q	-88.75652408	0.088310743	-2208.423371	-800.1673345	1.921747927	-19999.7766
1	86	7	2:I418E	-88.99373929	-0.148904461	-2212.554228	-799.2855933	2.803489163	-19979.62131
1	86	8	2:I418G	-88.73740286	0.107431964	-2201.052536	-799.0312783	3.057804103	-19974.52958
1	86	9	2:I418H	-89.07288647	-0.228051647	-2214.16787	-799.7164959	2.37258647	-19989.02777
1	86	10	2:I418L	-88.56364533	0.28118949	-2206.188058	-801.0216715	1.067410902	-20025.04424
1	86	11	2:I418K	-88.70975226	0.135082562	-2203.32409	-800.7231133	1.365969111	-20016.0005
1	86	12	2:I418M	-88.43107867	0.413756157	-2193.345529	-800.4566854	1.632397056	-20009.69605
1	86	13	2:I418F	-88.97663013	-0.131795305	-2214.636629	-800.5483937	1.540688748	-20009.32464
1	86	14	2:I418P	-88.69602924	0.148805588	-2204.177287	-799.7965154	2.292567	-19994.2752
1	86	15	2:I418S	-88.60817656	0.236658261	-2207.978631	-799.7613122	2.327770234	-19992.65669
1	86	16	2:I418T	-88.66706898	0.177765847	-2205.219329	-800.4546213	1.634461092	-20010.18378
1	86	17	2:I418W	-89.32681147	-0.481976644	-2224.519097	-800.9010304	1.188052044	-20020.86122
1	86	18	2:I418Y	-89.30595915	-0.461124328	-2216.085722	-800.559708	1.529374385	-20008.9889
1	86	19	2:I418V	-89.07393214	-0.229097315	-2209.313193	-800.813621	1.275461372	-20016.30774
1	87	0	2:A419A	-88.26198561	0	-2197.556581	-800.5147635	0	-20011.12336
1	87	1	2:A419R	-88.2940328	-0.032047189	-2201.029202	-800.4903727	0.024390827	-20009.93493
1	87	2	2:A419N	-88.21483039	0.047155216	-2198.194397	-799.127074	1.387689526	-19976.61359
1	87	3	2:A419D	-88.15455045	0.107435162	-2198.133247	-798.5099009	2.004862581	-19961.34283
1	87	4	2:A419C	-88.30580298	-0.043817367	-2203.593825	-799.7442972	0.770466352	-19992.17096
1	87	5	2:A419Q	-88.39335718	-0.131371574	-2204.1371	-799.6419629	0.872800575	-19990.04222
1	87	6	2:A419E	-88.39430364	-0.132318028	-2203.699922	-798.4435168	2.07124674	-19957.58891
1	87	7	2:A419G	-88.40369666	-0.141711052	-2208.831799	-798.7313204	1.783443147	-19966.56
1	87	8	2:A419H	-88.21358526	0.04840035	-2201.125634	-800.0023144	0.512449112	-19997.75233
1	87	9	2:A419I	-88.24987002	0.01211559	-2199.635834	-801.3283075	-0.813544005	-20030.99535
1	87	10	2:A419L	-88.35556401	-0.093578399	-2202.048825	-800.0049749	0.509788617	-19992.49468
1	87	11	2:A419K	-88.38753503	-0.125549416	-2203.893087	-799.6776304	0.83713316	-19990.48811
1	87	12	2:A419M	-88.41856093	-0.15657532	-2205.995129	-800.3409086	0.173854937	-20007.06739
1	87	13	2:A419F	-88.31428666	-0.052301049	-2204.768359	-801.2704253	-0.755661747	-20030.32539
1	87	14	2:A419P	-88.36483235	-0.102846743	-2204.490317	-799.1197837	1.394979782	-19977.12629
1	87	15	2:A419S	-88.30242923	-0.040443622	-2203.378324	-799.6733646	0.841398934	-19990.63153
1	87	16	2:A419T	-88.30154711	-0.039561502	-2201.666571	-799.5746897	0.940073861	-19987.25146
1	87	17	2:A419W	-88.23755992	0.024425689	-2200.234831	-800.3862254	0.128538131	-20008.93066
1	87	18	2:A419Y	-88.24719273	0.014792877	-2201.31251	-801.3487828	-0.834019323	-20032.62249
1	87	19	2:A419V	-88.29033278	-0.02834717	-2203.885507	-800.0414865	0.473276963	-19999.76563
1	88	0	2:D420D	-88.39207387	0	-2206.77021	-792.4429362	0	-19809.61205
1	88	1	2:D420A	-88.37574357	0.016330295	-2206.224161	-791.6654386	0.777497569	-19790.66352
1	88	2	2:D420R	-88.58932438	-0.197250516	-2204.810127	-792.0090083	0.43392791	-19797.58498
1	88	3	2:D420N	-88.39218715	-0.000113287	-2206.994529	-791.6084116	0.834524637	-19789.06591
1	88	4	2:D420C	-88.39241398	-0.000340113	-2204.096078	-791.7368048	0.706131367	-19791.28163
1	88	5	2:D420Q	-88.36552767	0.026546195	-2202.706597	-791.8175613	0.625374929	-19792.96031
1	88	6	2:D420E	-88.37793047	0.014143393	-2205.338501	-791.8162064	0.6267298	-19793.01306
1	88	7	2:D420G	-88.35296592	0.039107949	-2205.156833	-791.1072955	1.335640681	-19776.17397
1	88	8	2:D420H	-88.34077739	0.051296478	-2201.375106	-792.1319984	0.310937824	-19801.74724
1	88	9	2:D420I	-88.38370115	0.008372721	-2204.498138	-792.6084569	-0.16552073	-19813.85607
1	88	10	2:D420L	-88.39702403	-0.004950166	-2202.994454	-792.5714274	-0.128491183	-19813.21579
1	88	11	2:D420K	-88.41981326	-0.027739392	-2208.154083	-791.6461505	0.796785673	-19787.47552
1	88	12	2:D420M	-88.40929732	-0.017223452	-2209.249501	-792.0198956	0.423040639	-19798.93316
1	88	13	2:D420F	-88.45437937	-0.062305502	-2209.274942	-792.4339915	0.008944743	-19807.80957
1	88	14	2:D420P	-88.3454318	0.046642072	-2206.245346	-791.4323705	1.010565739	-19783.30498
1	88	15	2:D420S	-88.32078481	0.071289058	-2199.292534	-791.4286208	1.014315388	-19780.24939
1	88	16	2:D420T	-88.39358597	-0.0015121	-2206.985446	-792.2132038	0.229732418	-19802.39491
1	88	17	2:D420W	-88.62310437	-0.231030503	-2208.747986	-792.4818261	-0.03888993	-19808.7917
1	88	18	2:D420Y	-88.43976375	-0.047689882	-2204.53855	-791.9995439	0.443392269	-19797.54193
1	88	19	2:D420V	-88.43853304	-0.046459173	-2209.544798	-792.4940529	-0.051116679	-19811.28534
1	89	0	2:Y421Y	-87.95803093	0	-2147.737296	-801.1318737	0	-20025.83497
1	89	1	2:Y421A	-87.49115001	0.466880919	-2159.124941	-799.0065176	2.125356103	-19970.70952
1	89	2	2:Y421R	-86.91778845	1.040242481	-2143.22368	-800.2527921	0.879081589	-19998.79415
1	89	3	2:Y421N	-87.89546941	0.062561522	-2171.724738	-799.3590441	1.772829658	-19980.25562
1	89	4	2:Y421D	-87.25272099	0.705309945	-2135.979951	-799.1365591	1.995314613	-19973.00599
1	89	5	2:Y421C	-87.47329237	0.484738559	-2162.467858	-799.1926713	1.939202373	-19975.88699
1	89	6	2:Y421Q	-87.78601651	0.172014428	-2144.695266	-799.3475866	1.78428714	-19981.21162
1	89	7	2:Y421E	-87.91893267	0.039098266	-2176.329704	-799.5037472	1.628126473	-19984.38275
1	89	8	2:Y421G	-87.85058762	0.10744331	-2172.111376	-798.0967745	3.035099192	-19951.09551
1	89	9	2:Y421H	-86.75407379	1.203957144	-2132.629382	-800.881397	0.250476738	-20014.53448
1	89	10	2:Y421I	-87.9430346	0.01499633	-2181.906888	-800.7615187	0.370355005	-20013.94086
1	89	11	2:Y421L	-87.98208696	-0.02405603	-2171.767564	-800.5086373	0.623236413	-20004.7447
1	89	12	2:Y421K	-87.8165291	0.14150183	-2136.83821	-800.0251618	1.10671187	-19997.94979
1	89	13	2:Y421M	-87.85047515	0.107555786	-2163.892082	-799.8296082	1.302265554	-19991.29504
1	89	14	2:Y421F	-87.4076195	0.550411438	-2157.515495	-800.9067798	0.225093947	-20021.83325
1	89	15	2:Y421P	-88.20756827	-0.249537337	-2183.554146	-798.854854	2.277019687	-19969.36444
1	89	16	2:Y421S	-88.07501596	-0.116985024	-2172.340018	-798.8627493	2.26912442	-19967.35913
1	89	17	2:Y421T	-87.12308523	0.834945706	-2142.271004	-799.3539112	1.777962514	-19980.77966
1	89	18	2:Y421W	-88.06729063	-0.109259693	-2164.764542	-800.5199167	0.611957018	-20011.09185
1	89	19	2:Y421V	-88.36424195	-0.406211012	-2176.425808	-800.247995	0.883878748	-20005.67499
1	90	0	2:N422N	-88.89734736	0	-2213.644111	-798.9732398	0	-19973.67713
1	90	1	2:N422A	-89.09524033	-0.19789297	-2221.198157	-797.8090109	1.164228894	-19942.909
1	90	2	2:N422R	-89.45164139	-0.554294039	-2228.907539	-798.4694768	0.503762906	-19957.40521
1	90	3	2:N422D	-88.99106747	-0.093720115	-2216.707361	-797.3287099	1.644529844	-19930.29027
1	90	4	2:N422C	-88.94326034	-0.045912986	-2213.757844	-797.9675943	1.00564546	-19946.56507
1	90	5	2:N422Q	-89.00831503	-0.110967674	-2215.866476	-797.8950892	1.078150534	-19945.91904
1	90	6	2:N422E	-89.02142068	-0.124073319	-2216.196176	-797.1934733	1.779766444	-19929.0708
1	90	7	2:N422G	-88.88286932	0.014478036	-2211.043769	-796.8696408	2.103598955	-19917.66279
1	90	8	2:N422H	-89.20487182	-0.307524462	-2219.800729	-797.395166	1.578073778	-19931.86102
1	90	9	2:N422I	-89.02910469	-0.131757334	-2217.982515	-798.8324783	0.140761445	-19968.78765
1	90	10	2:N422L	-89.1942277	-0.296880344	-2217.081307	-798.3605508	0.612688904	-19956.5748
1	90	11	2:N422K	-89.18710179	-0.289754434	-2219.70993	-796.1816995	2.791540281	-19903.05851
1	90	12	2:N422M	-88.85277293	0.044574422	-2207.921849	-797.7545405	1.218699273	-19942.00851
1	90	13	2:N422F	-89.06262079	-0.165273437	-2211.82544	-797.4769154	1.496324306	-19936.14855
1	90	14	2:N422P	-88.93560181	-0.038254455	-2213.223564	-797.2132955	1.759944207	-19927.31519
1	90	15	2:N422S	-88.79329264	0.104054721	-2208.938844	-797.499973	1.473266789	-19935.01759
1	90	16	2:N422T	-88.93030871	-0.032961355	-2209.028328	-797.7879808	1.185258967	-19942.28992
1	90	17	2:N422W	-89.19250732	-0.295159964	-2214.83343	-796.944312	2.028927758	-19913.78592
1	90	18	2:N422Y	-88.86614821	0.031199143	-2213.068817	-797.4529534	1.52028638	-19932.12083
1	90	19	2:N422V	-88.84746657	0.049880785	-2214.792428	-797.3102278	1.663011967	-19929.00526
1	91	0	2:Y423Y	-88.27232796	0	-2206.799642	-800.8087895	0	-20017.07854
1	91	1	2:Y423A	-88.27552583	-0.003197876	-2206.884209	-797.8899902	2.918799299	-19945.43961
1	91	2	2:Y423R	-88.27224513	8.28E-05	-2206.80528	-800.1094952	0.699294339	-19999.46919
1	91	3	2:Y423N	-88.27179855	0.000529411	-2206.786782	-798.0541659	2.75462361	-19950.1279
1	91	4	2:Y423D	-88.27749631	-0.005168355	-2206.936957	-797.2263709	3.582418674	-19929.01416
1	91	5	2:Y423C	-88.27639281	-0.004064851	-2206.904954	-798.0766792	2.732110327	-19950.52324
1	91	6	2:Y423Q	-88.2718933	0.000434663	-2206.790333	-798.5312296	2.277559943	-19961.77092
1	91	7	2:Y423E	-88.27679711	-0.004469147	-2206.919686	-797.3706148	3.438174769	-19933.72203
1	91	8	2:Y423G	-88.27119124	0.001136714	-2206.766456	-796.8879857	3.92080381	-19920.93315
1	91	9	2:Y423H	-88.2697627	0.002565259	-2206.732421	-797.9596506	2.84913896	-19945.98719
1	91	10	2:Y423I	-88.27016568	0.002162282	-2206.743385	-799.8735107	0.935278802	-19995.21876
1	91	11	2:Y423L	-88.27092779	0.001400171	-2206.766923	-799.351171	1.457618508	-19982.12808
1	91	12	2:Y423K	-88.26962124	0.00270672	-2206.728065	-799.4501269	1.358662628	-19985.65588
1	91	13	2:Y423M	-88.27530979	-0.002981835	-2206.873695	-799.0772065	1.731583056	-19975.91924
1	91	14	2:Y423F	-88.27202486	0.000303101	-2206.786879	-800.0753859	0.733403688	-19999.30817
1	91	15	2:Y423P	-88.2708887	0.001439257	-2206.771472	-797.5079751	3.300814397	-19935.36464
1	91	16	2:Y423S	-88.27449763	-0.002169672	-2206.853662	-797.6243992	3.184390381	-19937.08076
1	91	17	2:Y423T	-88.27336121	-0.001033251	-2206.829351	-798.3726023	2.436187244	-19957.76893
1	91	18	2:Y423W	-88.27455113	-0.002223169	-2206.856507	-799.9690551	0.839734485	-19998.11445
1	91	19	2:Y423V	-88.2716335	0.000694459	-2206.783523	-799.343502	1.465287529	-19982.73896
1	92	0	2:K424K	-88.25511693	0	-2206.377921	-796.3190151	0	-19906.72106
1	92	1	2:K424A	-88.25516675	-4.98E-05	-2206.379157	-794.8253544	1.493660695	-19869.47095
1	92	2	2:K424R	-88.25512272	-5.80E-06	-2206.378051	-796.2739711	0.045044086	-19905.98082
1	92	3	2:K424N	-88.25519189	-7.50E-05	-2206.379801	-794.9414975	1.377517619	-19871.81952
1	92	4	2:K424D	-88.25524526	-0.000128335	-2206.381118	-794.3313753	1.987639796	-19857.28693
1	92	5	2:K424C	-88.2551798	-6.29E-05	-2206.379502	-794.8816964	1.437318755	-19870.83337
1	92	6	2:K424Q	-88.25517269	-5.58E-05	-2206.379324	-795.159242	1.159773127	-19877.91239
1	92	7	2:K424E	-88.25519956	-8.26E-05	-2206.379966	-794.2981357	2.020879478	-19856.45236
1	92	8	2:K424G	-88.25514813	-3.12E-05	-2206.378703	-794.0166747	2.302340398	-19849.23602
1	92	9	2:K424H	-88.25518571	-6.88E-05	-2206.379654	-794.693675	1.625340187	-19865.08374
1	92	10	2:K424I	-88.25530887	-0.000191939	-2206.382736	-795.9597216	0.359293556	-19897.04085
1	92	11	2:K424L	-88.2552107	-9.38E-05	-2206.380272	-795.7836025	0.535412618	-19893.75864
1	92	12	2:K424M	-88.25517727	-6.03E-05	-2206.379415	-795.3424656	0.976549551	-19881.15732
1	92	13	2:K424F	-88.25524215	-0.00012522	-2206.381036	-796.2072007	0.111814459	-19903.17137
1	92	14	2:K424P	-88.25519084	-7.39E-05	-2206.379769	-794.7779777	1.541037463	-19869.05127
1	92	15	2:K424S	-88.25526412	-0.00014719	-2206.381608	-794.6664008	1.652614349	-19864.42455
1	92	16	2:K424T	-88.25522551	-0.000108579	-2206.380624	-795.058216	1.260799098	-19874.48064
1	92	17	2:K424W	-88.25514142	-2.45E-05	-2206.378537	-796.0200247	0.298990481	-19898.95245
1	92	18	2:K424Y	-88.25512268	-5.75E-06	-2206.378059	-795.8049603	0.514054852	-19894.00288
1	92	19	2:K424V	-88.25531897	-0.000202039	-2206.382965	-795.3102742	1.008740898	-19880.43048
1	93	0	2:L425L	-88.25519255	0	-2206.379892	-801.2225648	0	-20029.35684
1	93	1	2:L425A	-88.25519297	-4.12E-07	-2206.379892	-798.7812342	2.441330542	-19968.4942
1	93	2	2:L425R	-88.25519263	-7.50E-08	-2206.379836	-800.5046759	0.717888898	-20010.05035
1	93	3	2:L425N	-88.25519251	3.86E-08	-2206.3799	-799.0476989	2.174865907	-19974.36499
1	93	4	2:L425D	-88.25519416	-1.61E-06	-2206.3799	-798.3745391	2.848025691	-19957.63141
1	93	5	2:L425C	-88.25519355	-9.98E-07	-2206.3799	-799.0640968	2.158468019	-19974.19483
1	93	6	2:L425Q	-88.25519312	-5.70E-07	-2206.3799	-799.3191547	1.903410092	-19981.8131
1	93	7	2:L425E	-88.25519433	-1.78E-06	-2206.3799	-799.2050344	2.017530394	-19977.87805
1	93	8	2:L425G	-88.2551928	-2.43E-07	-2206.3799	-797.9779132	3.244651562	-19948.13125
1	93	9	2:L425H	-88.25519552	-2.97E-06	-2206.3799	-800.0233319	1.199232863	-19994.54162
1	93	10	2:L425I	-88.255193	-4.45E-07	-2206.379884	-800.6277322	0.594832566	-20013.98438
1	93	11	2:L425K	-88.25519262	-6.94E-08	-2206.379884	-799.4039465	1.818618319	-19982.07519
1	93	12	2:L425M	-88.25519277	-2.16E-07	-2206.3799	-799.9862313	1.236333457	-19998.72991
1	93	13	2:L425F	-88.2551926	-4.69E-08	-2206.379876	-800.6931997	0.529365078	-20016.14666
1	93	14	2:L425P	-88.25519283	-2.80E-07	-2206.3799	-799.2771303	1.945434528	-19981.12226
1	93	15	2:L425S	-88.25519299	-4.39E-07	-2206.3799	-798.7648088	2.457755953	-19968.08845
1	93	16	2:L425T	-88.25519271	-1.60E-07	-2206.3799	-799.5329624	1.689602428	-19986.82688
1	93	17	2:L425W	-88.25519213	4.27E-07	-2206.379764	-800.1878809	1.034683932	-20003.01404
1	93	18	2:L425Y	-88.25519228	2.73E-07	-2206.379836	-799.9950302	1.227534596	-19999.45336
1	93	19	2:L425V	-88.25519328	-7.30E-07	-2206.3799	-800.2059805	1.016584255	-20003.25341
1	94	0	2:P426P	-88.25519358	0	-2206.3799	-800.8952629	0	-20021.56887
1	94	1	2:P426A	-88.25519347	1.07E-07	-2206.3799	-800.2191834	0.676079548	-20003.44592
1	94	2	2:P426R	-88.25519257	1.01E-06	-2206.3799	-801.0072797	-0.112016802	-20023.44226
1	94	3	2:P426N	-88.2551934	1.79E-07	-2206.3799	-799.7514955	1.143767399	-19993.13068
1	94	4	2:P426D	-88.25519282	7.56E-07	-2206.3799	-799.3544425	1.540820459	-19980.70756
1	94	5	2:P426C	-88.25519326	3.19E-07	-2206.3799	-800.0615922	0.83367069	-19999.14022
1	94	6	2:P426Q	-88.25519325	3.29E-07	-2206.3799	-800.1361873	0.759075626	-20000.52966
1	94	7	2:P426E	-88.25519283	7.46E-07	-2206.3799	-799.6312837	1.26397925	-19986.66919
1	94	8	2:P426G	-88.25519293	6.47E-07	-2206.3799	-799.8901055	1.00515738	-19993.51143
1	94	9	2:P426H	-88.25519349	8.71E-08	-2206.3799	-800.2223	0.672962972	-20000.83095
1	94	10	2:P426I	-88.25519232	1.26E-06	-2206.379884	-800.6181953	0.277067647	-20012.29803
1	94	11	2:P426L	-88.25519333	2.45E-07	-2206.3799	-800.6344999	0.260762999	-20015.0987
1	94	12	2:P426K	-88.25519311	4.68E-07	-2206.3799	-799.9525921	0.942670843	-19996.10375
1	94	13	2:P426M	-88.25519352	5.74E-08	-2206.3799	-800.0378981	0.857364791	-19999.49737
1	94	14	2:P426F	-88.25519295	6.31E-07	-2206.3799	-800.4680654	0.427197558	-20008.34753
1	94	15	2:P426S	-88.25519317	4.12E-07	-2206.3799	-799.9855204	0.909742563	-19998.43089
1	94	16	2:P426T	-88.25519359	-1.25E-08	-2206.3799	-800.1508865	0.744376412	-20003.3437
1	94	17	2:P426W	-88.2551929	6.81E-07	-2206.3799	-800.1852677	0.709995259	-19999.56858
1	94	18	2:P426Y	-88.25519283	7.51E-07	-2206.3799	-800.0603664	0.834896519	-19995.50928
1	94	19	2:P426V	-88.25519272	8.57E-07	-2206.3799	-800.4704425	0.424820398	-20009.99809
1	95	0	2:D427D	-88.25519431	0	-2206.3799	-790.2009845	0	-19752.78387
1	95	1	2:D427A	-88.25519431	-2.21E-09	-2206.3799	-790.0797309	0.121253672	-19751.46202
1	95	2	2:D427R	-88.25519431	-1.64E-09	-2206.3799	-790.329593	-0.128608486	-19756.87061
1	95	3	2:D427N	-88.25519431	6.42E-10	-2206.3799	-789.5679949	0.632989618	-19738.49567
1	95	4	2:D427C	-88.25519431	8.69E-11	-2206.3799	-790.298401	-0.097416515	-19753.9243
1	95	5	2:D427Q	-88.25519431	-3.21E-09	-2206.3799	-789.6335481	0.567436419	-19740.02789
1	95	6	2:D427E	-88.25519431	-2.16E-09	-2206.3799	-789.8415075	0.359477018	-19744.89668
1	95	7	2:D427G	-88.25519431	-1.52E-09	-2206.3799	-790.1240518	0.076932761	-19751.52058
1	95	8	2:D427H	-88.25519432	-1.01E-08	-2206.3799	-790.2858512	-0.084866674	-19755.93901
1	95	9	2:D427I	-88.25519431	-1.35E-09	-2206.3799	-790.2988325	-0.097848015	-19756.64881
1	95	10	2:D427L	-88.25519431	-2.32E-09	-2206.3799	-790.1033174	0.097667132	-19751.52116
1	95	11	2:D427K	-88.25519431	-3.45E-11	-2206.3799	-789.4273305	0.773654039	-19735.30146
1	95	12	2:D427M	-88.25519431	-2.26E-10	-2206.3799	-789.7443684	0.456616113	-19741.38958
1	95	13	2:D427F	-88.25519431	-2.35E-09	-2206.3799	-790.113137	0.087847521	-19749.84162
1	95	14	2:D427P	-88.25519431	-1.62E-09	-2206.3799	-789.7972536	0.403730977	-19744.53341
1	95	15	2:D427S	-88.25519431	-1.42E-09	-2206.3799	-789.8574611	0.34352343	-19745.80243
1	95	16	2:D427T	-88.25519431	-2.12E-09	-2206.3799	-789.9449963	0.255988241	-19747.86537
1	95	17	2:D427W	-88.25519431	-2.58E-09	-2206.3799	-789.5962356	0.6047489	-19736.11544
1	95	18	2:D427Y	-88.25519431	-5.10E-10	-2206.3799	-790.081243	0.119741546	-19747.66496
1	95	19	2:D427V	-88.25519431	-1.97E-09	-2206.3799	-790.2252944	-0.024309918	-19755.052
1	96	0	2:D428D	-88.25519431	0	-2206.3799	-790.094733	0	-19751.54273
1	96	1	2:D428A	-88.25519431	-1.23E-10	-2206.3799	-790.0889406	0.005792382	-19750.55336
1	96	2	2:D428R	-88.25519431	-8.18E-11	-2206.3799	-790.5751185	-0.480385505	-19762.81365
1	96	3	2:D428N	-88.25519431	1.11E-10	-2206.3799	-789.8376564	0.257076641	-19745.24474
1	96	4	2:D428C	-88.25519431	-1.76E-11	-2206.3799	-790.2043018	-0.109568767	-19752.63641
1	96	5	2:D428Q	-88.25519431	1.11E-10	-2206.3799	-789.8999268	0.194806233	-19744.42719
1	96	6	2:D428E	-88.25519431	7.52E-11	-2206.3799	-789.6622021	0.432530887	-19738.37073
1	96	7	2:D428G	-88.25519431	-1.73E-11	-2206.3799	-790.2748512	-0.18011821	-19755.63586
1	96	8	2:D428H	-88.25519431	9.68E-11	-2206.3799	-790.4302711	-0.335538109	-19758.17148
1	96	9	2:D428I	-88.25519431	1.19E-10	-2206.3799	-790.4318773	-0.337144324	-19760.42562
1	96	10	2:D428L	-88.25519431	1.12E-10	-2206.3799	-790.3906148	-0.295881787	-19759.20307
1	96	11	2:D428K	-88.25519431	5.82E-11	-2206.3799	-789.6894632	0.405269793	-19741.50972
1	96	12	2:D428M	-88.25519431	8.34E-11	-2206.3799	-790.0771869	0.017546124	-19749.49774
1	96	13	2:D428F	-88.25519431	1.43E-10	-2206.3799	-790.1921317	-0.097398647	-19753.74591
1	96	14	2:D428P	-88.25519431	-2.77E-10	-2206.3799	-789.4079914	0.686741661	-19733.58333
1	96	15	2:D428S	-88.25519431	7.24E-11	-2206.3799	-790.0859044	0.008828623	-19750.97527
1	96	16	2:D428T	-88.25519431	8.97E-11	-2206.3799	-790.2362872	-0.141554164	-19753.81151
1	96	17	2:D428W	-88.25519431	1.21E-10	-2206.3799	-789.6306506	0.464082431	-19737.43266
1	96	18	2:D428Y	-88.25519431	6.89E-11	-2206.3799	-790.157366	-0.062633011	-19749.87157
1	96	19	2:D428V	-88.25519431	1.16E-10	-2206.3799	-790.3676144	-0.272881354	-19757.53346
1	97	0	2:F429F	-88.25519466	0	-2206.3799	-801.9668343	0	-20047.42863
1	97	1	2:F429A	-88.25519468	-2.25E-08	-2206.3799	-798.9941932	2.9726411	-19970.41381
1	97	2	2:F429R	-88.25519471	-5.42E-08	-2206.3799	-800.5069409	1.459893349	-19985.24762
1	97	3	2:F429N	-88.25519465	1.35E-08	-2206.3799	-799.282474	2.684360229	-19977.47893
1	97	4	2:F429D	-88.2551946	5.98E-08	-2206.3799	-798.7649923	3.201842016	-19967.32234
1	97	5	2:F429C	-88.25519463	3.43E-08	-2206.3799	-799.0852978	2.88153649	-19974.84473
1	97	6	2:F429Q	-88.25519464	2.22E-08	-2206.3799	-799.5605353	2.406298936	-19968.15529
1	97	7	2:F429E	-88.25519456	9.97E-08	-2206.3799	-799.2050188	2.761815449	-19976.62833
1	97	8	2:F429G	-88.25519461	5.25E-08	-2206.3799	-798.341869	3.624965247	-19956.29114
1	97	9	2:F429H	-88.25519464	1.79E-08	-2206.3799	-800.150998	1.815836273	-19996.85
1	97	10	2:F429I	-88.25519461	5.06E-08	-2206.3799	-800.4665881	1.500246169	-19975.71422
1	97	11	2:F429L	-88.25519461	4.70E-08	-2206.3799	-800.0891744	1.877659859	-19975.59052
1	97	12	2:F429K	-88.25519471	-4.63E-08	-2206.3799	-799.6196299	2.347204342	-19973.52342
1	97	13	2:F429M	-88.25519463	3.29E-08	-2206.3799	-800.381388	1.585446236	-19985.62239
1	97	14	2:F429P	-88.25519466	1.65E-09	-2206.3799	-798.9926704	2.974163832	-19966.7599
1	97	15	2:F429S	-88.25519462	4.05E-08	-2206.3799	-798.7724513	3.194382944	-19967.49202
1	97	16	2:F429T	-88.25519466	1.17E-09	-2206.3799	-799.2645973	2.702236993	-19975.56845
1	97	17	2:F429W	-88.25519469	-2.56E-08	-2206.3799	-801.0906045	0.876229723	-20013.77859
1	97	18	2:F429Y	-88.25519462	3.56E-08	-2206.3799	-801.153606	0.813228304	-20025.59759
1	97	19	2:F429V	-88.25519462	4.01E-08	-2206.3799	-799.8298489	2.136985353	-19988.28214
1	98	0	2:T430T	-88.25519431	0	-2206.3799	-799.082226	0	-19975.77899
1	98	1	2:T430A	-88.25519431	-3.64E-11	-2206.3799	-798.1516264	0.930599592	-19952.49856
1	98	2	2:T430R	-88.25519431	2.04E-10	-2206.3799	-799.2670693	-0.184843307	-19979.49268
1	98	3	2:T430N	-88.25519431	7.22E-11	-2206.3799	-798.0837189	0.998507115	-19950.35322
1	98	4	2:T430D	-88.25519431	9.04E-11	-2206.3799	-797.7378559	1.34437009	-19942.41785
1	98	5	2:T430C	-88.25519431	9.08E-11	-2206.3799	-798.2305318	0.851694227	-19954.41616
1	98	6	2:T430Q	-88.25519431	-1.25E-10	-2206.3799	-798.0146	1.06762599	-19948.48341
1	98	7	2:T430E	-88.25519431	6.94E-11	-2206.3799	-798.0184119	1.063814038	-19949.04843
1	98	8	2:T430G	-88.25519431	9.13E-11	-2206.3799	-797.8275779	1.25464812	-19944.89739
1	98	9	2:T430H	-88.25519431	-2.02E-10	-2206.3799	-798.0014572	1.080768756	-19948.6747
1	98	10	2:T430I	-88.25519431	9.59E-11	-2206.3799	-799.003082	0.079143977	-19973.76357
1	98	11	2:T430L	-88.25519431	3.91E-11	-2206.3799	-798.8787115	0.203514506	-19966.05731
1	98	12	2:T430K	-88.25519431	7.47E-11	-2206.3799	-798.4284524	0.653773589	-19959.65314
1	98	13	2:T430M	-88.25519431	1.32E-10	-2206.3799	-798.5916953	0.490530702	-19956.28789
1	98	14	2:T430F	-88.25519431	-1.11E-10	-2206.3799	-799.5328041	-0.450578136	-19978.56274
1	98	15	2:T430P	-88.25519431	-1.28E-10	-2206.3799	-797.9606852	1.121540811	-19948.45295
1	98	16	2:T430S	-88.25519431	-2.04E-11	-2206.3799	-798.0715007	1.010725306	-19950.48145
1	98	17	2:T430W	-88.25519431	1.02E-10	-2206.3799	-799.1866717	-0.104445708	-19967.24123
1	98	18	2:T430Y	-88.25519431	-2.22E-11	-2206.3799	-798.8529522	0.229273752	-19967.39211
1	98	19	2:T430V	-88.25519431	-2.74E-11	-2206.3799	-798.4140076	0.668218378	-19958.63325
1	99	0	2:G431G	-88.25519465	0	-2206.3799	-801.121649	0	-20025.14184
1	99	1	2:G431A	-88.25519466	-1.69E-08	-2206.3799	-800.3792109	0.742438149	-20005.88816
1	99	2	2:G431R	-88.25519476	-1.14E-07	-2206.3799	-801.070305	0.051344098	-20021.91455
1	99	3	2:G431N	-88.25519474	-9.77E-08	-2206.3799	-799.5285223	1.593126786	-19985.18248
1	99	4	2:G431D	-88.25519467	-2.66E-08	-2206.3799	-799.5459103	1.575738712	-19983.39446
1	99	5	2:G431C	-88.25519471	-6.76E-08	-2206.3799	-800.1672617	0.954387334	-20001.75753
1	99	6	2:G431Q	-88.25519457	7.29E-08	-2206.3799	-800.3495234	0.7721256	-20004.07459
1	99	7	2:G431E	-88.2551947	-5.31E-08	-2206.3799	-800.5767418	0.544907288	-20012.54533
1	99	8	2:G431H	-88.2551946	4.39E-08	-2206.3799	-800.1700324	0.951616651	-20001.21369
1	99	9	2:G431I	-88.25519462	2.28E-08	-2206.3799	-801.3397343	-0.218085284	-20030.56772
1	99	10	2:G431L	-88.2551947	-5.79E-08	-2206.3799	-801.26988	-0.148230919	-20030.1154
1	99	11	2:G431K	-88.25519458	6.26E-08	-2206.3799	-800.9986408	0.123008208	-20020.97942
1	99	12	2:G431M	-88.25519455	9.62E-08	-2206.3799	-800.7267973	0.39485176	-20015.73286
1	99	13	2:G431F	-88.25519463	1.24E-08	-2206.3799	-801.2475954	-0.125946367	-20028.75604
1	99	14	2:G431P	-88.25519473	-8.76E-08	-2206.3799	-800.0482227	1.073426336	-20000.18622
1	99	15	2:G431S	-88.25519466	-1.03E-08	-2206.3799	-800.5703677	0.55128132	-20012.26848
1	99	16	2:G431T	-88.25519466	-1.74E-08	-2206.3799	-800.8437463	0.277902743	-20017.86149
1	99	17	2:G431W	-88.25519463	1.77E-08	-2206.3799	-801.6542519	-0.532602872	-20038.70222
1	99	18	2:G431Y	-88.2551947	-5.48E-08	-2206.3799	-801.3348085	-0.213159497	-20030.62014
1	99	19	2:G431V	-88.25519469	-4.77E-08	-2206.3799	-800.8584962	0.263152809	-20018.01198
1	100	0	2:C432C	-88.25519431	0	-2206.3799	-801.0420912	0	-20025.0017
1	100	1	2:C432A	-88.2551943	1.01E-08	-2206.3799	-796.5056013	4.53648986	-19911.17323
1	100	2	2:C432R	-88.25519431	-2.22E-09	-2206.3799	-797.4571613	3.584929814	-19933.96893
1	100	3	2:C432N	-88.25519428	2.37E-08	-2206.3799	-795.9926462	5.049444987	-19896.93134
1	100	4	2:C432D	-88.25519431	-2.17E-09	-2206.3799	-795.870809	5.171282143	-19895.34779
1	100	5	2:C432Q	-88.25519431	-2.67E-09	-2206.3799	-796.4824246	4.559666589	-19910.44441
1	100	6	2:C432E	-88.25519431	-5.33E-09	-2206.3799	-795.8241128	5.217978391	-19893.1736
1	100	7	2:C432G	-88.25519431	-3.35E-09	-2206.3799	-795.5706834	5.471407704	-19888.13871
1	100	8	2:C432H	-88.25519432	-9.42E-09	-2206.3799	-796.7896729	4.252418282	-19918.41737
1	100	9	2:C432I	-88.25519431	-4.45E-09	-2206.3799	-797.3344484	3.707642774	-19930.96821
1	100	10	2:C432L	-88.25519431	-8.86E-09	-2206.3799	-797.293047	3.749044133	-19929.83826
1	100	11	2:C432K	-88.25519431	-5.41E-09	-2206.3799	-796.6395473	4.402543855	-19910.5367
1	100	12	2:C432M	-88.25519431	-7.77E-09	-2206.3799	-796.8735365	4.168554702	-19919.14038
1	100	13	2:C432F	-88.25519431	-6.21E-09	-2206.3799	-797.6067958	3.43529534	-19938.84917
1	100	14	2:C432P	-88.2551943	1.25E-09	-2206.3799	-796.5324494	4.509641751	-19911.33326
1	100	15	2:C432S	-88.2551943	2.41E-09	-2206.3799	-796.3352518	4.706839342	-19905.0349
1	100	16	2:C432T	-88.2551943	3.52E-09	-2206.3799	-797.213512	3.828579175	-19928.56878
1	100	17	2:C432W	-88.25519431	-4.44E-09	-2206.3799	-797.5875113	3.454579856	-19935.98042
1	100	18	2:C432Y	-88.25519431	4.73E-10	-2206.3799	-797.9023519	3.139739264	-19943.90623
[truncated: 1,861 more rows]
