# Supplementary material for: Dynamics of binding ability prediction between spike protein and human ACE2 reveals the adaptive strategy of SARS-CoV-2 in humans
Source: Sci Rep. 2021 Feb 4;11:3187. doi: 10.1038/s41598-021-82938-2 (PMC7862608; doi:10.1038/s41598-021-82938-2)
Supplement: Supplementary file 9 — Supplementary Information 9 [file 41598_2021_82938_MOESM9_ESM.xlsx]

## Sheet: ace2_mut
mseq	sseq	mutseq	mutation	Affinity	dAffinity	Stability	dStability
1	5	1	2:E35K	-71.8249	-3.66364	-3749.5	-0.340969
1	72	1	2:G326E	-72.9533	-3.62353	-3108.1	-0.186988
1	3	1	2:K26E	-74.5639	-2.35158	-3102.47	2.62173
1	18	1	2:M82I	-70.1014	-0.950178	-3756.07	0.291933
1	6	1	2:E37K	-67.6278	-0.868006	-3751	0.20719
1	2	1	2:E23K	-70.8482	-0.803452	-3099.4	1.37524
1	16	1	2:K68E	-66.6369	-0.760183	-3101.85	1.20303
1	1	1	2:I21V	-69.2431	-0.735127	-3102.39	-0.41524
1	80	1	2:G352V	-65.7635	-0.656051	-3108.25	-1.10063
1	4	1	2:T27A	-73.7448	-0.528182	-3756.21	0.957211
1	81	1	2:D355N	-67.2482	-0.509106	-3749.2	1.49853
1	74	1	2:M332L	-65.1309	-0.0605568	-3109.63	0.0879053
1	12	1	2:N58H	-65.0755	-0.00354781	-3105.65	1.01308
1	71	1	2:E312K	-65.0894	-0.000876606	-3100.96	0.834376
1	131	1	2:S563L	-65.0872	-0.000377752	-3107.5	-0.0966219
1	130	1	2:R559S	-65.0876	-0.000309862	-3102.31	1.41521
1	70	1	2:F308L	-65.0884	-0.000228288	-3109.06	1.54578
1	88	1	2:H378R	-65.0877	-4.95346e-05	-3108.91	-2.00245
1	13	1	2:Q60R	-65.0875	-2.09682e-05	-3106.22	-0.618643
1	87	1	2:G377E	-65.0876	-5.27135e-06	-3106.71	0.335381
1	22	1	2:Q102P	-65.0877	-3.08847e-06	-3104.74	1.44688
1	79	1	2:P346S	-65.0876	-3.0392e-06	-3108.69	0.311801
1	78	1	2:K341R	-65.0876	-2.2907e-06	-3102.97	-0.184147
1	11	1	2:T55A	-65.0876	-2.72444e-07	-3106.16	1.23868
1	84	1	2:D368N	-65.0876	-6.87696e-08	-3101.2	0.521159
1	85	1	2:H374R	-65.0876	-5.9318e-08	-3108.33	-1.9823
1	69	1	2:D303N	-65.0876	-3.56037e-08	-3099.38	0.491887
1	76	1	2:N338S	-65.0876	-1.95529e-08	-3102.62	0.275039
1	38	1	2:M190T	-65.0876	-9.31166e-09	-3107.59	1.42903
1	77	1	2:V339G	-65.0876	-6.93484e-09	-3105.81	0.839229
1	39	1	2:A191P	-65.0876	-5.87269e-09	-3107.31	1.7347
1	48	1	2:G211R	-65.0876	-3.42281e-09	-3107.58	-0.826809
1	96	1	2:I421T	-65.0876	-1.70697e-09	-3108.97	1.13493
1	121	1	2:Y521H	-65.0876	-8.92314e-10	-3108.19	2.34638
1	50	1	2:R219C	-65.0876	-7.17179e-10	-3102.97	2.95197
1	128	1	2:S547C	-65.0876	-6.43183e-10	-3108.89	0.502226
1	119	1	2:R518T	-65.0876	-4.22574e-10	-3105.43	2.46601
1	49	1	2:D216Y	-65.0876	-3.4747e-10	-3100.4	-0.0751132
1	43	1	2:Y199C	-65.0876	-3.39028e-10	-3106.65	2.71381
1	136	1	2:V574I	-65.0876	-1.86375e-10	-3108.53	0.588813
1	47	1	2:V209I	-65.0876	-1.11612e-10	-3109.67	0.210743
1	92	1	2:E398K	-65.0876	-9.60512e-11	-3100.41	1.50175
1	40	1	2:A193E	-65.0876	-8.75815e-11	-3107.37	0.607989
1	178	1	2:R716C	-65.0876	-5.6005e-11	-5927.98	2.47879
1	46	1	2:Y207C	-65.0876	-5.16707e-11	-3107.8	2.76017
1	155	1	2:R652K	-65.0876	-4.14104e-11	-5929.45	1.17327
1	67	1	2:M297L	-65.0876	-3.49587e-11	-3110.15	0.510013
1	177	1	2:R710C	-65.0876	-3.02265e-11	-5929.81	3.22801
1	105	1	2:W461R	-65.0876	-2.57359e-11	-3109.09	0.602707
1	94	1	2:K419T	-65.0876	-1.9341e-11	-3103.07	1.95956
1	185	1	2:P734L	-65.0876	-1.89146e-11	-4998.84	-0.11462
1	159	1	2:E667V	-65.0876	-1.75362e-11	-5925.69	0.560698
1	137	1	2:G575R	-65.0876	-1.58877e-11	-3106.17	0.727365
1	156	1	2:Y654S	-65.0876	-1.43388e-11	-3105.9	3.09788
1	83	1	2:M366T	-65.0876	-1.39124e-11	-3107.94	1.18457
1	193	1	2:I761V	-65.0876	-1.27187e-11	-4999.62	0.921362
1	122	1	2:A532T	-65.0876	-1.25766e-11	-3108.3	0.601648
1	173	1	2:A703S	-65.0876	-1.1255e-11	-3107.67	1.18823
1	34	1	2:G173S	-65.0876	-8.68283e-12	-3108.23	-0.271311
1	64	1	2:I291K	-65.0876	-8.00071e-12	-3108.22	1.03261
1	118	1	2:Y510H	-65.0876	-7.90124e-12	-3106.9	0.836138
1	113	1	2:V491M	-65.0876	-7.54596e-12	-3109.58	0.755375
1	35	1	2:P178L	-65.0876	-7.43228e-12	-3108.21	0.127421
1	51	1	2:G220S	-65.0876	-6.86384e-12	-3107.21	0.715319
1	187	1	2:P737A	-65.0876	-6.86384e-12	-3109.03	0.266402
1	192	1	2:I753M	-65.0876	-6.08225e-12	-4999.05	1.73331
1	103	1	2:L450V	-65.0876	-5.47118e-12	-3108.6	1.16475
1	154	1	2:N638S	-65.0876	-4.76064e-12	-5930.3	0.328167
1	141	1	2:F588S	-65.0876	-4.73221e-12	-3106.9	3.30916
1	116	1	2:F504I	-65.0876	-4.718e-12	-3107.9	1.03727
1	160	1	2:E668K	-65.0876	-4.27747e-12	-3099.28	0.565207
1	140	1	2:N586Y	-65.0876	-3.90799e-12	-3104.79	0.0905059
1	25	1	2:S128T	-65.0876	-3.86535e-12	-3106.62	0.666417
1	57	1	2:S257N	-65.0876	-3.69482e-12	-3107.01	1.01725
1	101	1	2:V447F	-65.0876	-3.58114e-12	-3109.1	0.262117
1	120	1	2:T519I	-65.0876	-3.49587e-12	-3109.63	-0.40529
1	61	1	2:S280Y	-65.0876	-3.08376e-12	-3106.58	-0.385201
1	184	1	2:L731F	-65.0876	-2.87059e-12	-3107.64	-0.615155
1	31	1	2:A164S	-65.0876	-2.77112e-12	-3107.35	0.704574
1	123	1	2:K534R	-65.0876	-2.67164e-12	-3101.76	0.137146
1	182	1	2:P729L	-65.0876	-2.55795e-12	-3110.65	-0.801937
1	106	1	2:V463I	-65.0876	-2.24532e-12	-3108.98	0.210001
1	26	1	2:P138A	-65.0876	-1.87583e-12	-5932.7	0.366674
1	180	1	2:N720D	-65.0876	-1.86162e-12	-3102.75	0.753333
1	104	1	2:M455I	-65.0876	-1.76215e-12	-3108.3	0.56323
1	151	1	2:G629V	-65.0876	-1.32161e-12	-3106.35	0.358587
1	148	1	2:A614S	-65.0876	-1.13687e-12	-3106.51	0.929212
1	100	1	2:I446M	-65.0876	-8.3844e-13	-3107.97	1.88211
1	36	1	2:V184G	-65.0876	-7.38964e-13	-3107.28	2.60869
1	143	1	2:T593N	-65.0876	-5.25802e-13	-3104.78	0.840765
1	174	1	2:M706I	-65.0876	-3.55271e-13	-3107.71	0.451077
1	166	1	2:P688R	-65.0876	-1.56319e-13	-3109.21	0.340261
1	1	0	2:I21I	-68.508	0	-3101.97	0
1	2	0	2:E23E	-70.0448	0	-3100.77	0
1	3	0	2:K26K	-72.2123	0	-3105.09	0
1	4	0	2:T27T	-73.2166	0	-3757.17	0
1	5	0	2:E35E	-68.1613	0	-3749.15	0
1	6	0	2:E37E	-66.7598	0	-3751.21	0
1	7	0	2:F40F	-66.5239	0	-3110.39	0
1	8	0	2:S43S	-66.1303	0	-3109.41	0
1	9	0	2:Y50Y	-65.0764	0	-3109.81	0
1	10	0	2:N51N	-65.098	0	-3106.18	0
1	11	0	2:T55T	-65.0876	0	-3107.4	0
1	12	0	2:N58N	-65.0719	0	-3106.66	0
1	13	0	2:Q60Q	-65.0875	0	-3105.6	0
1	14	0	2:M62M	-65.0873	0	-3109.37	0
1	15	0	2:N64N	-65.0879	0	-3104.72	0
1	16	0	2:K68K	-65.8767	0	-3103.05	0
1	17	0	2:F72F	-65.5018	0	-3110.17	0
1	18	0	2:M82M	-69.1512	0	-3756.36	0
1	19	0	2:P84P	-68.0364	0	-3109.45	0
1	20	0	2:Q86Q	-65.092	0	-3103.54	0
1	21	0	2:T92T	-65.0876	0	-3107.45	0
1	22	0	2:Q102Q	-65.0877	0	-3106.19	0
1	23	0	2:V107V	-65.0876	0	-3109.21	0
1	24	0	2:R115R	-65.0876	0	-3103.75	0
1	25	0	2:S128S	-65.0876	0	-3107.29	0
1	26	0	2:P138P	-65.0876	0	-5933.07	0
1	27	0	2:C141C	-65.0876	0	-5931.73	0
1	28	0	2:N154N	-65.0876	0	-3105.4	0
1	29	0	2:N159N	-65.0876	0	-3105.31	0
1	30	0	2:W163W	-65.0876	0	-3109.76	0
1	31	0	2:A164A	-65.0876	0	-3108.06	0
1	32	0	2:E166E	-65.0876	0	-3102.35	0
1	33	0	2:E171E	-65.0876	0	-3100.5	0
1	34	0	2:G173G	-65.0876	0	-3107.96	0
1	35	0	2:P178P	-65.0876	0	-3108.33	0
1	36	0	2:V184V	-65.0876	0	-3109.89	0
1	37	0	2:L186L	-65.0876	0	-3110.6	0
1	38	0	2:M190M	-65.0876	0	-3109.01	0
1	39	0	2:A191A	-65.0876	0	-3109.04	0
1	40	0	2:A193A	-65.0876	0	-3107.98	0
1	41	0	2:H195H	-65.0876	0	-3107.66	0
1	42	0	2:D198D	-65.0876	0	-3100.91	0
1	43	0	2:Y199Y	-65.0876	0	-3109.36	0
1	44	0	2:R204R	-65.0876	0	-3106.07	0
1	45	0	2:D206D	-65.0876	0	-3099.1	0
1	46	0	2:Y207Y	-65.0876	0	-3110.56	0
1	47	0	2:V209V	-65.0876	0	-3109.88	0
1	48	0	2:G211G	-65.0876	0	-3106.76	0
1	49	0	2:D216D	-65.0876	0	-3100.33	0
1	50	0	2:R219R	-65.0876	0	-3105.92	0
1	51	0	2:G220G	-65.0876	0	-3107.93	0
1	52	0	2:T229T	-65.0876	0	-3107.63	0
1	53	0	2:H239H	-65.0876	0	-3107.32	0
1	54	0	2:A242A	-65.0876	0	-3108.15	0
1	55	0	2:A246A	-65.0876	0	-3108.05	0
1	56	0	2:Y252Y	-65.0876	0	-3110.32	0
1	57	0	2:S257S	-65.0876	0	-3108.03	0
1	58	0	2:I259I	-65.0876	0	-3109.38	0
1	59	0	2:P263P	-65.0876	0	-3109.48	0
1	60	0	2:M270M	-65.0876	0	-3108.44	0
1	61	0	2:S280S	-65.0876	0	-3106.2	0
1	62	0	2:Q287Q	-65.0876	0	-3103.54	0
1	63	0	2:N290N	-65.0876	0	-3105.07	0
1	64	0	2:I291I	-65.0876	0	-3109.25	0
1	65	0	2:D292D	-65.0876	0	-3098.7	0
1	66	0	2:D295D	-65.0876	0	-3098.99	0
1	67	0	2:M297M	-65.0876	0	-3110.66	0
1	68	0	2:Q300Q	-65.0876	0	-3106.23	0
1	69	0	2:D303D	-65.0876	0	-3099.87	0
1	70	0	2:F308F	-65.0882	0	-3110.61	0
1	71	0	2:E312E	-65.0885	0	-3101.8	0
1	72	0	2:G326G	-69.3298	0	-3107.91	0
1	73	0	2:E329E	-65.3997	0	-3099.98	0
1	74	0	2:M332M	-65.0703	0	-3109.71	0
1	75	0	2:G337G	-65.0876	0	-3105.88	0
1	76	0	2:N338N	-65.0876	0	-3102.89	0
1	77	0	2:V339V	-65.0876	0	-3106.65	0
1	78	0	2:K341K	-65.0876	0	-3102.79	0
1	79	0	2:P346P	-65.0876	0	-3109	0
1	80	0	2:G352G	-65.1075	0	-3107.15	0
1	81	0	2:D355D	-66.7391	0	-3750.69	0
1	82	0	2:M360M	-65.0878	0	-3109.49	0
1	83	0	2:M366M	-65.0876	0	-3109.12	0
1	84	0	2:D368D	-65.0876	0	-3101.72	0
1	85	0	2:H374H	-65.0876	0	-3106.34	0
1	86	0	2:E375E	-65.0876	0	-3101.28	0
1	87	0	2:G377G	-65.0876	0	-3107.04	0
1	88	0	2:H378H	-65.0877	0	-3106.91	0
1	89	0	2:Q388Q	-65.0118	0	-3106.81	0
1	90	0	2:P389P	-65.1033	0	-3109.32	0
1	91	0	2:N397N	-65.0876	0	-3105.92	0
1	92	0	2:E398E	-65.0876	0	-3101.91	0
1	93	0	2:G405G	-65.0876	0	-3107.15	0
1	94	0	2:K419K	-65.0876	0	-3105.03	0
1	95	0	2:S420S	-65.0876	0	-3107.28	0
1	96	0	2:I421I	-65.0876	0	-3110.11	0
1	97	0	2:P426P	-65.0876	0	-3107.57	0
1	98	0	2:D427D	-65.0876	0	-3098.26	0
1	99	0	2:T445T	-65.0876	0	-3107.52	0
1	100	0	2:I446I	-65.0876	0	-3109.85	0
1	101	0	2:V447V	-65.0876	0	-3109.36	0
1	102	0	2:G448G	-65.0876	0	-3107.83	0
1	103	0	2:L450L	-65.0876	0	-3109.76	0
1	104	0	2:M455M	-65.0876	0	-3108.87	0
1	105	0	2:W461W	-65.0876	0	-3109.69	0
1	106	0	2:V463V	-65.0876	0	-3109.19	0
1	107	0	2:G466G	-65.0876	0	-3105.74	0
1	108	0	2:E467E	-65.0876	0	-3098.59	0
1	109	0	2:I468I	-65.0876	0	-3108.61	0
1	110	0	2:R482R	-65.0876	0	-3104.55	0
1	111	0	2:E483E	-65.0876	0	-3099.88	0
1	112	0	2:V488V	-65.0876	0	-3108.19	0
1	113	0	2:V491V	-65.0876	0	-3110.34	0
1	114	0	2:D494D	-65.0876	0	-3098.84	0
1	115	0	2:A501A	-65.0876	0	-3108.72	0
1	116	0	2:F504F	-65.0876	0	-3108.94	0
1	117	0	2:V506V	-65.0876	0	-3109.48	0
1	118	0	2:Y510Y	-65.0876	0	-3107.74	0
1	119	0	2:R518R	-65.0876	0	-3107.9	0
1	120	0	2:T519T	-65.0876	0	-3109.22	0
1	121	0	2:Y521Y	-65.0876	0	-3110.54	0
1	122	0	2:A532A	-65.0876	0	-3108.9	0
1	123	0	2:K534K	-65.0876	0	-3101.9	0
1	124	0	2:P538P	-65.0876	0	-3107.44	0
1	125	0	2:K541K	-65.0876	0	-3103.08	0
1	126	0	2:I544I	-65.0876	0	-3110.58	0
1	127	0	2:N546N	-65.0876	0	-3104.43	0
1	128	0	2:S547S	-65.0876	0	-3109.4	0
1	129	0	2:K553K	-65.0876	0	-3103.83	0
1	130	0	2:R559R	-65.0873	0	-3103.73	0
1	131	0	2:S563S	-65.0868	0	-3107.41	0
1	132	0	2:P565P	-65.0876	0	-3109.75	0
1	133	0	2:T567T	-65.0876	0	-3109.28	0
1	134	0	2:L570L	-65.0876	0	-3111.01	0
1	135	0	2:V573V	-65.0876	0	-3109.3	0
1	136	0	2:V574V	-65.0876	0	-3109.12	0
1	137	0	2:G575G	-65.0876	0	-3106.9	0
1	138	0	2:R582R	-65.0876	0	-3104.16	0
1	139	0	2:L585L	-65.0876	0	-3110.64	0
1	140	0	2:N586N	-65.0876	0	-3104.88	0
1	141	0	2:F588F	-65.0876	0	-3110.21	0
1	142	0	2:E589E	-65.0876	0	-3101.07	0
1	143	0	2:T593T	-65.0876	0	-3105.62	0
1	144	0	2:L595L	-65.0876	0	-3108.67	0
1	145	0	2:D597D	-65.0876	0	-3098.52	0
1	146	0	2:T608T	-65.0876	0	-3107.66	0
1	147	0	2:D609D	-65.0876	0	-3099.28	0
1	148	0	2:A614A	-65.0876	0	-3107.44	0
1	149	0	2:D615D	-65.0876	0	-3099.19	0
1	150	0	2:A627A	-65.0876	0	-3108.36	0
1	151	0	2:G629G	-65.0876	0	-3106.71	0
1	152	0	2:D630D	-65.0876	0	-3098.65	0
1	153	0	2:Y633Y	-65.0876	0	-5933.52	0
1	154	0	2:N638N	-65.0876	0	-5930.63	0
1	155	0	2:R652R	-65.0876	0	-5930.63	0
1	156	0	2:Y654Y	-65.0876	0	-3109	0
1	157	0	2:V658V	-65.0876	0	-3107.67	0
1	158	0	2:N660N	-65.0876	0	-3102.82	0
1	159	0	2:E667E	-65.0876	0	-5926.25	0
1	160	0	2:E668E	-65.0876	0	-3099.84	0
1	161	0	2:R671R	-65.0876	0	-3106.31	0
1	162	0	2:V672V	-65.0876	0	-3109.57	0
1	163	0	2:A673A	-65.0876	0	-3108.72	0
1	164	0	2:P677P	-65.0876	0	-4999.55	0
1	165	0	2:F681F	-65.0876	0	-3109.73	0
1	166	0	2:P688P	-65.0876	0	-3109.55	0
1	167	0	2:K689K	-65.0876	0	-3101.92	0
1	168	0	2:N690N	-65.0876	0	-3103.85	0
1	169	0	2:S692S	-65.0876	0	-3106.58	0
1	170	0	2:D693D	-65.0876	0	-3098.56	0
1	171	0	2:P696P	-65.0876	0	-3108.43	0
1	172	0	2:R697R	-65.0876	0	-3104.06	0
1	173	0	2:A703A	-65.0876	0	-3108.86	0
1	174	0	2:M706M	-65.0876	0	-3108.16	0
1	175	0	2:R708R	-65.0876	0	-3107.3	0
1	176	0	2:S709S	-65.0876	0	-5934.54	0
1	177	0	2:R710R	-65.0876	0	-5933.04	0
1	178	0	2:R716R	-65.0876	0	-5930.46	0
1	179	0	2:D719D	-65.0876	0	-3101.09	0
1	180	0	2:N720N	-65.0876	0	-3103.5	0
1	181	0	2:G726G	-65.0876	0	-3106.66	0
1	182	0	2:P729P	-65.0876	0	-3109.85	0
1	183	0	2:T730T	-65.0876	0	-4997.75	0
1	184	0	2:L731L	-65.0876	0	-3107.02	0
1	185	0	2:P734P	-65.0876	0	-4998.72	0
1	186	0	2:N735N	-65.0876	0	-3104.09	0
1	187	0	2:P737P	-65.0876	0	-3109.29	0
1	188	0	2:S740S	-65.0876	0	-3107.63	0
1	189	0	2:I741I	-65.0876	0	-5000.14	0
1	190	0	2:V745V	-65.0876	0	-4999.89	0
1	191	0	2:G751G	-65.0876	0	-3107	0
1	192	0	2:I753I	-65.0876	0	-5000.78	0
1	193	0	2:I761I	-65.0876	0	-5000.54	0
1	194	0	2:D767D	-65.0876	0	-3099.99	0
1	157	1	2:V658I	-65.0876	5.68434e-14	-3107.35	0.318422
1	117	1	2:V506A	-65.0876	9.9476e-14	-3107.36	2.1184
1	165	1	2:F681V	-65.0876	2.27374e-13	-3108.04	1.68369
1	60	1	2:M270V	-65.0876	3.2685e-13	-3108.32	0.120062
1	190	1	2:V745I	-65.0876	5.82645e-13	-4999.46	0.426579
1	30	1	2:W163R	-65.0876	6.82121e-13	-3108.9	0.861469
1	145	1	2:D597E	-65.0876	7.24754e-13	-3098.26	0.258537
1	168	1	2:N690S	-65.0876	8.52651e-13	-3103.47	0.377857
1	139	1	2:L585P	-65.0876	8.66862e-13	-3108.7	1.94662
1	179	1	2:D719E	-65.0876	1.13687e-12	-3100.53	0.553076
1	162	1	2:V672A	-65.0876	1.1795e-12	-3107.71	1.85907
1	183	1	2:T730K	-65.0876	1.1795e-12	-4996.56	1.18934
1	97	1	2:P426A	-65.0876	1.22213e-12	-3107.16	0.41638
1	54	1	2:A242V	-65.0876	1.33582e-12	-3108.37	-0.221853
1	112	1	2:V488A	-65.0876	1.35003e-12	-3106.35	1.84584
1	53	1	2:H239Q	-65.0876	1.50635e-12	-3105.99	1.32571
1	111	1	2:E483D	-65.0876	1.54898e-12	-3098.56	1.32061
1	63	1	2:N290H	-65.0876	1.66267e-12	-3104.57	0.491783
1	68	1	2:Q300R	-65.0876	1.66267e-12	-3106.85	-0.626046
1	115	1	2:A501T	-65.0876	1.71951e-12	-3108.41	0.309973
1	164	1	2:P677L	-65.0876	1.94689e-12	-4999.7	-0.149651
1	52	1	2:T229I	-65.0876	2.07478e-12	-3107.8	-0.171363
1	163	1	2:A673G	-65.0876	3.2685e-12	-3107.23	1.48741
1	144	1	2:L595V	-65.0876	3.42482e-12	-3109.26	-0.588463
1	125	1	2:K541I	-65.0876	4.07852e-12	-3102.94	0.140754
1	56	1	2:Y252C	-65.0876	4.36273e-12	-3107.84	2.48403
1	99	1	2:T445M	-65.0876	4.64695e-12	-3106.66	0.856959
1	186	1	2:N735K	-65.0876	5.20117e-12	-3104.56	-0.465973
1	33	1	2:E171V	-65.0876	5.48539e-12	-3100.39	0.109246
1	27	1	2:C141Y	-65.0876	6.05382e-12	-5926.93	4.7994
1	153	1	2:Y633C	-65.0876	6.05382e-12	-5931.96	1.56667
1	124	1	2:P538L	-65.0876	6.26699e-12	-3107.87	-0.425069
1	175	1	2:R708W	-65.0876	6.35225e-12	-3104.58	2.72292
1	37	1	2:L186S	-65.0876	6.56541e-12	-3107.96	2.6387
1	29	1	2:N159S	-65.0876	6.66489e-12	-3104.77	0.540968
1	161	1	2:R671Q	-65.0876	6.82121e-12	-3103.2	3.10742
1	109	1	2:I468V	-65.0876	6.87805e-12	-3107.75	0.853676
1	32	1	2:E166Q	-65.0876	7.68807e-12	-3101.33	1.01956
1	189	1	2:I741V	-65.0876	8.08598e-12	-4999.22	0.920751
1	55	1	2:A246S	-65.0876	8.32756e-12	-3107.21	0.841457
1	28	1	2:N154K	-65.0876	8.34177e-12	-3104.55	0.85408
1	172	1	2:R697G	-65.0876	8.78231e-12	-3101.53	2.53046
1	62	1	2:Q287K	-65.0876	9.00968e-12	-3103.26	0.27287
1	158	1	2:N660S	-65.0876	9.09495e-12	-3102.64	0.178084
1	150	1	2:A627V	-65.0876	9.36495e-12	-3108.58	-0.222148
1	146	1	2:T608I	-65.0876	1.00187e-11	-3107.27	0.399304
1	171	1	2:P696T	-65.0876	1.03029e-11	-3108.31	0.126728
1	142	1	2:E589G	-65.0876	1.20082e-11	-3100.26	0.819001
1	95	1	2:S420P	-65.0876	1.22213e-11	-3105.62	1.66302
1	170	1	2:D693G	-65.0876	1.2804e-11	-3098.25	0.30835
1	169	1	2:S692P	-65.0876	1.2875e-11	-3105.96	0.613291
1	194	1	2:D767H	-65.0876	1.31166e-11	-3098.91	1.08294
1	167	1	2:K689E	-65.0876	1.31593e-11	-3101.01	0.912872
1	110	1	2:R482Q	-65.0876	1.32587e-11	-3102.88	1.66438
1	147	1	2:D609N	-65.0876	1.40687e-11	-3099.12	0.155953
1	65	1	2:D292N	-65.0876	1.41114e-11	-3098.55	0.15427
1	181	1	2:G726R	-65.0876	1.44667e-11	-3106.82	-0.166832
1	114	1	2:D494V	-65.0876	1.51488e-11	-3098.93	-0.0898875
1	149	1	2:D615G	-65.0876	1.51772e-11	-3099.07	0.121018
1	108	1	2:E467K	-65.0876	1.55893e-11	-3097.63	0.959369
1	102	1	2:G448E	-65.0876	1.63851e-11	-3107.71	0.122795
1	58	1	2:I259T	-65.0876	1.6513e-11	-3108.17	1.20616
1	24	1	2:R115Q	-65.0876	1.8531e-11	-3101.79	1.95786
1	66	1	2:D295G	-65.0876	1.95115e-11	-3099.13	-0.140067
1	138	1	2:R582K	-65.0876	2.02931e-11	-3101.74	2.42194
1	98	1	2:D427Y	-65.0876	2.03784e-11	-3097.66	0.601569
1	59	1	2:P263S	-65.0876	2.15152e-11	-3107.99	1.49263
1	107	1	2:G466W	-65.0876	2.28511e-11	-3106.61	-0.872883
1	188	1	2:S740P	-65.0876	2.28937e-11	-3106.67	0.95532
1	191	1	2:G751E	-65.0876	2.54659e-11	-3105.6	1.39773
1	44	1	2:R204T	-65.0876	2.56364e-11	-3104.08	1.99105
1	152	1	2:D630H	-65.0876	2.62901e-11	-3097.59	1.05763
1	176	1	2:S709R	-65.0876	3.6664e-11	-5934.23	0.316774
1	127	1	2:N546D	-65.0876	5.37455e-11	-3103.71	0.725249
1	45	1	2:D206G	-65.0876	1.10575e-10	-3098.74	0.350769
1	133	1	2:T567A	-65.0876	1.35856e-10	-3107.78	1.50016
1	135	1	2:V573A	-65.0876	1.73586e-10	-3107.51	1.79366
1	134	1	2:L570S	-65.0876	2.71044e-10	-3108.5	2.51411
1	126	1	2:I544N	-65.0876	3.15552e-10	-3108.16	2.41298
1	42	1	2:D198N	-65.0876	4.74884e-10	-3100.79	0.115204
1	41	1	2:H195N	-65.0876	2.4381e-09	-3105.84	1.81946
1	132	1	2:P565S	-65.0876	6.74667e-09	-3108.8	0.949947
1	75	1	2:G337R	-65.0876	6.91439e-09	-3105.55	0.331705
1	91	1	2:N397D	-65.0876	8.38826e-09	-3104.44	1.47917
1	129	1	2:K553T	-65.0876	3.38826e-08	-3102.72	1.11211
1	93	1	2:G405E	-65.0876	2.19511e-07	-3106.73	0.416092
1	23	1	2:V107A	-65.0876	6.50971e-07	-3107.71	1.49945
1	86	1	2:E375D	-65.0876	6.35288e-06	-3100.14	1.14034
1	21	1	2:T92I	-65.0876	2.9465e-05	-3107.42	0.0279459
1	14	1	2:M62V	-65.0872	9.97567e-05	-3109.15	0.218112
1	82	1	2:M360L	-65.0877	0.000178365	-3108.95	0.540783
1	9	1	2:Y50F	-65.0761	0.000368551	-3109.3	0.50666
1	15	1	2:N64K	-65.0873	0.000598442	-3104.53	0.194314
1	20	1	2:Q86R	-65.0882	0.00376676	-3103.47	0.0663526
1	10	1	2:N51D	-65.0845	0.0135176	-3105.19	0.996599
1	73	1	2:E329G	-65.368	0.0317358	-3100.12	-0.140131
1	17	1	2:F72V	-65.4584	0.0434375	-3108.63	1.53969
1	90	1	2:P389H	-64.9925	0.110791	-3108.96	0.359737
1	89	1	2:Q388L	-64.864	0.147823	-3106.4	0.404393
1	8	1	2:S43R	-65.7831	0.34727	-3110.25	-0.839486
1	7	1	2:F40L	-65.7693	0.754583	-3109.3	1.09163
1	19	1	2:P84T	-67.1995	0.836913	-3108.34	1.11123

## Sheet: Sheet1
mutation	Affinity	dAffinity	Stability	dStability	allel_freq	African_freq	Latino_freq	AshkenaziJewish_freq	EastAsian_freq	European_Finnish_freq	European_non-Finnish_freq	Other_freq	SouthAsian_freq
2:E35K	-71.8249	-3.66364	-3749.5	-0.340969	1.636e-05	0	0	0	0.000144436	0	1.22114e-05	0	0
2:G326E	-72.9533	-3.62353	-3108.1	-0.186988	5.51675e-06	7.65814e-05	0	0	0	0	0	0	0
2:K26E	-74.5639	-2.35158	-3102.47	2.62173	5.45476e-06	0	0	0	0	0	1.22145e-05	0	0
2:M82I	-70.1014	-0.950178	-3756.07	0.291933	2.44178e-05	0.000262288	0	0	0	0	0	0	0
2:E37K	-67.6278	-0.868006	-3751	0.20719	3.89708e-05	0.000105014	0	0	0	0.0003222	0	0	0
2:E23K	-70.8482	-0.803452	-3099.4	1.37524	5.45777e-06	0	0	0	0	0	1.22181e-05	0	0
2:K68E	-66.6369	-0.760183	-3101.85	1.20303	1.09457e-05	0	0	0	0	0	0	0	0.000105988
2:I21V	-69.2431	-0.735127	-3102.39	-0.41524	1.0927e-05	0	0	0	0	0	2.44636e-05	0	0
2:G352V	-65.7635	-0.656051	-3108.25	-1.10063	5.75218e-06	0	0	0	0	0	1.2744e-05	0	0
2:T27A	-73.7448	-0.528182	-3756.21	0.957211	1.09099e-05	0	7.30327e-05	0	0	0	0	0	0
2:D355N	-67.2482	-0.509106	-3749.2	1.49853	1.17433e-05	0	0	0	0	0	2.59141e-05	0	0
R708Q	-64.9868	0	-2906.26	2.1683	6.91247e-06	0	0	0	0	0	1.45913e-05	0	0
2:N638S	-64.9868	0	-2904.21	0.3666	0.000253484	0	0	0	0.00359897	0	0	0	0
2:I468V	-64.9868	0	-2908.78	1.1929	0.000838441	0	0	0	0.0114008	0	2.19821e-05	0.000192049	5.57538e-05
