# Supplementary material for: Dynamics of binding ability prediction between spike protein and human ACE2 reveals the adaptive strategy of SARS-CoV-2 in humans
Source: Sci Rep. 2021 Feb 4;11:3187. doi: 10.1038/s41598-021-82938-2 (PMC7862608; doi:10.1038/s41598-021-82938-2)
Supplement: Supplementary file 10 — Supplementary Information 10 [file 41598_2021_82938_MOESM10_ESM.xlsx]

## Sheet: gnomAD_v2.1.1_ENSG00000130234_2
1	2	3	4	5	6	7	8	9	10	11	12	13	14	15	16	17	18	19	20	21	22	23	24	25	26	27	28	29	30	31	32	33	34	35	36	37	38	39	40	41	42	43	44	45	46	47	48	49	50
Chromosome	Position	rsID	Reference	Alternate	Source	Filters - exomes	Filters - genomes	Consequence	Protein Consequence	Transcript Consequence	Annotation	Flags	Allele Count	Allele Number	Allele Frequency	Homozygote Count	Hemizygote Count	Allele Count African	Allele Number African	Homozygote Count African	Hemizygote Count African	Allele Count Latino	Allele Number Latino	Homozygote Count Latino	Hemizygote Count Latino	Allele Count Ashkenazi Jewish	Allele Number Ashkenazi Jewish	Homozygote Count Ashkenazi Jewish	Hemizygote Count Ashkenazi Jewish	Allele Count East Asian	Allele Number East Asian	Homozygote Count East Asian	Hemizygote Count East Asian	Allele Count European (Finnish)	Allele Number European (Finnish)	Homozygote Count European (Finnish)	Hemizygote Count European (Finnish)	Allele Count European (non-Finnish)	Allele Number European (non-Finnish)	Homozygote Count European (non-Finnish)	Hemizygote Count European (non-Finnish)	Allele Count Other	Allele Number Other	Homozygote Count Other	Hemizygote Count Other	Allele Count South Asian	Allele Number South Asian	Homozygote Count South Asian	Hemizygote Count South Asian
X	15579982	rs758358879	A	G	gnomAD Exomes	PASS	NA	c.*46T>C		c.*46T>C	3_prime_UTR_variant		1	149771	6.67686e-06	0	0	1	12038	0	0	0	19419	0	0	0	5586	0	0	0	11537	0	0	0	14262	0	0	0	70581	0	0	0	3532	0	0	0	12816	0	0
X	15579987	rs1316998365	C	T	gnomAD Exomes	PASS	NA	c.*41G>A		c.*41G>A	3_prime_UTR_variant		1	152365	6.56319e-06	0	0	1	12130	0	0	0	19735	0	0	0	5713	0	0	0	11634	0	0	0	14523	0	0	0	71800	0	0	0	3577	0	0	0	13253	0	0
X	15579988	rs779771383	A	G	gnomAD Exomes	PASS	NA	c.*40T>C		c.*40T>C	3_prime_UTR_variant		2	153043	1.30682e-05	0	0	1	12145	0	0	1	19723	0	0	0	5749	0	0	0	11705	0	0	0	14548	0	0	0	72195	0	0	0	3602	0	0	0	13376	0	0
X	15580015	rs370013094	A	C	gnomAD Exomes	PASS	NA	c.*13T>G		c.*13T>G	3_prime_UTR_variant		1	168490	5.93507e-06	0	0	1	12751	0	0	0	23127	0	0	0	6719	0	0	0	12768	0	0	0	15528	0	0	0	77665	0	0	0	4106	0	0	0	15826	0	0
X	15580017	rs774569258	CAT	C	gnomAD Exomes	PASS	NA	c.*9_*10delAT		c.*9_*10delAT	3_prime_UTR_variant		1	169070	5.91471e-06	0	1	0	12735	0	0	1	23398	0	1	0	6777	0	0	0	12793	0	0	0	15565	0	0	0	77757	0	0	0	4123	0	0	0	15922	0	0
X	15580018	rs769838065	A	G	gnomAD Exomes	PASS	NA	c.*10T>C		c.*10T>C	3_prime_UTR_variant		7	169825	4.12189e-05	0	3	0	12778	0	0	0	23512	0	0	0	6791	0	0	0	12889	0	0	0	15609	0	0	7	78058	0	3	0	4146	0	0	0	16042	0	0
X	15580019	rs778044781	T	C	gnomAD Exomes	PASS	NA	c.*9A>G		c.*9A>G	3_prime_UTR_variant		6	169538	3.53903e-05	0	2	0	12768	0	0	1	23406	0	0	0	6768	0	0	4	12878	0	2	0	15603	0	0	1	77975	0	0	0	4135	0	0	0	16005	0	0
X	15580033	rs749525058	A	T	gnomAD Exomes	PASS	NA	p.Phe805Ile	p.Phe805Ile	c.2413T>A	missense_variant		4	172347	2.3209e-05	0	1	0	12841	0	0	0	24240	0	0	0	6941	0	0	0	13061	0	0	0	15754	0	0	4	78875	0	1	0	4222	0	0	0	16413	0	0
X	15580035	rs771107251	G	A	gnomAD Exomes	PASS	NA	p.Ser804Phe	p.Ser804Phe	c.2411C>T	missense_variant		1	172377	5.80124e-06	0	0	1	12828	0	0	0	24337	0	0	0	6961	0	0	0	13017	0	0	0	15770	0	0	0	78773	0	0	0	4223	0	0	0	16468	0	0
X	15580043	rs1423362553	A	G	gnomAD Exomes	PASS	NA	p.Val801Val	c.2403T>C(p.=)	c.2403T>C	synonymous_variant		1	177970	5.61892e-06	0	0	0	13027	0	0	1	25949	0	0	0	7261	0	0	0	13482	0	0	0	15900	0	0	0	80374	0	0	0	4387	0	0	0	17590	0	0
X	15580044	rs1464340051	A	C	gnomAD Exomes	PASS	NA	p.Val801Gly	p.Val801Gly	c.2402T>G	missense_variant		1	178022	5.61728e-06	0	0	0	13027	0	0	0	25959	0	0	0	7260	0	0	0	13480	0	0	0	15903	0	0	0	80404	0	0	0	4388	0	0	1	17601	0	0
X	15580059	rs1355591379	T	C	gnomAD Exomes	PASS	NA	p.Gln796Arg	p.Gln796Arg	c.2387A>G	missense_variant		2	179656	1.11324e-05	0	1	0	13071	0	0	0	26419	0	0	0	7361	0	0	0	13580	0	0	0	15934	0	0	2	80846	0	1	0	4437	0	0	0	18008	0	0
X	15580068	rs1457512583	G	A	gnomAD Exomes	PASS	NA	p.Pro793Leu	p.Pro793Leu	c.2378C>T	missense_variant		1	179429	5.57324e-06	0	1	0	13054	0	0	1	26345	0	1	0	7353	0	0	0	13553	0	0	0	15926	0	0	0	80791	0	0	0	4424	0	0	0	17983	0	0
X	15580093	rs373153165	C	T	gnomAD Exomes	PASS	NA	p.Asp785Asn	p.Asp785Asn	c.2353G>A	missense_variant		7	181029	3.86678e-05	0	3	1	13099	0	0	3	26800	0	0	0	7425	0	0	1	13674	0	1	0	15964	0	0	2	81141	0	2	0	4458	0	0	0	18468	0	0
X	15580094	rs760076142	G	T	gnomAD Exomes	PASS	NA	p.Ile784Ile	c.2352C>A(p.=)	c.2352C>A	synonymous_variant		1	180989	5.5252e-06	0	1	0	13089	0	0	0	26779	0	0	0	7425	0	0	0	13672	0	0	0	15959	0	0	1	81119	0	1	0	4460	0	0	0	18486	0	0
X	15580101	rs147487891	G	A	gnomAD Exomes	PASS	NA	p.Ala782Val	p.Ala782Val	c.2345C>T	missense_variant		11	180969	6.07839e-05	0	3	0	13086	0	0	2	26786	0	0	0	7431	0	0	0	13669	0	0	0	15952	0	0	8	81095	0	3	1	4452	0	0	0	18498	0	0
X	15580103	rs1277737097	A	G	gnomAD Exomes	PASS	NA	p.Tyr781Tyr	c.2343T>C(p.=)	c.2343T>C	synonymous_variant		1	180743	5.53272e-06	0	1	1	13084	0	1	0	26691	0	0	0	7428	0	0	0	13654	0	0	0	15960	0	0	0	81081	0	0	0	4451	0	0	0	18394	0	0
X	15580105	rs902013280	A	G	gnomAD Exomes,gnomAD Genomes	PASS	PASS	p.Tyr781His	p.Tyr781His	c.2341T>C	missense_variant		3	202744	1.4797e-05	0	1	0	19032	0	0	0	27291	0	0	0	7603	0	0	0	14656	0	0	0	18561	0	0	3	91958	0	1	0	5263	0	0	0	18380	0	0
X	15580115	rs375252585	T	C	gnomAD Exomes,gnomAD Genomes	PASS	PASS	p.Gly777Gly	c.2331A>G(p.=)	c.2331A>G	synonymous_variant		17	201503	8.4366e-05	0	9	0	18993	0	0	0	26995	0	0	0	7562	0	0	0	14579	0	0	12	18537	0	7	5	91597	0	2	0	5247	0	0	0	17993	0	0
X	15580118	rs1228927272	A	T	gnomAD Genomes	NA	PASS	p.Ser776Arg	p.Ser776Arg	c.2328T>A	missense_variant		1	21977	4.55021e-05	0	0	1	5914	0	0	0	619	0	0	0	179	0	0	0	1009	0	0	0	2596	0	0	0	10853	0	0	0	807	0	0	0	0	0	0
X	15580124	rs764422604	T	G	gnomAD Exomes	PASS	NA	p.Ala774Ala	c.2322A>C(p.=)	c.2322A>C	synonymous_variant		2	178357	1.12135e-05	0	0	0	13035	0	0	0	26055	0	0	0	7324	0	0	2	13481	0	0	0	15902	0	0	0	80470	0	0	0	4408	0	0	0	17682	0	0
X	15580124	rs764422604	T	A	gnomAD Exomes	PASS	NA	p.Ala774Ala	c.2322A>T(p.=)	c.2322A>T	synonymous_variant		1	178357	5.60673e-06	0	1	0	13035	0	0	0	26055	0	0	0	7324	0	0	0	13481	0	0	0	15902	0	0	1	80470	0	1	0	4408	0	0	0	17682	0	0
X	15580125	rs1307986087	G	C	gnomAD Exomes	PASS	NA	p.Ala774Gly	p.Ala774Gly	c.2321C>G	missense_variant		1	178061	5.61605e-06	0	1	0	13023	0	0	0	26004	0	0	0	7314	0	0	1	13458	0	1	0	15893	0	0	0	80328	0	0	0	4397	0	0	0	17644	0	0
X	15580126	rs761408882	C	G	gnomAD Exomes	PASS	NA	p.Ala774Pro	p.Ala774Pro	c.2320G>C	missense_variant		1	178079	5.61549e-06	0	0	0	13025	0	0	0	26000	0	0	0	7307	0	0	0	13454	0	0	0	15890	0	0	0	80376	0	0	0	4397	0	0	1	17630	0	0
X	15580126	rs761408882	C	T	gnomAD Exomes	PASS	NA	p.Ala774Thr	p.Ala774Thr	c.2320G>A	missense_variant		1	178079	5.61549e-06	0	1	0	13025	0	0	0	26000	0	0	0	7307	0	0	0	13454	0	0	0	15890	0	0	1	80376	0	1	0	4397	0	0	0	17630	0	0
X	15580131	rs764682532	T	C	gnomAD Exomes,gnomAD Genomes	PASS	PASS	p.Asn772Ser	p.Asn772Ser	c.2315A>G	missense_variant		12	199302	6.02101e-05	0	2	0	18949	0	0	12	26390	0	2	0	7450	0	0	0	14403	0	0	0	18451	0	0	0	91036	0	0	0	5189	0	0	0	17434	0	0
X	15580134	rs1323382709	T	C	gnomAD Genomes	NA	PASS	p.Lys771Arg	p.Lys771Arg	c.2312A>G	missense_variant		1	22038	4.53762e-05	0	0	0	5953	0	0	0	616	0	0	0	179	0	0	1	1005	0	0	0	2583	0	0	0	10893	0	0	0	809	0	0	0	0	0	0
X	15580139	rs1489138045	G	A	gnomAD Exomes	PASS	NA	c.2310-3C>T		c.2310-3C>T	splice_region_variant		1	176309	5.67186e-06	0	0	0	12976	0	0	0	25561	0	0	1	7219	0	0	0	13322	0	0	0	15814	0	0	0	79810	0	0	0	4369	0	0	0	17238	0	0
X	15580141	rs749957133	T	A	gnomAD Exomes,gnomAD Genomes	PASS	PASS	c.2310-5A>T		c.2310-5A>T	splice_region_variant		3	198543	1.51101e-05	0	3	1	18924	0	1	1	26240	0	1	0	7412	0	0	0	14351	0	0	0	18402	0	0	1	90756	0	1	0	5187	0	0	0	17271	0	0
X	15580147	rs1261966743	G	C	gnomAD Exomes	PASS	NA	c.2310-11C>G		c.2310-11C>G	intron_variant		1	173898	5.7505e-06	0	0	0	12912	0	0	0	24876	0	0	0	7132	0	0	0	13126	0	0	0	15738	0	0	1	79065	0	0	0	4306	0	0	0	16743	0	0
X	15580154	rs1477068200	G	C	gnomAD Exomes	PASS	NA	c.2310-18C>G		c.2310-18C>G	intron_variant		1	173523	5.76292e-06	0	0	0	12863	0	0	0	24908	0	0	0	7143	0	0	0	13111	0	0	0	15693	0	0	1	78736	0	0	0	4293	0	0	0	16776	0	0
X	15580159	rs1196270414	C	G	gnomAD Exomes	PASS	NA	c.2310-23G>C		c.2310-23G>C	intron_variant		1	168807	5.92392e-06	0	0	0	12676	0	0	0	23618	0	0	0	6955	0	0	0	12769	0	0	0	15532	0	0	1	77106	0	0	0	4133	0	0	0	16018	0	0
X	15580166	rs758273024	T	C	gnomAD Exomes	PASS	NA	c.2310-30A>G		c.2310-30A>G	intron_variant		1	166456	6.00759e-06	0	0	0	12566	0	0	0	23012	0	0	0	6894	0	0	0	12585	0	0	0	15437	0	0	1	76152	0	0	0	4090	0	0	0	15720	0	0
X	15580172	rs766306503	T	C	gnomAD Exomes	PASS	NA	c.2310-36A>G		c.2310-36A>G	intron_variant		2	163631	1.22226e-05	0	1	0	12451	0	0	0	22293	0	0	0	6776	0	0	0	12394	0	0	0	15292	0	0	2	75048	0	1	0	3996	0	0	0	15381	0	0
X	15580183	rs751515632	A	G	gnomAD Exomes	PASS	NA	c.2310-47T>C		c.2310-47T>C	intron_variant		1	156246	6.40016e-06	0	1	0	12038	0	0	1	20951	0	1	0	6565	0	0	0	11857	0	0	0	14848	0	0	0	71450	0	0	0	3816	0	0	0	14721	0	0
X	15580185	rs369519219	C	T	gnomAD Exomes	PASS	NA	c.2310-49G>A		c.2310-49G>A	intron_variant		3	154314	1.94409e-05	0	0	0	11925	0	0	0	20541	0	0	0	6495	0	0	1	11720	0	0	0	14730	0	0	1	70568	0	0	0	3769	0	0	1	14566	0	0
X	15580186	rs780890767	G	T	gnomAD Exomes	PASS	NA	c.2310-50C>A		c.2310-50C>A	intron_variant		1	153362	6.52052e-06	0	1	1	11876	0	1	0	20320	0	0	0	6460	0	0	0	11661	0	0	0	14643	0	0	0	70153	0	0	0	3727	0	0	0	14522	0	0
X	15580200	rs763735678	C	T	gnomAD Genomes	NA	PASS	c.2310-64G>A		c.2310-64G>A	intron_variant		1	21807	4.58568e-05	0	1	1	5898	0	1	0	610	0	0	0	180	0	0	0	1002	0	0	0	2547	0	0	0	10777	0	0	0	793	0	0	0	0	0	0
X	15580203	rs1382877696	A	C	gnomAD Genomes	NA	PASS	c.2310-67T>G		c.2310-67T>G	intron_variant		1	22037	4.53782e-05	0	0	0	5951	0	0	0	612	0	0	0	182	0	0	0	1006	0	0	0	2594	0	0	1	10889	0	0	0	803	0	0	0	0	0	0
X	15582102	rs749487655	A	T	gnomAD Exomes	PASS	NA	c.2309+45T>A		c.2309+45T>A	intron_variant		1	119007	8.40287e-06	0	0	0	11564	0	0	0	13526	0	0	0	2554	0	0	0	10227	0	0	0	12037	0	0	1	58660	0	0	0	2607	0	0	0	7832	0	0
X	15582127	rs757576302	G	A	gnomAD Exomes	PASS	NA	c.2309+20C>T		c.2309+20C>T	intron_variant		1	129833	7.7022e-06	0	0	0	11946	0	0	0	16333	0	0	0	3207	0	0	0	11036	0	0	0	13125	0	0	0	62413	0	0	0	2931	0	0	1	8842	0	0
X	15582137	rs779081566	G	C	gnomAD Exomes	PASS	NA	c.2309+10C>G		c.2309+10C>G	intron_variant		2	133717	1.4957e-05	0	0	0	12064	0	0	0	16899	0	0	0	3586	0	0	2	11202	0	0	0	13442	0	0	0	64019	0	0	0	3034	0	0	0	9471	0	0
X	15582139	rs745953244	C	T	gnomAD Exomes	PASS	NA	c.2309+8G>A		c.2309+8G>A	splice_region_variant		1	134675	7.42528e-06	0	1	0	12089	0	0	0	17173	0	0	0	3644	0	0	1	11289	0	1	0	13503	0	0	0	64331	0	0	0	3068	0	0	0	9578	0	0
X	15582151	rs772347875	T	C	gnomAD Exomes	PASS	NA	p.Lys769Glu	p.Lys769Glu	c.2305A>G	missense_variant		1	144317	6.92919e-06	0	1	0	12377	0	0	1	19541	0	1	0	4447	0	0	0	11853	0	0	0	14160	0	0	0	67737	0	0	0	3404	0	0	0	10798	0	0
X	15582154	rs140016715	G	A	gnomAD Exomes	PASS	NA	p.Arg768Trp	p.Arg768Trp	c.2302C>T	missense_variant		2	144381	1.38522e-05	0	0	1	12302	0	0	0	19340	0	0	0	4563	0	0	1	11708	0	0	0	14204	0	0	0	67920	0	0	0	3390	0	0	0	10954	0	0
X	15582157	rs747516757	C	G	gnomAD Exomes	PASS	NA	p.Asp767His	p.Asp767His	c.2299G>C	missense_variant		2	148940	1.34282e-05	0	1	0	12440	0	0	2	20581	0	1	0	4888	0	0	0	12047	0	0	0	14462	0	0	0	69541	0	0	0	3527	0	0	0	11454	0	0
X	15582175	rs769030917	T	C	gnomAD Exomes	PASS	NA	p.Ile761Val	p.Ile761Val	c.2281A>G	missense_variant		1	158997	6.28943e-06	0	1	0	12659	0	0	0	22902	0	0	0	5706	0	0	0	12517	0	0	0	15016	0	0	1	73193	0	1	0	3816	0	0	0	13188	0	0
X	15582197	rs776886768	T	C	gnomAD Exomes	PASS	NA	p.Ile753Met	p.Ile753Met	c.2259A>G	missense_variant		1	171463	5.83216e-06	0	1	0	12897	0	0	0	25280	0	0	0	6698	0	0	0	13124	0	0	0	15592	0	0	0	77626	0	0	0	4189	0	0	1	16057	0	1
X	15582204	rs761405491	C	T	gnomAD Exomes	PASS	NA	p.Gly751Glu	p.Gly751Glu	c.2252G>A	missense_variant		2	171542	1.1659e-05	0	1	0	12774	0	0	0	25157	0	0	0	6830	0	0	0	12912	0	0	0	15672	0	0	2	77769	0	1	0	4183	0	0	0	16245	0	0
X	15582209	rs35803318	C	T	gnomAD Exomes,gnomAD Genomes	PASS	PASS	p.Val749Val	c.2247G>A(p.=)	c.2247G>A	synonymous_variant		7413	194422	0.0381284	186	2316	133	18549	0	32	2010	25931	83	418	734	7107	32	216	0	13918	0	0	309	18314	4	103	3935	88946	59	1453	234	4994	8	63	58	16663	0	31
X	15582223	rs772641644	C	T	gnomAD Exomes,gnomAD Genomes	PASS	PASS	p.Val745Ile	p.Val745Ile	c.2233G>A	missense_variant		2	197458	1.01287e-05	0	0	0	18632	0	0	0	26436	0	0	0	7325	0	0	0	14050	0	0	0	18414	0	0	2	89971	0	0	0	5090	0	0	0	17540	0	0
X	15582227	rs762444602	C	T	gnomAD Exomes	PASS	NA	p.Leu743Leu	c.2229G>A(p.=)	c.2229G>A	synonymous_variant		3	176100	1.70358e-05	0	2	0	12818	0	0	0	25892	0	0	0	7184	0	0	0	13098	0	0	0	15835	0	0	3	79337	0	2	0	4315	0	0	0	17621	0	0
X	15582235	rs372923812	T	C	gnomAD Exomes,gnomAD Genomes	PASS	PASS	p.Ile741Val	p.Ile741Val	c.2221A>G	missense_variant		20	199312	0.000100345	0	6	1	18742	0	0	5	26805	0	0	5	7392	0	2	0	14224	0	0	0	18475	0	0	8	90632	0	4	1	5156	0	0	0	17886	0	0
X	15582238	rs1259850376	A	G	gnomAD Genomes	NA	PASS	p.Ser740Pro	p.Ser740Pro	c.2218T>C	missense_variant		1	21751	4.59749e-05	0	0	0	5833	0	0	0	620	0	0	0	173	0	0	0	988	0	0	0	2604	0	0	1	10735	0	0	0	798	0	0	0	0	0	0
X	15582247	rs1416534293	G	C	gnomAD Exomes	PASS	NA	p.Pro737Ala	p.Pro737Ala	c.2209C>G	missense_variant		1	177078	5.64723e-06	0	1	0	12885	0	0	0	26071	0	0	0	7198	0	0	0	13156	0	0	0	15858	0	0	0	79768	0	0	0	4351	0	0	1	17791	0	1
X	15582251	rs1445361759	G	C	gnomAD Exomes	PASS	NA	p.Asn735Lys	p.Asn735Lys	c.2205C>G	missense_variant		1	177265	5.64127e-06	0	0	0	12899	0	0	0	26089	0	0	0	7210	0	0	0	13199	0	0	0	15847	0	0	1	79843	0	0	0	4344	0	0	0	17834	0	0
X	15582255	rs751484521	G	A	gnomAD Exomes	PASS	NA	p.Pro734Leu	p.Pro734Leu	c.2201C>T	missense_variant		2	177425	1.12724e-05	0	1	0	12912	0	0	0	26135	0	0	0	7200	0	0	0	13213	0	0	0	15856	0	0	0	79910	0	0	0	4348	0	0	2	17851	0	1
X	15582265	rs147311723	G	A	gnomAD Exomes,gnomAD Genomes	PASS	PASS	p.Leu731Phe	p.Leu731Phe	c.2191C>T	missense_variant		286	199315	0.00143491	2	76	268	18743	2	70	13	26815	0	4	0	7381	0	0	0	14236	0	0	0	18468	0	0	3	90628	0	1	2	5163	0	1	0	17881	0	0
X	15582267	rs1421749672	G	T	gnomAD Exomes	PASS	NA	p.Thr730Lys	p.Thr730Lys	c.2189C>A	missense_variant		1	177574	5.63146e-06	0	0	0	12947	0	0	0	26184	0	0	0	7208	0	0	0	13257	0	0	0	15861	0	0	0	79870	0	0	0	4371	0	0	1	17876	0	0
X	15582270	rs375923132	G	A	gnomAD Exomes,gnomAD Genomes	PASS	PASS	p.Pro729Leu	p.Pro729Leu	c.2186C>T	missense_variant		2	198340	1.00837e-05	0	0	1	18723	0	0	0	26615	0	0	0	7317	0	0	0	14194	0	0	0	18424	0	0	1	90338	0	0	0	5141	0	0	0	17588	0	0
X	15582278	rs752452705	C	T	gnomAD Exomes	PASS	NA	p.Gly726Gly	c.2178G>A(p.=)	c.2178G>A	synonymous_variant		1	174141	5.74247e-06	0	1	0	12846	0	0	0	25470	0	0	0	6949	0	0	0	13018	0	0	0	15767	0	0	1	78841	0	1	0	4270	0	0	0	16980	0	0
X	15582279	rs757492005	C	T	gnomAD Exomes	PASS	NA	p.Gly726Glu	p.Gly726Glu	c.2177G>A	missense_variant		1	173443	5.76558e-06	0	1	0	12826	0	0	0	25344	0	0	0	6924	0	0	0	12982	0	0	0	15733	0	0	1	78571	0	1	0	4245	0	0	0	16818	0	0
X	15582280	rs139980377	C	G	gnomAD Exomes	PASS	NA	p.Gly726Arg	p.Gly726Arg	c.2176G>C	missense_variant		2	173470	1.15294e-05	0	0	2	12839	0	0	0	25339	0	0	0	6931	0	0	0	12985	0	0	0	15737	0	0	0	78589	0	0	0	4250	0	0	0	16800	0	0
X	15582287	rs1384877595	C	T	gnomAD Exomes	PASS	NA	p.Glu723Glu	c.2169G>A(p.=)	c.2169G>A	synonymous_variant		3	171576	1.7485e-05	0	1	0	12809	0	0	3	24947	0	1	0	6760	0	0	0	12931	0	0	0	15658	0	0	0	77992	0	0	0	4188	0	0	0	16291	0	0
X	15582297	rs746153383	T	C	gnomAD Exomes	PASS	NA	p.Asn720Ser	p.Asn720Ser	c.2159A>G	missense_variant		1	166555	6.00402e-06	0	0	1	12761	0	0	0	23699	0	0	0	6321	0	0	0	12763	0	0	0	15387	0	0	0	76361	0	0	0	4010	0	0	0	15253	0	0
X	15582298	rs41303171	T	C	gnomAD Exomes,gnomAD Genomes	PASS	PASS	p.Asn720Asp	p.Asn720Asp	c.2158A>G	missense_variant		3054	188344	0.016215	34	1026	50	18620	0	12	66	24365	0	13	110	6493	2	30	0	13784	0	0	507	17992	5	151	2195	87066	25	760	60	4817	1	20	66	15207	1	40
X	15582299	rs1350774050	G	T	gnomAD Exomes	PASS	NA	p.Asp719Glu	p.Asp719Glu	c.2157C>A	missense_variant		1	166244	6.01525e-06	0	0	0	12763	0	0	1	23697	0	0	0	6300	0	0	0	12769	0	0	0	15363	0	0	0	76201	0	0	0	4002	0	0	0	15149	0	0
X	15582309	rs200540199	C	T	gnomAD Exomes,gnomAD Genomes	PASS	PASS	p.Arg716His	p.Arg716His	c.2147G>A	missense_variant		15	183368	8.18027e-05	0	5	0	18465	0	0	2	23408	0	0	0	6135	0	0	0	13545	0	0	0	17751	0	0	12	85220	0	4	0	4691	0	0	1	14153	0	1
X	15582310	rs144869363	G	A	gnomAD Exomes	PASS	NA	p.Arg716Cys	p.Arg716Cys	c.2146C>T	missense_variant		1	161512	6.19149e-06	0	0	0	12685	0	0	0	22754	0	0	0	5932	0	0	0	12535	0	0	0	15143	0	0	1	74454	0	0	0	3900	0	0	0	14109	0	0
X	15582311	rs1174145055	G	A	gnomAD Genomes	NA	PASS	p.Phe715Phe	c.2145C>T(p.=)	c.2145C>T	synonymous_variant		2	21825	9.1638e-05	0	0	0	5840	0	0	0	615	0	0	0	179	0	0	0	1003	0	0	0	2596	0	0	2	10795	0	0	0	797	0	0	0	0	0	0
X	15582327	rs370187012	C	T	gnomAD Exomes,gnomAD Genomes	PASS	PASS	p.Arg710His	p.Arg710His	c.2129G>A	missense_variant		7	175150	3.99657e-05	0	1	0	18397	0	0	0	21671	0	0	0	5406	0	0	2	13295	0	0	0	17279	0	0	5	82050	0	1	0	4473	0	0	0	12579	0	0
X	15582328	rs901495523	G	A	gnomAD Exomes,gnomAD Genomes	PASS	PASS	p.Arg710Cys	p.Arg710Cys	c.2128C>T	missense_variant		5	172894	2.89195e-05	0	0	0	18333	0	0	0	20747	0	0	0	5250	0	0	1	13152	0	0	0	17150	0	0	4	81483	0	0	0	4387	0	0	0	12392	0	0
X	15582331	rs1052746182	T	G	gnomAD Exomes	PASS	NA	p.Ser709Arg	p.Ser709Arg	c.2125A>C	missense_variant		1	145326	6.88108e-06	0	0	0	12424	0	0	0	18403	0	0	0	4607	0	0	0	11816	0	0	0	14149	0	0	1	68796	0	0	0	3402	0	0	0	11729	0	0
X	15582333	rs769062069	C	T	gnomAD Exomes	PASS	NA	p.Arg708Gln	p.Arg708Gln	c.2123G>A	missense_variant		1	144666	6.91247e-06	0	1	0	12372	0	0	0	18317	0	0	0	4584	0	0	0	11697	0	0	0	14133	0	0	1	68534	0	1	0	3377	0	0	0	11652	0	0
X	15582334	rs776995986	G	A	gnomAD Exomes,gnomAD Genomes	PASS	PASS	p.Arg708Trp	p.Arg708Trp	c.2122C>T	missense_variant		3	166300	1.80397e-05	0	0	0	18232	0	0	0	18956	0	0	0	4716	0	0	0	12773	0	0	0	16696	0	0	3	79171	0	0	0	4176	0	0	0	11580	0	0
X	15582338	rs372986872	C	T	gnomAD Exomes	PASS	NA	p.Met706Ile	p.Met706Ile	c.2118G>A	missense_variant		1	141129	7.08572e-06	0	0	0	12297	0	0	0	17507	0	0	0	4289	0	0	0	11521	0	0	0	13927	0	0	1	67206	0	0	0	3273	0	0	0	11109	0	0
X	15582355		C	A	gnomAD Exomes	PASS	NA	c.2115-14G>T		c.2115-14G>T	intron_variant		2	131845	1.51693e-05	0	0	0	12023	0	0	0	16253	0	0	0	3483	0	0	0	11088	0	0	0	13248	0	0	1	63118	0	0	0	2963	0	0	1	9669	0	0
X	15582357	rs1413747056	A	C	gnomAD Exomes	PASS	NA	c.2115-16T>G		c.2115-16T>G	intron_variant		1	135223	7.39519e-06	0	1	1	12263	0	1	0	16973	0	0	0	3647	0	0	0	11443	0	0	0	13384	0	0	0	64555	0	0	0	3091	0	0	0	9867	0	0
X	15582359	rs770208600	A	G	gnomAD Exomes	PASS	NA	c.2115-18T>C		c.2115-18T>C	intron_variant		2	135696	1.47388e-05	0	1	0	12275	0	0	2	17102	0	1	0	3673	0	0	0	11465	0	0	0	13404	0	0	0	64763	0	0	0	3105	0	0	0	9909	0	0
X	15582361	rs760754706	A	AG	gnomAD Exomes	PASS	NA	c.2115-21_2115-20insC		c.2115-21_2115-20insC	intron_variant		1	134822	7.41719e-06	0	0	0	12251	0	0	0	16944	0	0	0	3588	0	0	0	11444	0	0	0	13317	0	0	1	64438	0	0	0	3074	0	0	0	9766	0	0
X	15582366	rs772835911	A	G	gnomAD Exomes,gnomAD Genomes	PASS	PASS	c.2115-25T>C		c.2115-25T>C	intron_variant		3	155609	1.92791e-05	0	2	0	18081	0	0	0	17611	0	0	0	3624	0	0	0	12426	0	0	0	15862	0	0	2	74691	0	2	1	3863	0	0	0	9451	0	0
X	15582376	rs762635934	C	T	gnomAD Exomes	PASS	NA	c.2115-35G>A		c.2115-35G>A	intron_variant		2	126777	1.57757e-05	0	2	0	11961	0	0	0	15289	0	0	0	2986	0	0	0	10873	0	0	0	12732	0	0	2	61400	0	2	0	2828	0	0	0	8708	0	0
X	15582382	rs766243426	CAAAAT	C	gnomAD Exomes	PASS	NA	c.2115-46_2115-42delATTTT		c.2115-46_2115-42delATTTT	intron_variant		2	124547	1.60582e-05	0	0	0	11890	0	0	0	14906	0	0	0	2821	0	0	0	10727	0	0	0	12608	0	0	2	60369	0	0	0	2793	0	0	0	8433	0	0
X	15582383	rs1279809828	A	G	gnomAD Exomes	PASS	NA	c.2115-42T>C		c.2115-42T>C	intron_variant		2	123416	1.62054e-05	0	0	0	11840	0	0	2	14607	0	0	0	2757	0	0	0	10666	0	0	0	12501	0	0	0	59975	0	0	0	2747	0	0	0	8323	0	0
X	15582407	rs1051890222	T	A	gnomAD Genomes	NA	PASS	c.2115-66A>T		c.2115-66A>T	intron_variant		1	21786	4.5901e-05	0	1	0	5839	0	0	0	617	0	0	0	181	0	0	0	1007	0	0	0	2566	0	0	1	10779	0	1	0	797	0	0	0	0	0	0
X	15584323	rs777042582	ATTG	A	gnomAD Genomes	NA	PASS	c.2114+50_2114+52delCAA		c.2114+50_2114+52delCAA	intron_variant		3	21926	0.000136824	0	0	0	5872	0	0	0	624	0	0	0	181	0	0	0	991	0	0	0	2629	0	0	3	10818	0	0	0	811	0	0	0	0	0	0
X	15584327	rs770436331	T	C	gnomAD Exomes	PASS	NA	c.2114+49A>G		c.2114+49A>G	intron_variant		1	163652	6.11053e-06	0	1	0	12646	0	0	0	24291	0	0	0	6063	0	0	0	12884	0	0	0	14933	0	0	0	74742	0	0	0	3962	0	0	1	14131	0	1
X	15584335	rs773756402	T	C	gnomAD Exomes	PASS	NA	c.2114+41A>G		c.2114+41A>G	intron_variant		1	165828	6.03034e-06	0	0	0	12675	0	0	0	24347	0	0	0	6257	0	0	0	12890	0	0	0	15167	0	0	0	75763	0	0	0	4018	0	0	1	14711	0	0
X	15584343	rs1265384030	C	T	gnomAD Exomes	PASS	NA	c.2114+33G>A		c.2114+33G>A	intron_variant		1	171917	5.81676e-06	0	1	0	12841	0	0	0	25608	0	0	0	6714	0	0	0	13318	0	0	0	15417	0	0	1	77746	0	1	0	4201	0	0	0	16072	0	0
X	15584344	rs759460890	C	A	gnomAD Exomes	PASS	NA	c.2114+32G>T		c.2114+32G>T	intron_variant		1	172719	5.78975e-06	0	1	0	12844	0	0	0	25756	0	0	0	6786	0	0	1	13333	0	1	0	15474	0	0	0	78000	0	0	0	4227	0	0	0	16299	0	0
X	15584352	rs767365093	C	T	gnomAD Exomes	PASS	NA	c.2114+24G>A		c.2114+24G>A	intron_variant		1	177610	5.63031e-06	0	0	0	13036	0	0	0	26602	0	0	0	7123	0	0	1	13652	0	0	0	15673	0	0	0	79664	0	0	0	4348	0	0	0	17512	0	0
X	15584359	rs760536243	T	C	gnomAD Exomes	PASS	NA	c.2114+17A>G		c.2114+17A>G	intron_variant		1	178541	5.60095e-06	0	0	0	13043	0	0	0	26615	0	0	0	7196	0	0	0	13658	0	0	0	15765	0	0	1	80132	0	0	0	4380	0	0	0	17752	0	0
X	15584363	rs764027290	A	C	gnomAD Exomes,gnomAD Genomes	PASS	PASS	c.2114+13T>G		c.2114+13T>G	intron_variant		20	200935	9.95347e-05	0	12	0	18921	0	0	5	27263	0	3	0	7412	0	0	0	14661	0	0	0	18435	0	0	15	91173	0	9	0	5204	0	0	0	17866	0	0
X	15584367	rs536749578	A	G	gnomAD Exomes	PASS	NA	c.2114+9T>C		c.2114+9T>C	intron_variant		15	179329	8.36451e-05	0	10	0	13048	0	0	0	26685	0	0	0	7254	0	0	0	13672	0	0	0	15836	0	0	0	80483	0	0	0	4409	0	0	15	17942	0	10
X	15584368	rs1246403680	A	C	gnomAD Exomes	PASS	NA	c.2114+8T>G		c.2114+8T>G	splice_region_variant		1	179525	5.57025e-06	0	0	0	13062	0	0	0	26724	0	0	0	7256	0	0	0	13684	0	0	0	15836	0	0	1	80528	0	0	0	4414	0	0	0	18021	0	0
X	15584372	rs371381538	T	C	gnomAD Exomes	PASS	NA	c.2114+4A>G		c.2114+4A>G	splice_region_variant		2	179794	1.11238e-05	0	1	0	13059	0	0	0	26771	0	0	0	7271	0	0	0	13695	0	0	0	15867	0	0	2	80627	0	1	0	4418	0	0	0	18086	0	0
X	15584383	rs780128908	C	A	gnomAD Exomes	PASS	NA	p.Ala703Ser	p.Ala703Ser	c.2107G>T	missense_variant		3	181136	1.65621e-05	0	0	0	13096	0	0	0	26972	0	0	0	7382	0	0	0	13752	0	0	0	15930	0	0	3	81077	0	0	0	4451	0	0	0	18476	0	0
X	15584401	rs751603885	T	C	gnomAD Exomes	PASS	NA	p.Arg697Gly	p.Arg697Gly	c.2089A>G	missense_variant		46	182443	0.000252134	0	35	0	13140	0	0	0	27233	0	0	0	7456	0	0	0	13822	0	0	0	15961	0	0	0	81486	0	0	1	4485	0	1	45	18860	0	34
X	15584404	rs755445931	G	T	gnomAD Exomes	PASS	NA	p.Pro696Thr	p.Pro696Thr	c.2086C>A	missense_variant		2	182467	1.09609e-05	0	1	0	13136	0	0	0	27240	0	0	0	7459	0	0	0	13822	0	0	0	15962	0	0	2	81493	0	1	0	4487	0	0	0	18868	0	0
X	15584412	rs781544129	T	C	gnomAD Exomes	PASS	NA	p.Asp693Gly	p.Asp693Gly	c.2078A>G	missense_variant		1	182743	5.47217e-06	0	1	0	13143	0	0	0	27298	0	0	0	7473	0	0	0	13828	0	0	0	15972	0	0	1	81572	0	1	0	4500	0	0	0	18957	0	0
X	15584416	rs149039346	A	G	gnomAD Exomes,gnomAD Genomes	PASS	PASS	p.Ser692Pro	p.Ser692Pro	c.2074T>C	missense_variant		115	204669	0.000561883	0	31	111	19019	0	30	1	27901	0	0	0	7647	0	0	0	14825	0	0	0	18601	0	0	2	92429	0	1	0	5300	0	0	1	18947	0	0
X	15584417	rs770114482	C	T	gnomAD Exomes	PASS	NA	p.Val691Val	c.2073G>A(p.=)	c.2073G>A	synonymous_variant		1	182734	5.47244e-06	0	0	0	13139	0	0	0	27282	0	0	0	7469	0	0	0	13828	0	0	0	15974	0	0	1	81588	0	0	0	4501	0	0	0	18953	0	0
X	15584417	rs770114482	C	G	gnomAD Exomes	PASS	NA	p.Val691Val	c.2073G>C(p.=)	c.2073G>C	synonymous_variant		3	182734	1.64173e-05	0	0	0	13139	0	0	3	27282	0	0	0	7469	0	0	0	13828	0	0	0	15974	0	0	0	81588	0	0	0	4501	0	0	0	18953	0	0
X	15584420	rs4646179	A	G	gnomAD Exomes,gnomAD Genomes	PASS	PASS	p.Asn690Asn	c.2070T>C(p.=)	c.2070T>C	synonymous_variant		1408	204643	0.00688027	30	374	1222	18972	29	315	90	27911	1	25	43	7642	0	19	0	14826	0	0	0	18603	0	0	32	92429	0	11	18	5300	0	2	3	18960	0	2
X	15584421		T	C	gnomAD Exomes	PASS	NA	p.Asn690Ser	p.Asn690Ser	c.2069A>G	missense_variant		1	182745	5.47211e-06	0	0	0	13141	0	0	0	27280	0	0	0	7469	0	0	0	13825	0	0	0	15974	0	0	1	81596	0	0	0	4494	0	0	0	18966	0	0
X	15584425	rs777410473	T	C	gnomAD Exomes	PASS	NA	p.Lys689Glu	p.Lys689Glu	c.2065A>G	missense_variant		3	182872	1.64049e-05	0	1	0	13144	0	0	0	27300	0	0	0	7474	0	0	0	13833	0	0	0	15975	0	0	0	81638	0	0	0	4503	0	0	3	19005	0	1
X	15584427	rs1284743203	G	C	gnomAD Exomes	PASS	NA	p.Pro688Arg	p.Pro688Arg	c.2063C>G	missense_variant		1	182721	5.47282e-06	0	0	0	13131	0	0	0	27276	0	0	0	7467	0	0	1	13817	0	0	0	15968	0	0	0	81588	0	0	0	4497	0	0	0	18977	0	0
X	15584438	rs770503198	A	G	gnomAD Exomes,gnomAD Genomes	PASS	PASS	p.Phe684Phe	c.2052T>C(p.=)	c.2052T>C	synonymous_variant		2	204646	9.77297e-06	0	0	0	18981	0	0	0	27916	0	0	0	7650	0	0	0	14824	0	0	0	18583	0	0	2	92405	0	0	0	5306	0	0	0	18981	0	0
X	15584449	rs1346564574	A	C	gnomAD Exomes	PASS	NA	p.Phe681Val	p.Phe681Val	c.2041T>G	missense_variant		1	182748	5.47202e-06	0	1	0	13144	0	0	0	27280	0	0	0	7464	0	0	0	13822	0	0	0	15951	0	0	1	81609	0	1	0	4499	0	0	0	18979	0	0
X	15584450	rs758968315	G	A	gnomAD Exomes	PASS	NA	p.Ser680Ser	c.2040C>T(p.=)	c.2040C>T	synonymous_variant		1	182633	5.47546e-06	0	0	0	13137	0	0	1	27262	0	0	0	7463	0	0	0	13811	0	0	0	15933	0	0	0	81565	0	0	0	4497	0	0	0	18965	0	0
X	15584459	rs775548770	T	C	gnomAD Exomes	PASS	NA	p.Pro677Pro	c.2031A>G(p.=)	c.2031A>G	synonymous_variant		1	182708	5.47321e-06	0	1	0	13144	0	0	0	27280	0	0	0	7464	0	0	0	13815	0	0	0	15926	0	0	0	81603	0	0	0	4500	0	0	1	18976	0	1
X	15584460	rs760732432	G	A	gnomAD Exomes	PASS	NA	p.Pro677Leu	p.Pro677Leu	c.2030C>T	missense_variant		1	182640	5.47525e-06	0	1	0	13135	0	0	0	27265	0	0	0	7462	0	0	0	13814	0	0	0	15920	0	0	0	81566	0	0	0	4501	0	0	1	18977	0	1
X	15584472	rs1027571965	G	A	gnomAD Exomes	PASS	NA	p.Ala673Val	p.Ala673Val	c.2018C>T	missense_variant		1	182508	5.47921e-06	0	1	0	13136	0	0	0	27259	0	0	0	7461	0	0	0	13797	0	0	0	15858	0	0	1	81558	0	1	0	4495	0	0	0	18944	0	0
X	15584472	rs1027571965	G	C	gnomAD Exomes	PASS	NA	p.Ala673Gly	p.Ala673Gly	c.2018C>G	missense_variant		1	182508	5.47921e-06	0	0	0	13136	0	0	0	27259	0	0	0	7461	0	0	0	13797	0	0	0	15858	0	0	0	81558	0	0	1	4495	0	0	0	18944	0	0
X	15584475	rs1449878623	A	G	gnomAD Exomes	PASS	NA	p.Val672Ala	p.Val672Ala	c.2015T>C	missense_variant		1	182417	5.48195e-06	0	0	0	13129	0	0	0	27226	0	0	0	7452	0	0	0	13807	0	0	1	15863	0	0	0	81548	0	0	0	4491	0	0	0	18901	0	0
X	15584476	rs763939235	C	G	gnomAD Exomes	PASS	NA	p.Val672Leu	p.Val672Leu	c.2014G>C	missense_variant		2	182307	1.09705e-05	0	0	1	13130	0	0	0	27220	0	0	0	7448	0	0	1	13798	0	0	0	15822	0	0	0	81509	0	0	0	4485	0	0	0	18895	0	0
X	15584478	rs753705431	C	G	gnomAD Genomes	NA	PASS	p.Arg671Pro	p.Arg671Pro	c.2012G>C	missense_variant		1	21666	4.61553e-05	0	0	0	5745	0	0	0	619	0	0	0	183	0	0	0	986	0	0	0	2611	0	0	1	10722	0	0	0	800	0	0	0	0	0	0
X	15584478	rs753705431	C	T	gnomAD Exomes,gnomAD Genomes	PASS	PASS	p.Arg671Gln	p.Arg671Gln	c.2012G>A	missense_variant		4	203887	1.96187e-05	0	0	1	18871	0	0	0	27841	0	0	0	7627	0	0	0	14771	0	0	0	18414	0	0	3	92187	0	0	0	5287	0	0	0	18889	0	0
X	15584488	rs200180615	C	T	gnomAD Exomes	PASS	NA	p.Glu668Lys	p.Glu668Lys	c.2002G>A	missense_variant		4	181841	2.19972e-05	0	0	0	13126	0	0	0	27194	0	0	0	7420	0	0	3	13778	0	0	0	15691	0	0	0	81360	0	0	0	4483	0	0	1	18789	0	0
X	15584490	rs1192635576	T	A	gnomAD Exomes	PASS	NA	p.Glu667Val	p.Glu667Val	c.2000A>T	missense_variant		1	181134	5.52077e-06	0	0	0	13116	0	0	0	27048	0	0	0	7377	0	0	0	13729	0	0	0	15660	0	0	0	81172	0	0	1	4465	0	0	0	18567	0	0
X	15584503	rs770854266	A	G	gnomAD Exomes	PASS	NA	c.1998-11T>C		c.1998-11T>C	intron_variant		1	176576	5.66328e-06	0	0	0	13008	0	0	1	26256	0	0	0	7132	0	0	0	13477	0	0	0	15212	0	0	0	79796	0	0	0	4341	0	0	0	17354	0	0
X	15584504	rs751875088	C	T	gnomAD Exomes	PASS	NA	c.1998-12G>A		c.1998-12G>A	intron_variant		1	176256	5.67357e-06	0	0	0	12992	0	0	0	26218	0	0	0	7098	0	0	0	13463	0	0	0	15182	0	0	0	79668	0	0	0	4335	0	0	1	17300	0	0
X	15584513	rs1168363116	C	T	gnomAD Exomes	PASS	NA	c.1998-21G>A		c.1998-21G>A	intron_variant		1	175399	5.70129e-06	0	0	0	12991	0	0	0	26256	0	0	0	7043	0	0	0	13490	0	0	0	14858	0	0	1	79316	0	0	0	4319	0	0	0	17126	0	0
X	15584514	rs1389410242	A	G	gnomAD Exomes	PASS	NA	c.1998-22T>C		c.1998-22T>C	intron_variant		3	175355	1.71082e-05	0	2	0	12998	0	0	0	26235	0	0	0	7044	0	0	0	13482	0	0	0	14838	0	0	3	79348	0	2	0	4316	0	0	0	17094	0	0
X	15584515	rs754997600	T	A	gnomAD Exomes	PASS	NA	c.1998-23A>T		c.1998-23A>T	intron_variant		11	174311	6.31056e-05	0	5	0	12967	0	0	7	26096	0	3	0	6978	0	0	0	13419	0	0	0	14672	0	0	4	78969	0	2	0	4300	0	0	0	16910	0	0
X	15584516	rs1304617247	C	T	gnomAD Exomes	PASS	NA	c.1998-24G>A		c.1998-24G>A	intron_variant		1	174453	5.7322e-06	0	0	0	12979	0	0	0	26146	0	0	0	6986	0	0	1	13442	0	0	0	14655	0	0	0	79033	0	0	0	4298	0	0	0	16914	0	0
X	15584525	rs781379465	T	C	gnomAD Exomes	PASS	NA	c.1998-33A>G		c.1998-33A>G	intron_variant		1	171818	5.82011e-06	0	0	0	12970	0	0	0	26016	0	0	0	6811	0	0	1	13418	0	0	0	14073	0	0	0	78009	0	0	0	4255	0	0	0	16266	0	0
X	15584540	rs753164950	A	G	gnomAD Exomes	PASS	NA	c.1998-48T>C		c.1998-48T>C	intron_variant		1	163041	6.13343e-06	0	0	0	12770	0	0	0	24637	0	0	0	6180	0	0	0	13026	0	0	0	13065	0	0	1	75055	0	0	0	4010	0	0	0	14298	0	0
X	15585788	rs1010594173	A	G	gnomAD Genomes	NA	PASS	c.1997+61T>C		c.1997+61T>C	intron_variant		1	21979	4.5498e-05	0	0	0	5884	0	0	0	617	0	0	0	181	0	0	0	1003	0	0	0	2602	0	0	1	10878	0	0	0	814	0	0	0	0	0	0
X	15585800	rs756638210	A	G	gnomAD Exomes	PASS	NA	c.1997+49T>C		c.1997+49T>C	intron_variant		1	138637	7.21308e-06	0	1	0	11846	0	0	1	19037	0	1	0	4478	0	0	0	11168	0	0	0	14041	0	0	0	65233	0	0	0	3236	0	0	0	9598	0	0
X	15585801	rs763344872	A	G	gnomAD Exomes	PASS	NA	c.1997+48T>C		c.1997+48T>C	intron_variant		1	138959	7.19637e-06	0	0	0	11859	0	0	0	19092	0	0	0	4505	0	0	0	11182	0	0	0	14057	0	0	1	65391	0	0	0	3227	0	0	0	9646	0	0
X	15585804	rs1228809815	G	T	gnomAD Exomes,gnomAD Genomes	PASS	PASS	c.1997+45C>A		c.1997+45C>A	intron_variant		4	162143	2.46696e-05	0	0	1	17716	0	0	0	19950	0	0	0	4842	0	0	0	12249	0	0	0	16748	0	0	3	76721	0	0	0	4094	0	0	0	9823	0	0
X	15585806	rs374566217	A	C	gnomAD Exomes,gnomAD Genomes	PASS	PASS	c.1997+43T>G		c.1997+43T>G	intron_variant		5	162665	3.0738e-05	0	3	0	17760	0	0	0	19900	0	0	0	4894	0	0	0	12262	0	0	0	16788	0	0	5	77040	0	3	0	4096	0	0	0	9925	0	0
X	15585807	rs771397211	A	G	gnomAD Exomes	PASS	NA	c.1997+42T>C		c.1997+42T>C	intron_variant		1	143209	6.9828e-06	0	0	0	11961	0	0	0	20054	0	0	0	4868	0	0	0	11463	0	0	0	14314	0	0	1	67002	0	0	0	3357	0	0	0	10190	0	0
X	15585811	rs778420289	T	C	gnomAD Exomes	PASS	NA	c.1997+38A>G		c.1997+38A>G	intron_variant		1	145235	6.88539e-06	0	0	0	12016	0	0	0	20570	0	0	0	5036	0	0	1	11565	0	0	0	14457	0	0	0	67694	0	0	0	3444	0	0	0	10453	0	0
X	15585812	rs1194638440	A	G	gnomAD Genomes	NA	PASS	c.1997+37T>C		c.1997+37T>C	intron_variant		1	21853	4.57603e-05	0	0	1	5844	0	0	0	614	0	0	0	181	0	0	0	994	0	0	0	2597	0	0	0	10813	0	0	0	810	0	0	0	0	0	0
X	15585813	rs1292836588	G	C	gnomAD Exomes	PASS	NA	c.1997+36C>G		c.1997+36C>G	intron_variant		1	146608	6.82091e-06	0	0	0	12006	0	0	0	20936	0	0	0	5178	0	0	0	11616	0	0	0	14549	0	0	1	68178	0	0	0	3468	0	0	0	10677	0	0
X	15585814	rs745586408	T	A	gnomAD Exomes	PASS	NA	c.1997+35A>T		c.1997+35A>T	intron_variant		1	146504	6.82575e-06	0	0	0	12011	0	0	0	20892	0	0	0	5193	0	0	0	11575	0	0	0	14538	0	0	0	68183	0	0	0	3463	0	0	1	10649	0	0
X	15585820	rs771453883	T	C	gnomAD Exomes	PASS	NA	c.1997+29A>G		c.1997+29A>G	intron_variant		1	148152	6.74982e-06	0	1	0	11980	0	0	0	21148	0	0	0	5359	0	0	0	11572	0	0	0	14674	0	0	1	68885	0	1	0	3498	0	0	0	11036	0	0
X	15585824	rs775168075	T	C	gnomAD Exomes	PASS	NA	c.1997+25A>G		c.1997+25A>G	intron_variant		1	152048	6.57687e-06	0	0	0	12072	0	0	0	22024	0	0	0	5647	0	0	0	11799	0	0	0	14872	0	0	1	70326	0	0	0	3642	0	0	0	11666	0	0
X	15585826	rs368398312	G	C	gnomAD Exomes	PASS	NA	c.1997+23C>G		c.1997+23C>G	intron_variant		3	152011	1.97354e-05	0	2	0	12069	0	0	2	21926	0	1	0	5671	0	0	0	11754	0	0	0	14902	0	0	1	70328	0	1	0	3637	0	0	0	11724	0	0
X	15585836	rs768723487	C	G	gnomAD Exomes,gnomAD Genomes	PASS	PASS	c.1997+13G>C		c.1997+13G>C	intron_variant		4	178304	2.24336e-05	0	0	4	17981	0	0	0	23335	0	0	0	6222	0	0	0	12925	0	0	0	17726	0	0	0	82938	0	0	0	4556	0	0	0	12621	0	0
X	15585840	rs776502170	T	A	gnomAD Exomes	PASS	NA	c.1997+9A>T		c.1997+9A>T	intron_variant		2	158626	1.26083e-05	0	1	0	12228	0	0	0	22904	0	0	2	6228	0	1	0	12019	0	0	0	15202	0	0	0	73150	0	0	0	3784	0	0	0	13111	0	0
X	15585867	rs761507256	T	C	gnomAD Exomes	PASS	NA	p.Asn660Ser	p.Asn660Ser	c.1979A>G	missense_variant		1	166723	5.99797e-06	0	0	0	12491	0	0	0	23574	0	0	0	6763	0	0	0	12453	0	0	0	15677	0	0	0	76724	0	0	0	4029	0	0	1	15012	0	0
X	15585872	rs1418717992	T	C	gnomAD Exomes	PASS	NA	p.Val658Val	c.1974A>G(p.=)	c.1974A>G	synonymous_variant		1	167960	5.9538e-06	0	0	0	12544	0	0	1	23762	0	0	0	6841	0	0	0	12543	0	0	0	15742	0	0	0	77211	0	0	0	4058	0	0	0	15259	0	0
X	15585874	rs1295899858	C	T	gnomAD Exomes	PASS	NA	p.Val658Ile	p.Val658Ile	c.1972G>A	missense_variant		1	167905	5.95575e-06	0	0	0	12529	0	0	0	23769	0	0	0	6847	0	0	1	12515	0	0	0	15750	0	0	0	77161	0	0	0	4052	0	0	0	15282	0	0
X	15585879	rs199951323	A	C	gnomAD Exomes	PASS	NA	p.Leu656Ter	p.Leu656Ter	c.1967T>G	stop_gained		1	169053	5.9153e-06	0	0	0	12576	0	0	0	24016	0	0	0	6913	0	0	1	12582	0	0	0	15789	0	0	0	77586	0	0	0	4084	0	0	0	15507	0	0
X	15585885	rs1479485636	T	G	gnomAD Genomes	NA	PASS	p.Tyr654Ser	p.Tyr654Ser	c.1961A>C	missense_variant		1	21968	4.55208e-05	0	0	0	5900	0	0	0	626	0	0	0	175	0	0	0	992	0	0	0	2609	0	0	1	10859	0	0	0	807	0	0	0	0	0	0
X	15585887	rs774412370	C	T	gnomAD Exomes	PASS	NA	p.Gln653Gln	c.1959G>A(p.=)	c.1959G>A	synonymous_variant		1	171817	5.82015e-06	0	0	0	12685	0	0	0	24690	0	0	0	7068	0	0	1	12852	0	0	0	15831	0	0	0	78424	0	0	0	4185	0	0	0	16082	0	0
X	15585891	rs1334127098	C	T	gnomAD Exomes	PASS	NA	p.Arg652Lys	p.Arg652Lys	c.1955G>A	missense_variant		1	173658	5.75844e-06	0	0	0	12758	0	0	0	25114	0	0	0	7186	0	0	0	12991	0	0	0	15857	0	0	1	79031	0	0	0	4221	0	0	0	16500	0	0
X	15585933	rs183135788	T	C	gnomAD Exomes,gnomAD Genomes	PASS	PASS	p.Asn638Ser	p.Asn638Ser	c.1913A>G	missense_variant		49	193306	0.000253484	0	13	0	18458	0	0	0	25291	0	0	0	7315	0	0	49	13615	0	13	0	18423	0	0	0	88983	0	0	0	4934	0	0	0	16287	0	0
X	15585938	rs1315819425	G	A	gnomAD Exomes	PASS	NA	p.Asn636Asn	c.1908C>T(p.=)	c.1908C>T	synonymous_variant		5	169652	2.94721e-05	0	1	1	12450	0	0	0	24375	0	0	0	7078	0	0	0	12452	0	0	0	15763	0	0	4	77444	0	1	0	4062	0	0	0	16028	0	0
X	15585948	rs1238269881	T	C	gnomAD Exomes	PASS	NA	p.Tyr633Cys	p.Tyr633Cys	c.1898A>G	missense_variant		1	168525	5.93384e-06	0	0	0	12428	0	0	0	24264	0	0	0	7011	0	0	0	12401	0	0	0	15722	0	0	1	76986	0	0	0	4035	0	0	0	15678	0	0
X	15585979	rs752788684	G	A	gnomAD Exomes	PASS	NA	c.1897-30C>T		c.1897-30C>T	intron_variant		3	150861	1.98859e-05	0	0	0	12031	0	0	3	20333	0	0	0	5696	0	0	0	11507	0	0	0	14942	0	0	0	70623	0	0	0	3547	0	0	0	12182	0	0
X	15585983	rs756548154	G	C	gnomAD Exomes	PASS	NA	c.1897-34C>G		c.1897-34C>G	intron_variant		1	138722	7.20866e-06	0	0	0	11555	0	0	0	17227	0	0	0	4964	0	0	0	10604	0	0	0	14362	0	0	0	66046	0	0	0	3187	0	0	1	10777	0	0
X	15585987	rs61433707	C	T	gnomAD Exomes,gnomAD Genomes	PASS	PASS	c.1897-38G>A		c.1897-38G>A	intron_variant		319	160447	0.0019882	1	83	211	17551	0	60	4	17988	0	0	0	5101	0	0	101	11735	1	22	0	16903	0	0	0	76558	0	0	3	3989	0	1	0	10622	0	0
X	15585988	rs754431547	G	A	gnomAD Exomes	PASS	NA	c.1897-39C>T		c.1897-39C>T	intron_variant		1	138415	7.22465e-06	0	1	0	11638	0	0	0	17523	0	0	0	4924	0	0	1	10764	0	1	0	14260	0	0	0	65548	0	0	0	3198	0	0	0	10560	0	0
X	15585996	rs951366371	C	T	gnomAD Exomes	PASS	NA	c.1897-47G>A		c.1897-47G>A	intron_variant		1	133783	7.47479e-06	0	0	1	11584	0	0	0	16877	0	0	0	4618	0	0	0	10738	0	0	0	13862	0	0	0	63050	0	0	0	3090	0	0	0	9964	0	0
X	15586011	rs1202627246	A	G	gnomAD Genomes	NA	PASS	c.1897-62T>C		c.1897-62T>C	intron_variant		1	21938	4.5583e-05	0	1	0	5873	0	0	0	623	0	0	0	177	0	0	0	1005	0	0	0	2608	0	0	1	10846	0	1	0	806	0	0	0	0	0	0
X	15586017	rs376693646	C	G	gnomAD Genomes	NA	PASS	c.1897-68G>C		c.1897-68G>C	intron_variant		3	22046	0.000136079	0	1	3	5912	0	1	0	620	0	0	0	176	0	0	0	1009	0	0	0	2615	0	0	0	10899	0	0	0	815	0	0	0	0	0	0
X	15588354	rs184874220	T	A	gnomAD Genomes	NA	PASS	c.1896+64A>T		c.1896+64A>T	intron_variant		2	22074	9.06043e-05	0	1	0	5939	0	0	0	625	0	0	0	177	0	0	2	1007	0	1	0	2627	0	0	0	10889	0	0	0	810	0	0	0	0	0	0
X	15588370	rs757542313	G	C	gnomAD Exomes	PASS	NA	c.1896+48C>G		c.1896+48C>G	intron_variant		2	176311	1.13436e-05	0	1	0	13060	0	0	0	26509	0	0	0	7043	0	0	0	13574	0	0	1	15225	0	0	1	79321	0	1	0	4341	0	0	0	17238	0	0
X	15588370	rs757542313	G	A	gnomAD Exomes	PASS	NA	c.1896+48C>T		c.1896+48C>T	intron_variant		1	176311	5.6718e-06	0	1	0	13060	0	0	0	26509	0	0	0	7043	0	0	1	13574	0	1	0	15225	0	0	0	79321	0	0	0	4341	0	0	0	17238	0	0
X	15588382	rs1243232344	C	A	gnomAD Exomes	PASS	NA	c.1896+36G>T		c.1896+36G>T	intron_variant		1	179359	5.57541e-06	0	1	0	13108	0	0	0	26913	0	0	0	7254	0	0	0	13696	0	0	0	15518	0	0	1	80370	0	1	0	4420	0	0	0	18080	0	0
X	15588385	rs1438490325	A	G	gnomAD Exomes	PASS	NA	c.1896+33T>C		c.1896+33T>C	intron_variant		1	179507	5.57081e-06	0	0	0	13112	0	0	0	26868	0	0	0	7266	0	0	0	13679	0	0	0	15571	0	0	0	80477	0	0	0	4420	0	0	1	18114	0	0
X	15588387	rs745468143	A	C	gnomAD Exomes	PASS	NA	c.1896+31T>G		c.1896+31T>G	intron_variant		1	179876	5.55939e-06	0	0	0	13116	0	0	0	26912	0	0	0	7287	0	0	0	13706	0	0	0	15635	0	0	1	80597	0	0	0	4429	0	0	0	18194	0	0
X	15588390	rs1365147032	T	C	gnomAD Exomes	PASS	NA	c.1896+28A>G		c.1896+28A>G	intron_variant		1	180139	5.55127e-06	0	1	0	13111	0	0	1	26961	0	1	0	7315	0	0	0	13711	0	0	0	15656	0	0	0	80679	0	0	0	4432	0	0	0	18274	0	0
X	15588394	rs758088683	C	A	gnomAD Exomes	PASS	NA	c.1896+24G>T		c.1896+24G>T	intron_variant		1	180359	5.5445e-06	0	0	0	13116	0	0	0	26989	0	0	0	7329	0	0	0	13709	0	0	0	15698	0	0	1	80756	0	0	0	4438	0	0	0	18324	0	0
X	15588398	rs779649074	T	C	gnomAD Exomes	PASS	NA	c.1896+20A>G		c.1896+20A>G	intron_variant		6	181012	3.3147e-05	0	3	0	13124	0	0	0	27092	0	0	0	7375	0	0	0	13734	0	0	0	15755	0	0	6	80963	0	3	0	4460	0	0	0	18509	0	0
X	15588400	rs189283596	A	C	gnomAD Exomes	PASS	NA	c.1896+18T>G		c.1896+18T>G	intron_variant		6	181077	3.31351e-05	0	3	0	13121	0	0	2	27077	0	0	0	7375	0	0	0	13730	0	0	0	15755	0	0	4	80991	0	3	0	4460	0	0	0	18568	0	0
X	15588410	rs1455059178	A	G	gnomAD Exomes	PASS	NA	c.1896+8T>C		c.1896+8T>C	splice_region_variant		1	182509	5.47918e-06	0	1	0	13146	0	0	0	27345	0	0	0	7466	0	0	0	13828	0	0	1	15840	0	1	0	81399	0	0	0	4505	0	0	0	18980	0	0
X	15588426	rs140312271	C	G	gnomAD Exomes	PASS	NA	p.Asp630His	p.Asp630His	c.1888G>C	missense_variant		3	182654	1.64245e-05	0	1	0	13149	0	0	0	27368	0	0	0	7474	0	0	0	13835	0	0	0	15869	0	0	3	81442	0	1	0	4503	0	0	0	19014	0	0
X	15588428	rs776696484	C	A	gnomAD Exomes	PASS	NA	p.Gly629Val	p.Gly629Val	c.1886G>T	missense_variant		1	182678	5.47411e-06	0	0	0	13149	0	0	0	27366	0	0	0	7472	0	0	1	13831	0	0	0	15881	0	0	0	81451	0	0	0	4505	0	0	0	19023	0	0
X	15588434	rs748163894	G	A	gnomAD Exomes	PASS	NA	p.Ala627Val	p.Ala627Val	c.1880C>T	missense_variant		2	182681	1.0948e-05	0	1	0	13153	0	0	0	27361	0	0	0	7472	0	0	2	13836	0	1	0	15875	0	0	0	81446	0	0	0	4508	0	0	0	19030	0	0
X	15588436	rs769444182	T	C	gnomAD Exomes	PASS	NA	p.Ser626Ser	c.1878A>G(p.=)	c.1878A>G	synonymous_variant		3	182731	1.64176e-05	0	2	0	13153	0	0	0	27364	0	0	0	7470	0	0	0	13838	0	0	0	15896	0	0	3	81469	0	2	0	4507	0	0	0	19034	0	0
X	15588470	rs773083611	T	C	gnomAD Exomes	PASS	NA	p.Asp615Gly	p.Asp615Gly	c.1844A>G	missense_variant		5	182530	2.73928e-05	0	1	0	13152	0	0	5	27339	0	1	0	7466	0	0	0	13828	0	0	0	15901	0	0	0	81343	0	0	0	4503	0	0	0	18998	0	0
X	15588474	rs201715513	C	A	gnomAD Exomes,gnomAD Genomes	PASS	PASS	p.Ala614Ser	p.Ala614Ser	c.1840G>T	missense_variant		35	204499	0.00017115	0	16	0	19146	0	0	0	27926	0	0	0	7640	0	0	0	14819	0	0	6	18521	0	5	28	92196	0	11	1	5309	0	0	0	18942	0	0
X	15588485	rs775756037	A	G	gnomAD Exomes	PASS	NA	c.1838-9T>C		c.1838-9T>C	intron_variant		1	181574	5.5074e-06	0	1	0	13141	0	0	0	27198	0	0	0	7418	0	0	0	13762	0	0	0	15841	0	0	0	81054	0	0	0	4478	0	0	1	18682	0	1
X	15588492	rs753744984	T	C	gnomAD Exomes	PASS	NA	c.1838-16A>G		c.1838-16A>G	intron_variant		1	181352	5.51414e-06	0	0	0	13133	0	0	0	27175	0	0	0	7406	0	0	0	13754	0	0	0	15790	0	0	1	80954	0	0	0	4467	0	0	0	18673	0	0
X	15588492	rs753744984	TAGC	T	gnomAD Exomes	PASS	NA	c.1838-19_1838-17delGCT		c.1838-19_1838-17delGCT	intron_variant		1	181352	5.51414e-06	0	0	0	13133	0	0	1	27175	0	0	0	7406	0	0	0	13754	0	0	0	15790	0	0	0	80954	0	0	0	4467	0	0	0	18673	0	0
X	15588499	rs1321075961	C	T	gnomAD Exomes	PASS	NA	c.1838-23G>A		c.1838-23G>A	intron_variant		1	180329	5.54542e-06	0	0	0	13115	0	0	0	27025	0	0	0	7359	0	0	1	13707	0	0	0	15703	0	0	0	80569	0	0	0	4455	0	0	0	18396	0	0
X	15588514	rs1263633970	A	C	gnomAD Exomes	PASS	NA	c.1838-38T>G		c.1838-38T>G	intron_variant		1	177575	5.63142e-06	0	0	0	13044	0	0	0	26738	0	0	0	7203	0	0	0	13552	0	0	0	15498	0	0	0	79361	0	0	0	4399	0	0	1	17780	0	0
X	15588520	rs1456961554	T	C	gnomAD Exomes	PASS	NA	c.1838-44A>G		c.1838-44A>G	intron_variant		1	176705	5.65915e-06	0	0	0	13012	0	0	0	26731	0	0	0	7185	0	0	0	13519	0	0	0	15413	0	0	1	78809	0	0	0	4392	0	0	0	17644	0	0
X	15588523	rs1174949021	C	T	gnomAD Exomes	PASS	NA	c.1838-47G>A		c.1838-47G>A	intron_variant		1	174897	5.71765e-06	0	0	0	12961	0	0	0	26549	0	0	0	7090	0	0	0	13439	0	0	0	15275	0	0	0	77891	0	0	0	4353	0	0	1	17339	0	0
X	15588525	rs1252298292	C	T	gnomAD Exomes	PASS	NA	c.1838-49G>A		c.1838-49G>A	intron_variant		1	174968	5.71533e-06	0	1	0	12948	0	0	0	26585	0	0	0	7117	0	0	0	13433	0	0	0	15259	0	0	0	77886	0	0	0	4361	0	0	1	17379	0	1
X	15588527	rs764211003	C	T	gnomAD Exomes	PASS	NA	c.1838-51G>A		c.1838-51G>A	intron_variant		3	174629	1.71793e-05	0	2	0	12953	0	0	0	26528	0	0	0	7073	0	0	0	13445	0	0	0	15264	0	0	2	77689	0	2	1	4352	0	0	0	17325	0	0
X	15588527	rs764211003	C	A	gnomAD Exomes	PASS	NA	c.1838-51G>T		c.1838-51G>T	intron_variant		2	174629	1.14529e-05	0	0	0	12953	0	0	0	26528	0	0	0	7073	0	0	0	13445	0	0	0	15264	0	0	2	77689	0	0	0	4352	0	0	0	17325	0	0
X	15588551	rs746252177	A	C	gnomAD Genomes	NA	PASS	c.1838-75T>G		c.1838-75T>G	intron_variant		2	22118	9.04241e-05	0	1	1	5974	0	1	1	620	0	0	0	182	0	0	0	1002	0	0	0	2630	0	0	0	10909	0	0	0	801	0	0	0	0	0	0
X	15589680	rs142060377	G	A	gnomAD Genomes	NA	PASS	c.1837+67C>T		c.1837+67C>T	intron_variant		9	21995	0.000409184	0	3	1	5896	0	0	0	628	0	0	0	179	0	0	0	1000	0	0	0	2621	0	0	8	10867	0	3	0	804	0	0	0	0	0	0
X	15589698	rs757816663	C	T	gnomAD Exomes	PASS	NA	c.1837+49G>A		c.1837+49G>A	intron_variant		2	137553	1.45399e-05	0	0	0	11663	0	0	1	19715	0	0	0	4046	0	0	0	11364	0	0	0	13764	0	0	1	64227	0	0	0	3181	0	0	0	9593	0	0
X	15589699	rs1427658129	G	A	gnomAD Exomes,gnomAD Genomes	PASS	PASS	c.1837+48C>T		c.1837+48C>T	intron_variant		2	160118	1.24908e-05	0	0	0	17518	0	0	1	20364	0	0	0	4304	0	0	0	12370	0	0	0	16453	0	0	1	75379	0	0	0	4001	0	0	0	9729	0	0
X	15589700	rs765467405	A	C	gnomAD Exomes	PASS	NA	c.1837+47T>G		c.1837+47T>G	intron_variant		1	138482	7.22116e-06	0	0	1	11636	0	0	0	19759	0	0	0	4177	0	0	0	11365	0	0	0	13848	0	0	0	64712	0	0	0	3207	0	0	0	9778	0	0
X	15589701	rs367888640	A	C	gnomAD Exomes,gnomAD Genomes	PASS	PASS	c.1837+46T>G		c.1837+46T>G	intron_variant		6	160586	3.73632e-05	0	0	0	17514	0	0	0	20393	0	0	0	4366	0	0	0	12351	0	0	0	16514	0	0	6	75649	0	0	0	4012	0	0	0	9787	0	0
X	15589702	rs4646169	G	A	gnomAD Exomes,gnomAD Genomes	PASS	PASS	c.1837+45C>T		c.1837+45C>T	intron_variant		268	160695	0.00166776	2	71	249	17478	2	63	12	20402	0	5	0	4412	0	0	0	12312	0	0	0	16534	0	0	6	75739	0	3	1	4015	0	0	0	9803	0	0
X	15589715		G	A	gnomAD Exomes	PASS	NA	c.1837+32C>T		c.1837+32C>T	intron_variant		1	147401	6.78421e-06	0	0	0	11828	0	0	0	21607	0	0	0	4978	0	0	0	11824	0	0	0	14473	0	0	1	68163	0	0	0	3461	0	0	0	11067	0	0
X	15589725	rs4646168	C	G	gnomAD Exomes,gnomAD Genomes	PASS	PASS	c.1837+22G>C		c.1837+22G>C	intron_variant		2399	176579	0.013586	98	586	2182	18026	97	526	149	23653	1	28	0	5717	0	0	0	13234	0	0	0	17404	0	0	31	81673	0	17	27	4507	0	8	10	12365	0	7
X	15589725	rs4646168	C	T	gnomAD Exomes	PASS	NA	c.1837+22G>A		c.1837+22G>A	intron_variant		1	154639	6.46667e-06	0	0	0	12178	0	0	1	23028	0	0	0	5535	0	0	0	12242	0	0	0	14782	0	0	0	70810	0	0	0	3699	0	0	0	12365	0	0
X	15589729	rs368695026	T	C	gnomAD Exomes	PASS	NA	c.1837+18A>G		c.1837+18A>G	intron_variant		3	156448	1.91757e-05	0	0	0	12235	0	0	0	23301	0	0	0	5683	0	0	0	12339	0	0	0	14869	0	0	3	71576	0	0	0	3749	0	0	0	12696	0	0
X	15589735	rs1299399922	G	T	gnomAD Exomes	PASS	NA	c.1837+12C>A		c.1837+12C>A	intron_variant		1	160829	6.21778e-06	0	1	0	12398	0	0	0	23954	0	0	0	6005	0	0	0	12600	0	0	0	15069	0	0	1	73291	0	1	0	3872	0	0	0	13640	0	0
X	15589737	rs769144932	G	C	gnomAD Exomes	PASS	NA	c.1837+10C>G		c.1837+10C>G	intron_variant		7	163072	4.29258e-05	0	4	0	12469	0	0	0	24473	0	0	0	6140	0	0	7	12773	0	4	0	15153	0	0	0	74071	0	0	0	3936	0	0	0	14057	0	0
X	15589738	rs1316882294	TG	T	gnomAD Exomes,gnomAD Genomes	PASS	PASS	c.1837+8delC		c.1837+8delC	splice_region_variant		135	185008	0.000729698	0	32	120	18374	0	27	11	25059	0	5	0	6295	0	0	0	13753	0	0	0	17788	0	0	2	84947	0	0	2	4743	0	0	0	14049	0	0
X	15589759	rs747988885	C	T	gnomAD Exomes	PASS	NA	p.Asp609Asn	p.Asp609Asn	c.1825G>A	missense_variant		3	174558	1.71863e-05	0	2	2	12913	0	2	0	26221	0	0	0	6897	0	0	0	13439	0	0	0	15628	0	0	1	78443	0	0	0	4264	0	0	0	16753	0	0
X	15589761	rs1201908212	G	A	gnomAD Exomes	PASS	NA	p.Thr608Ile	p.Thr608Ile	c.1823C>T	missense_variant		1	176175	5.67617e-06	0	1	0	12941	0	0	0	26440	0	0	0	7013	0	0	0	13516	0	0	0	15683	0	0	0	79067	0	0	0	4308	0	0	1	17207	0	1
X	15589793	rs145437639	G	T	gnomAD Exomes,gnomAD Genomes	PASS	PASS	p.Asp597Glu	p.Asp597Glu	c.1791C>A	missense_variant		25	202649	0.000123366	0	7	23	18851	0	7	0	27546	0	0	0	7565	0	0	0	14644	0	0	0	18545	0	0	2	91764	0	0	0	5241	0	0	0	18493	0	0
X	15589801	rs148036434	G	C	gnomAD Exomes	PASS	NA	p.Leu595Val	p.Leu595Val	c.1783C>G	missense_variant		3	181366	1.65411e-05	0	1	0	13045	0	0	0	27007	0	0	0	7414	0	0	0	13686	0	0	0	15966	0	0	3	81162	0	1	0	4444	0	0	0	18642	0	0
X	15589806	rs140857723	G	T	gnomAD Exomes,gnomAD Genomes	PASS	PASS	p.Thr593Asn	p.Thr593Asn	c.1778C>A	missense_variant		3	203470	1.47442e-05	0	1	3	18873	0	1	0	27657	0	0	0	7610	0	0	0	14689	0	0	0	18590	0	0	0	92078	0	0	0	5257	0	0	0	18716	0	0
X	15589817	rs775671955	C	T	gnomAD Exomes	PASS	NA	p.Glu589Glu	c.1767G>A(p.=)	c.1767G>A	synonymous_variant		1	182245	5.48712e-06	0	0	0	13085	0	0	0	27166	0	0	0	7462	0	0	1	13753	0	0	0	15993	0	0	0	81447	0	0	0	4483	0	0	0	18856	0	0
X	15589818	rs1481648983	T	C	gnomAD Exomes	PASS	NA	p.Glu589Gly	p.Glu589Gly	c.1766A>G	missense_variant		1	182323	5.48477e-06	0	0	0	13094	0	0	0	27177	0	0	0	7464	0	0	0	13766	0	0	1	15997	0	0	0	81480	0	0	0	4486	0	0	0	18859	0	0
X	15589821	rs760929786	A	G	gnomAD Exomes	PASS	NA	p.Phe588Ser	p.Phe588Ser	c.1763T>C	missense_variant		1	182398	5.48252e-06	0	0	0	13100	0	0	1	27207	0	0	0	7466	0	0	0	13767	0	0	0	16000	0	0	0	81494	0	0	0	4487	0	0	0	18877	0	0
X	15589823	rs1423623219	G	A	gnomAD Exomes	PASS	NA	p.Tyr587Tyr	c.1761C>T(p.=)	c.1761C>T	synonymous_variant		1	182418	5.48192e-06	0	0	0	13112	0	0	0	27206	0	0	0	7462	0	0	0	13758	0	0	0	15999	0	0	1	81509	0	0	0	4487	0	0	0	18885	0	0
X	15589828	rs768685219	T	A	gnomAD Exomes,gnomAD Genomes	PASS	PASS	p.Asn586Tyr	p.Asn586Tyr	c.1756A>T	missense_variant		2	204321	9.78852e-06	0	0	0	18957	0	0	0	27844	0	0	0	7641	0	0	0	14772	0	0	2	18613	0	0	0	92309	0	0	0	5290	0	0	0	18895	0	0
X	15589830	rs1173089368	A	G	gnomAD Exomes	PASS	NA	p.Leu585Pro	p.Leu585Pro	c.1754T>C	missense_variant		1	182499	5.47948e-06	0	0	0	13116	0	0	0	27223	0	0	0	7462	0	0	1	13773	0	0	0	16002	0	0	0	81539	0	0	0	4493	0	0	0	18891	0	0
X	15589832	rs776791252	C	T	gnomAD Exomes	PASS	NA	p.Leu584Leu	c.1752G>A(p.=)	c.1752G>A	synonymous_variant		1	182445	5.4811e-06	0	0	0	13112	0	0	0	27214	0	0	0	7461	0	0	0	13777	0	0	0	16002	0	0	1	81526	0	0	0	4489	0	0	0	18864	0	0
X	15589838	rs372924787	C	A	gnomAD Exomes,gnomAD Genomes	PASS	PASS	p.Arg582Ser	p.Arg582Ser	c.1746G>T	missense_variant		3	204357	1.46802e-05	0	0	3	18947	0	0	0	27860	0	0	0	7635	0	0	0	14786	0	0	0	18616	0	0	0	92331	0	0	0	5293	0	0	0	18889	0	0
X	15589839	rs150172355	C	T	gnomAD Exomes	PASS	NA	p.Arg582Lys	p.Arg582Lys	c.1745G>A	missense_variant		3	182540	1.64348e-05	0	0	0	13115	0	0	0	27235	0	0	0	7459	0	0	0	13784	0	0	0	16000	0	0	3	81559	0	0	0	4495	0	0	0	18893	0	0
X	15589861	rs1367658189	C	T	gnomAD Exomes	PASS	NA	p.Gly575Arg	p.Gly575Arg	c.1723G>A	missense_variant		1	182216	5.48799e-06	0	0	0	13088	0	0	0	27158	0	0	0	7443	0	0	0	13770	0	0	0	15991	0	0	1	81442	0	0	0	4488	0	0	0	18836	0	0
X	15589864	rs1406604641	C	T	gnomAD Exomes	PASS	NA	p.Val574Ile	p.Val574Ile	c.1720G>A	missense_variant		1	182122	5.49082e-06	0	1	0	13097	0	0	0	27128	0	0	0	7442	0	0	0	13759	0	0	0	15992	0	0	0	81407	0	0	0	4486	0	0	1	18811	0	1
X	15589866	rs1303528080	A	G	gnomAD Exomes	PASS	NA	p.Val573Ala	p.Val573Ala	c.1718T>C	missense_variant		2	182139	1.09806e-05	0	1	0	13097	0	0	0	27128	0	0	0	7441	0	0	2	13753	0	1	0	15987	0	0	0	81437	0	0	0	4488	0	0	0	18808	0	0
X	15589875	rs1305384714	A	G	gnomAD Genomes	NA	PASS	p.Leu570Ser	p.Leu570Ser	c.1709T>C	missense_variant		1	21745	4.59876e-05	0	0	0	5810	0	0	0	615	0	0	0	178	0	0	0	990	0	0	0	2607	0	0	1	10747	0	0	0	798	0	0	0	0	0	0
X	15589880	rs1029163828	T	A	gnomAD Exomes	PASS	NA	p.Leu568Leu	c.1704A>T(p.=)	c.1704A>T	synonymous_variant		2	181877	1.09964e-05	0	1	0	13082	0	0	0	27104	0	0	0	7424	0	0	0	13739	0	0	0	15975	0	0	1	81297	0	1	0	4479	0	0	1	18777	0	0
X	15589885	rs1212751713	T	C	gnomAD Exomes	PASS	NA	p.Thr567Ala	p.Thr567Ala	c.1699A>G	missense_variant		1	180108	5.55222e-06	0	0	0	12999	0	0	0	26737	0	0	0	7342	0	0	0	13584	0	0	0	15927	0	0	1	80737	0	0	0	4407	0	0	0	18375	0	0
X	15589891	rs750955307	G	A	gnomAD Exomes	PASS	NA	p.Pro565Ser	p.Pro565Ser	c.1693C>T	missense_variant		1	179344	5.57588e-06	0	1	0	12975	0	0	0	26622	0	0	0	7304	0	0	0	13510	0	0	0	15907	0	0	1	80460	0	1	0	4389	0	0	0	18177	0	0
X	15589896	rs375352455	G	A	gnomAD Exomes	PASS	NA	p.Ser563Leu	p.Ser563Leu	c.1688C>T	missense_variant		1	177901	5.6211e-06	0	0	0	12892	0	0	0	26343	0	0	0	7243	0	0	0	13371	0	0	0	15876	0	0	1	79979	0	0	0	4340	0	0	0	17857	0	0
X	15589907	rs1016777825	C	G	gnomAD Exomes	PASS	NA	p.Arg559Ser	p.Arg559Ser	c.1677G>C	missense_variant		1	176230	5.6744e-06	0	0	0	12865	0	0	1	26063	0	0	0	7115	0	0	0	13274	0	0	0	15806	0	0	0	79364	0	0	0	4272	0	0	0	17471	0	0
X	15589924	rs1262928588	A	G	gnomAD Exomes	PASS	NA	c.1665-5T>C		c.1665-5T>C	splice_region_variant		1	169865	5.88703e-06	0	0	0	12708	0	0	0	24664	0	0	0	6602	0	0	0	12982	0	0	0	15555	0	0	1	77274	0	0	0	4087	0	0	0	15993	0	0
X	15589925	rs1246392714	CA	C	gnomAD Exomes,gnomAD Genomes	PASS	PASS	c.1665-7delT		c.1665-7delT	splice_region_variant		1049	185352	0.0056595	16	224	13	18255	0	4	889	24013	15	155	0	6465	0	0	44	13423	0	17	4	17886	0	1	43	85592	0	19	22	4641	1	5	34	15077	0	23
X	15589932	rs763395285	A	G	gnomAD Exomes	PASS	NA	c.1665-13T>C		c.1665-13T>C	intron_variant		1	167468	5.97129e-06	0	0	1	12667	0	0	0	24774	0	0	0	6377	0	0	0	12960	0	0	0	15413	0	0	0	76051	0	0	0	4032	0	0	0	15194	0	0
X	15589932	rs763395285	AG	A	gnomAD Exomes	PASS	NA	c.1665-14delC		c.1665-14delC	intron_variant		9	167468	5.37416e-05	0	6	0	12667	0	0	0	24774	0	0	0	6377	0	0	0	12960	0	0	0	15413	0	0	9	76051	0	6	0	4032	0	0	0	15194	0	0
X	15589941	rs777319397	AG	A	gnomAD Exomes	PASS	NA	c.1665-23delC		c.1665-23delC	intron_variant		2	163375	1.22418e-05	0	0	1	12574	0	0	1	24013	0	0	0	6029	0	0	0	12770	0	0	0	15219	0	0	0	74587	0	0	0	3914	0	0	0	14269	0	0
X	15589943	rs766898296	G	C	gnomAD Exomes	PASS	NA	c.1665-24C>G		c.1665-24C>G	intron_variant		12	157399	7.62394e-05	0	3	0	12373	0	0	12	22536	0	3	0	5609	0	0	0	12323	0	0	0	14927	0	0	0	72617	0	0	0	3719	0	0	0	13295	0	0
X	15589946	rs746533182	CT	C	gnomAD Exomes	PASS	NA	c.1665-28delA		c.1665-28delA	intron_variant		1	156007	6.40997e-06	0	1	0	12300	0	0	0	22226	0	0	0	5499	0	0	0	12257	0	0	0	14868	0	0	1	72114	0	1	0	3686	0	0	0	13057	0	0
X	15589952	rs1423371057	AG	A	gnomAD Exomes	PASS	NA	c.1665-34delC		c.1665-34delC	intron_variant		1	153727	6.50504e-06	0	0	0	12244	0	0	1	22166	0	0	0	5289	0	0	0	12273	0	0	0	14675	0	0	0	71080	0	0	0	3640	0	0	0	12360	0	0
X	15589953	rs751223747	G	A	gnomAD Exomes	PASS	NA	c.1665-34C>T		c.1665-34C>T	intron_variant		1	153493	6.51496e-06	0	1	0	12256	0	0	0	22129	0	0	0	5284	0	0	1	12235	0	1	0	14669	0	0	0	70954	0	0	0	3621	0	0	0	12345	0	0
X	15589954	rs754706920	G	A	gnomAD Exomes,gnomAD Genomes	PASS	PASS	c.1665-35C>T		c.1665-35C>T	intron_variant		7	174549	4.01034e-05	0	0	0	18069	0	0	7	22551	0	0	0	5400	0	0	0	13172	0	0	0	17242	0	0	0	81451	0	0	0	4411	0	0	0	12253	0	0
X	15589962		G	GAT	gnomAD Genomes	NA	PASS	c.1665-45_1665-44dupAT		c.1665-45_1665-44dupAT	intron_variant		1	21955	4.55477e-05	0	0	1	5892	0	0	0	620	0	0	0	181	0	0	0	999	0	0	0	2619	0	0	0	10832	0	0	0	812	0	0	0	0	0	0
X	15589967	rs780512455	A	C	gnomAD Exomes	PASS	NA	c.1665-48T>G		c.1665-48T>G	intron_variant		2	134146	1.49091e-05	0	2	0	11539	0	0	0	17036	0	0	0	3827	0	0	0	11209	0	0	0	13426	0	0	2	64103	0	2	0	3011	0	0	0	9995	0	0
X	15589971	rs752258864	A	G	gnomAD Exomes	PASS	NA	c.1665-52T>C		c.1665-52T>C	intron_variant		1	135038	7.40532e-06	0	0	0	11587	0	0	0	17184	0	0	0	3908	0	0	0	11226	0	0	0	13502	0	0	1	64494	0	0	0	3034	0	0	0	10103	0	0
X	15589978	rs4646167	C	T	gnomAD Genomes	NA	PASS	c.1665-59G>A		c.1665-59G>A	intron_variant		375	21918	0.0171092	7	127	364	5850	7	126	2	617	0	0	0	183	0	0	0	997	0	0	0	2616	0	0	3	10850	0	1	6	805	0	0	0	0	0	0
X	15589992	rs1165729635	G	A	gnomAD Genomes	NA	PASS	c.1665-73C>T		c.1665-73C>T	intron_variant		1	21908	4.56454e-05	0	0	1	5863	0	0	0	617	0	0	0	185	0	0	0	998	0	0	0	2621	0	0	0	10819	0	0	0	805	0	0	0	0	0	0
X	15590272	rs1361283016	A	G	gnomAD Genomes	NA	PASS	c.1664+52T>C		c.1664+52T>C	intron_variant		1	22018	4.54174e-05	0	1	0	5905	0	0	0	618	0	0	0	185	0	0	0	998	0	0	0	2615	0	0	1	10895	0	1	0	802	0	0	0	0	0	0
X	15590275	rs755647366	A	G	gnomAD Exomes	PASS	NA	c.1664+49T>C		c.1664+49T>C	intron_variant		8	162704	4.9169e-05	0	0	0	12692	0	0	7	23556	0	0	0	6129	0	0	0	12827	0	0	0	14723	0	0	0	74792	0	0	1	3950	0	0	0	14035	0	0
X	15590279	rs777753461	A	G	gnomAD Exomes	PASS	NA	c.1664+45T>C		c.1664+45T>C	intron_variant		1	167347	5.97561e-06	0	1	0	12805	0	0	0	24691	0	0	0	6471	0	0	0	13073	0	0	0	14992	0	0	1	76303	0	1	0	4103	0	0	0	14909	0	0
X	15590284	rs749275513	G	A	gnomAD Exomes	PASS	NA	c.1664+40C>T		c.1664+40C>T	intron_variant		17	169280	0.000100425	0	4	0	12840	0	0	17	24980	0	4	0	6625	0	0	0	13147	0	0	0	15115	0	0	0	76959	0	0	0	4158	0	0	0	15456	0	0
X	15590297	rs369635645	G	C	gnomAD Exomes	PASS	NA	c.1664+27C>G		c.1664+27C>G	intron_variant		1	176388	5.66932e-06	0	0	0	12994	0	0	0	26271	0	0	0	7136	0	0	0	13497	0	0	0	15595	0	0	1	79306	0	0	0	4332	0	0	0	17257	0	0
X	15590297	rs369635645	G	T	gnomAD Exomes,gnomAD Genomes	PASS	PASS	c.1664+27C>A		c.1664+27C>A	intron_variant		4	198367	2.01646e-05	0	3	0	18892	0	0	0	26887	0	0	0	7316	0	0	0	14501	0	0	0	18205	0	0	4	90172	0	3	0	5137	0	0	0	17257	0	0
X	15590298	rs1036356741	G	A	gnomAD Genomes	NA	PASS	c.1664+26C>T		c.1664+26C>T	intron_variant		1	21977	4.55021e-05	0	0	1	5895	0	0	0	618	0	0	0	180	0	0	0	996	0	0	0	2614	0	0	0	10868	0	0	0	806	0	0	0	0	0	0
X	15590330	rs899455705	T	G	gnomAD Exomes,gnomAD Genomes	PASS	PASS	p.Lys553Thr	p.Lys553Thr	c.1658A>C	missense_variant		2	203145	9.84518e-06	0	1	2	19016	0	1	0	27534	0	0	0	7606	0	0	0	14709	0	0	0	18555	0	0	0	91953	0	0	0	5243	0	0	0	18529	0	0
X	15590348	rs373025684	G	A	gnomAD Exomes	PASS	NA	p.Ser547Phe	p.Ser547Phe	c.1640C>T	missense_variant		1	182130	5.49058e-06	0	0	0	13114	0	0	0	27146	0	0	0	7465	0	0	1	13775	0	0	0	15979	0	0	0	81398	0	0	0	4472	0	0	0	18781	0	0
X	15590348	rs373025684	G	C	gnomAD Exomes,gnomAD Genomes	PASS	PASS	p.Ser547Cys	p.Ser547Cys	c.1640C>G	missense_variant		43	204188	0.00021059	0	19	0	19033	0	0	4	27765	0	2	0	7646	0	0	0	14769	0	0	1	18608	0	0	36	92304	0	17	2	5282	0	0	0	18781	0	0
X	15590351	rs756905974	T	C	gnomAD Exomes	PASS	NA	p.Asn546Ser	p.Asn546Ser	c.1637A>G	missense_variant		1	182287	5.48585e-06	0	0	0	13125	0	0	0	27174	0	0	0	7464	0	0	0	13781	0	0	0	15991	0	0	0	81453	0	0	0	4482	0	0	1	18817	0	0
X	15590352	rs761944150	T	C	gnomAD Exomes,gnomAD Genomes	PASS	PASS	p.Asn546Asp	p.Asn546Asp	c.1636A>G	missense_variant		8	204262	3.91654e-05	0	1	7	19030	0	0	0	27784	0	0	0	7642	0	0	0	14782	0	0	0	18613	0	0	1	92352	0	1	0	5288	0	0	0	18771	0	0
X	15590357	rs769821600	A	T	gnomAD Exomes	PASS	NA	p.Ile544Asn	p.Ile544Asn	c.1631T>A	missense_variant		1	182577	5.47714e-06	0	0	0	13142	0	0	0	27255	0	0	0	7465	0	0	0	13814	0	0	0	15994	0	0	1	81558	0	0	0	4493	0	0	0	18856	0	0
X	15590366	rs889263894	T	A	gnomAD Exomes,gnomAD Genomes	PASS	PASS	p.Lys541Ile	p.Lys541Ile	c.1622A>T	missense_variant		2	204940	9.75895e-06	0	0	2	19057	0	0	0	27944	0	0	0	7659	0	0	0	14829	0	0	0	18631	0	0	0	92545	0	0	0	5315	0	0	0	18960	0	0
X	15590375	rs1315545082	G	A	gnomAD Exomes	PASS	NA	p.Pro538Leu	p.Pro538Leu	c.1613C>T	missense_variant		1	183023	5.46379e-06	0	0	0	13156	0	0	0	27359	0	0	0	7485	0	0	0	13837	0	0	0	15998	0	0	0	81661	0	0	0	4514	0	0	1	19013	0	0
X	15590387	rs773746588	T	C	gnomAD Exomes	PASS	NA	p.Lys534Arg	p.Lys534Arg	c.1601A>G	missense_variant		1	183104	5.46138e-06	0	1	0	13156	0	0	0	27370	0	0	0	7485	0	0	0	13839	0	0	0	15999	0	0	1	81704	0	1	0	4516	0	0	0	19035	0	0
X	15590394	rs763593286	C	T	gnomAD Exomes	PASS	NA	p.Ala532Thr	p.Ala532Thr	c.1594G>A	missense_variant		10	183048	5.46305e-05	0	5	0	13155	0	0	0	27354	0	0	0	7484	0	0	0	13839	0	0	0	15990	0	0	0	81688	0	0	0	4510	0	0	10	19028	0	5
X	15590404	rs766808999	T	C	gnomAD Exomes	PASS	NA	p.Ala528Ala	c.1584A>G(p.=)	c.1584A>G	synonymous_variant		1	183051	5.46296e-06	0	0	1	13152	0	0	0	27354	0	0	0	7485	0	0	0	13839	0	0	0	15994	0	0	0	81686	0	0	0	4513	0	0	0	19028	0	0
X	15590410	rs1176549305	T	C	gnomAD Genomes	NA	PASS	p.Gln526Gln	c.1578A>G(p.=)	c.1578A>G	synonymous_variant		1	21993	4.5469e-05	0	0	1	5873	0	0	0	621	0	0	0	180	0	0	0	997	0	0	0	2625	0	0	0	10886	0	0	0	811	0	0	0	0	0	0
X	15590425	rs751987956	G	A	gnomAD Exomes	PASS	NA	p.Tyr521Tyr	c.1563C>T(p.=)	c.1563C>T	synonymous_variant		2	182747	1.09441e-05	0	0	0	13139	0	0	2	27307	0	0	0	7472	0	0	0	13806	0	0	0	15959	0	0	0	81591	0	0	0	4504	0	0	0	18969	0	0
X	15590427	rs759200680	A	G	gnomAD Exomes	PASS	NA	p.Tyr521His	p.Tyr521His	c.1561T>C	missense_variant		1	182711	5.47312e-06	0	0	0	13140	0	0	0	27288	0	0	0	7474	0	0	0	13815	0	0	0	15967	0	0	1	81585	0	0	0	4500	0	0	0	18942	0	0
X	15590432	rs1445263977	G	A	gnomAD Exomes	PASS	NA	p.Thr519Ile	p.Thr519Ile	c.1556C>T	missense_variant		1	182390	5.48276e-06	0	1	0	13117	0	0	0	27225	0	0	0	7472	0	0	0	13786	0	0	0	15946	0	0	1	81481	0	1	0	4488	0	0	0	18875	0	0
X	15590435	rs1158307424	C	G	gnomAD Exomes	PASS	NA	p.Arg518Thr	p.Arg518Thr	c.1553G>C	missense_variant		1	182136	5.4904e-06	0	1	0	13115	0	0	0	27181	0	0	0	7456	0	0	0	13773	0	0	0	15931	0	0	0	81370	0	0	0	4481	0	0	1	18829	0	1
X	15590437	rs1406026054	T	G	gnomAD Exomes	PASS	NA	p.Thr517Thr	c.1551A>C(p.=)	c.1551A>C	synonymous_variant		1	182116	5.49101e-06	0	0	0	13115	0	0	0	27169	0	0	0	7452	0	0	0	13764	0	0	0	15924	0	0	1	81384	0	0	0	4482	0	0	0	18826	0	0
X	15590454	rs767194965	G	GGA	gnomAD Exomes	PASS	NA	c.1542-10_1542-9dupTC		c.1542-10_1542-9dupTC	intron_variant		1	179829	5.56084e-06	0	0	0	13084	0	0	0	26751	0	0	0	7280	0	0	1	13671	0	0	0	15806	0	0	0	80670	0	0	0	4427	0	0	0	18140	0	0
X	15590454	rs767194965	G	A	gnomAD Exomes	PASS	NA	c.1542-8C>T		c.1542-8C>T	splice_region_variant		12	179829	6.67301e-05	0	3	0	13084	0	0	4	26751	0	1	0	7280	0	0	0	13671	0	0	0	15806	0	0	7	80670	0	2	1	4427	0	0	0	18140	0	0
X	15590457	rs752350597	G	A	gnomAD Exomes	PASS	NA	c.1542-11C>T		c.1542-11C>T	intron_variant		2	178597	1.11984e-05	0	1	0	13052	0	0	0	26482	0	0	0	7191	0	0	0	13591	0	0	0	15758	0	0	0	80274	0	0	0	4399	0	0	2	17850	0	1
X	15590459	rs1345789365	C	G	gnomAD Exomes	PASS	NA	c.1542-13G>C		c.1542-13G>C	intron_variant		1	176468	5.66675e-06	0	1	0	12962	0	0	0	26090	0	0	0	7080	0	0	1	13381	0	1	0	15688	0	0	0	79567	0	0	0	4315	0	0	0	17385	0	0
X	15590465	rs1384401290	A	G	gnomAD Exomes,gnomAD Genomes	PASS	PASS	c.1542-19T>C		c.1542-19T>C	intron_variant		2	199657	1.00172e-05	0	0	0	18904	0	0	0	26991	0	0	0	7310	0	0	0	14562	0	0	0	18287	0	0	2	90849	0	0	0	5178	0	0	0	17576	0	0
X	15590473	rs374990263	A	C	gnomAD Exomes,gnomAD Genomes	PASS	PASS	c.1542-27T>G		c.1542-27T>G	intron_variant		3	198858	1.50861e-05	0	2	0	18894	0	0	1	27012	0	1	0	7256	0	0	0	14557	0	0	0	18126	0	0	2	90531	0	1	0	5175	0	0	0	17307	0	0
X	15590479	rs369311079	C	T	gnomAD Exomes	PASS	NA	c.1542-33G>A		c.1542-33G>A	intron_variant		4	174560	2.29148e-05	0	1	0	12995	0	0	0	26108	0	0	0	6876	0	0	0	13497	0	0	0	15269	0	0	4	78801	0	1	0	4291	0	0	0	16723	0	0
X	15590481	rs753737316	C	T	gnomAD Exomes	PASS	NA	c.1542-35G>A		c.1542-35G>A	intron_variant		9	174372	5.16138e-05	1	3	0	12984	0	0	0	26130	0	0	0	6878	0	0	1	13488	0	1	0	15244	0	0	2	78708	0	1	0	4284	0	0	6	16656	1	1
X	15590482	rs372629764	G	A	gnomAD Exomes	PASS	NA	c.1542-36C>T		c.1542-36C>T	intron_variant		3	173960	1.72453e-05	0	2	0	12977	0	0	0	26097	0	0	1	6852	0	0	0	13484	0	0	0	15161	0	0	2	78533	0	2	0	4271	0	0	0	16585	0	0
X	15590482	rs372629764	G	C	gnomAD Exomes,gnomAD Genomes	PASS	PASS	c.1542-36C>G		c.1542-36C>G	intron_variant		51	195720	0.000260576	0	12	0	18797	0	0	1	26701	0	1	0	7029	0	0	0	14473	0	0	5	17751	0	1	40	89310	0	9	5	5074	0	1	0	16585	0	0
X	15590484		G	A	gnomAD Exomes	PASS	NA	c.1542-38C>T		c.1542-38C>T	intron_variant		1	173521	5.76299e-06	0	1	0	12957	0	0	0	26061	0	0	0	6802	0	0	0	13452	0	0	0	15116	0	0	1	78417	0	1	0	4265	0	0	0	16451	0	0
X	15590485	rs1311915345	T	C	gnomAD Exomes	PASS	NA	c.1542-39A>G		c.1542-39A>G	intron_variant		1	173403	5.76691e-06	0	0	0	12965	0	0	1	26085	0	0	0	6791	0	0	0	13474	0	0	0	15108	0	0	0	78326	0	0	0	4261	0	0	0	16393	0	0
X	15590489	rs377075452	C	T	gnomAD Exomes	PASS	NA	c.1542-43G>A		c.1542-43G>A	intron_variant		1	170918	5.85076e-06	0	1	0	12900	0	0	0	25816	0	0	0	6607	0	0	0	13390	0	0	0	14842	0	0	1	77412	0	1	0	4199	0	0	0	15752	0	0
X	15590489	rs377075452	C	G	gnomAD Exomes	PASS	NA	c.1542-43G>C		c.1542-43G>C	intron_variant		2	170918	1.17015e-05	0	1	0	12900	0	0	2	25816	0	1	0	6607	0	0	0	13390	0	0	0	14842	0	0	0	77412	0	0	0	4199	0	0	0	15752	0	0
X	15591442	rs781459186	G	A	gnomAD Exomes	PASS	NA	c.1541+48C>T		c.1541+48C>T	intron_variant		3	110973	2.70336e-05	0	1	0	9850	0	0	0	11997	0	0	0	3153	0	0	0	7981	0	0	0	12914	0	0	3	55615	0	1	0	2237	0	0	0	7226	0	0
X	15591451	rs748367200	C	A	gnomAD Exomes	PASS	NA	c.1541+39G>T		c.1541+39G>T	intron_variant		1	121194	8.25123e-06	0	1	0	10451	0	0	0	14688	0	0	0	3769	0	0	0	8929	0	0	0	13585	0	0	1	59124	0	1	0	2590	0	0	0	8058	0	0
X	15591451	rs748367200	C	G	gnomAD Exomes	PASS	NA	c.1541+39G>C		c.1541+39G>C	intron_variant		4	121194	3.30049e-05	0	0	0	10451	0	0	4	14688	0	0	0	3769	0	0	0	8929	0	0	0	13585	0	0	0	59124	0	0	0	2590	0	0	0	8058	0	0
X	15591451	rs748367200	C	T	gnomAD Exomes	PASS	NA	c.1541+39G>A		c.1541+39G>A	intron_variant		13	121194	0.000107266	1	2	0	10451	0	0	11	14688	1	2	0	3769	0	0	0	8929	0	0	0	13585	0	0	1	59124	0	0	1	2590	0	0	0	8058	0	0
X	15591456	rs745488021	G	T	gnomAD Exomes	PASS	NA	c.1541+34C>A		c.1541+34C>A	intron_variant		2	122050	1.63867e-05	0	1	0	10386	0	0	0	14787	0	0	0	3932	0	0	0	8876	0	0	0	13717	0	0	2	59455	0	1	0	2579	0	0	0	8318	0	0
X	15591465	rs749761909	C	G	gnomAD Exomes	PASS	NA	c.1541+25G>C		c.1541+25G>C	intron_variant		1	125708	7.95494e-06	0	1	0	10423	0	0	0	15531	0	0	0	4313	0	0	0	9014	0	0	0	14039	0	0	1	60883	0	1	0	2730	0	0	0	8775	0	0
X	15591471		C	T	gnomAD Exomes	PASS	NA	c.1541+19G>A		c.1541+19G>A	intron_variant		1	129673	7.71171e-06	0	0	0	10587	0	0	0	16396	0	0	0	4620	0	0	0	9244	0	0	0	14296	0	0	1	62261	0	0	0	2869	0	0	0	9400	0	0
X	15591473	rs771571121	A	G	gnomAD Exomes	PASS	NA	c.1541+17T>C		c.1541+17T>C	intron_variant		2	130641	1.53091e-05	0	2	0	10651	0	0	0	16348	0	0	0	4699	0	0	2	9327	0	2	0	14313	0	0	0	62790	0	0	0	2901	0	0	0	9612	0	0
X	15591474	rs756717524	GA	G	gnomAD Exomes	PASS	NA	c.1541+15delT		c.1541+15delT	intron_variant		1	130497	7.66301e-06	0	0	0	10601	0	0	1	16313	0	0	0	4714	0	0	0	9250	0	0	0	14311	0	0	0	62764	0	0	0	2891	0	0	0	9653	0	0
X	15591475	rs775067761	A	G	gnomAD Exomes	PASS	NA	c.1541+15T>C		c.1541+15T>C	intron_variant		1	131275	7.6176e-06	0	0	0	10671	0	0	0	16388	0	0	0	4761	0	0	0	9340	0	0	0	14360	0	0	1	63080	0	0	0	2925	0	0	0	9750	0	0
X	15591476	rs1469062085	A	G	gnomAD Exomes,gnomAD Genomes	PASS	PASS	c.1541+14T>C		c.1541+14T>C	intron_variant		4	154114	2.59548e-05	0	0	1	16592	0	0	3	17219	0	0	0	4989	0	0	0	10445	0	0	0	16982	0	0	0	74273	0	0	0	3758	0	0	0	9856	0	0
X	15591479	rs1030535197	C	T	gnomAD Exomes	PASS	NA	c.1541+11G>A		c.1541+11G>A	intron_variant		1	132689	7.53642e-06	0	0	0	10731	0	0	0	16692	0	0	0	4852	0	0	0	9414	0	0	0	14445	0	0	1	63628	0	0	0	2956	0	0	0	9971	0	0
X	15591480	rs759966064	T	C	gnomAD Exomes	PASS	NA	c.1541+10A>G		c.1541+10A>G	intron_variant		1	133443	7.49384e-06	0	0	0	10779	0	0	0	16791	0	0	0	4905	0	0	0	9486	0	0	0	14475	0	0	0	63927	0	0	0	2985	0	0	1	10095	0	0
X	15591485	rs202137736	T	C	gnomAD Exomes	PASS	NA	c.1541+5A>G		c.1541+5A>G	splice_region_variant		21	136034	0.000154373	0	2	0	10885	0	0	0	17253	0	0	0	5105	0	0	18	9652	0	2	0	14606	0	0	0	64892	0	0	2	3051	0	0	1	10590	0	0
X	15591503	rs779199005	A	G	gnomAD Exomes	PASS	NA	p.Tyr510His	p.Tyr510His	c.1528T>C	missense_variant		1	145708	6.86304e-06	0	0	0	11071	0	0	1	19354	0	0	0	5873	0	0	0	10033	0	0	0	15142	0	0	0	68522	0	0	0	3318	0	0	0	12395	0	0
X	15591514	rs775181355	A	G	gnomAD Exomes	PASS	NA	p.Val506Ala	p.Val506Ala	c.1517T>C	missense_variant		1	152427	6.56052e-06	0	1	0	11325	0	0	0	20855	0	0	0	6252	0	0	0	10485	0	0	0	15392	0	0	1	71093	0	1	0	3509	0	0	0	13516	0	0
X	15591519	rs1285805675	G	T	gnomAD Genomes	NA	PASS	p.Phe504Leu	p.Phe504Leu	c.1512C>A	missense_variant		1	21595	4.6307e-05	0	0	0	5732	0	0	0	618	0	0	0	178	0	0	0	977	0	0	0	2595	0	0	1	10693	0	0	0	802	0	0	0	0	0	0
X	15591521	rs760281053	A	T	gnomAD Exomes	PASS	NA	p.Phe504Ile	p.Phe504Ile	c.1510T>A	missense_variant		2	157699	1.26824e-05	0	0	0	11623	0	0	0	21995	0	0	0	6542	0	0	0	10976	0	0	0	15545	0	0	2	73096	0	0	0	3671	0	0	0	14251	0	0
X	15591522	rs748701949	C	T	gnomAD Exomes	PASS	NA	p.Leu503Leu	c.1509G>A(p.=)	c.1509G>A	synonymous_variant		1	157619	6.34441e-06	0	0	0	11600	0	0	0	21984	0	0	0	6543	0	0	0	10944	0	0	0	15539	0	0	0	73080	0	0	0	3662	0	0	1	14267	0	0
X	15591528	rs368996871	T	C	gnomAD Exomes	PASS	NA	p.Ala501Ala	c.1503A>G(p.=)	c.1503A>G	synonymous_variant		1	159503	6.26947e-06	0	1	0	11794	0	0	0	22314	0	0	0	6613	0	0	0	11152	0	0	0	15575	0	0	1	73847	0	1	0	3727	0	0	0	14481	0	0
X	15591530	rs140473595	C	T	gnomAD Exomes,gnomAD Genomes	PASS	PASS	p.Ala501Thr	p.Ala501Thr	c.1501G>A	missense_variant		4	180457	2.21659e-05	0	0	0	17456	0	0	0	22805	0	0	0	6772	0	0	0	12041	0	0	0	18156	0	0	4	84290	0	0	0	4509	0	0	0	14428	0	0
X	15591534	rs1246309926	G	A	gnomAD Exomes	PASS	NA	p.Asp499Asp	c.1497C>T(p.=)	c.1497C>T	synonymous_variant		1	159971	6.25113e-06	0	1	0	11810	0	0	0	22438	0	0	0	6643	0	0	0	11169	0	0	0	15581	0	0	1	74000	0	1	0	3754	0	0	0	14576	0	0
X	15591550	rs765152220	T	A	gnomAD Exomes	PASS	NA	p.Asp494Val	p.Asp494Val	c.1481A>T	missense_variant		8	161362	4.9578e-05	0	3	0	11828	0	0	0	22763	0	0	0	6745	0	0	0	11270	0	0	0	15630	0	0	4	74469	0	1	0	3778	0	0	4	14879	0	2
X	15591560	rs750415079	C	T	gnomAD Exomes	PASS	NA	p.Val491Met	p.Val491Met	c.1471G>A	missense_variant		1	159026	6.28828e-06	0	1	0	11643	0	0	0	22415	0	0	0	6612	0	0	0	11064	0	0	0	15555	0	0	0	73505	0	0	1	3714	0	1	0	14518	0	0
X	15591568	rs200973492	A	G	gnomAD Exomes	PASS	NA	p.Val488Ala	p.Val488Ala	c.1463T>C	missense_variant		1	158104	6.32495e-06	0	0	1	11663	0	0	0	22256	0	0	0	6523	0	0	0	11011	0	0	0	15498	0	0	0	73143	0	0	0	3680	0	0	0	14330	0	0
X	15591573	rs1480725606	C	A	gnomAD Exomes	PASS	NA	p.Gly486Gly	c.1458G>T(p.=)	c.1458G>T	synonymous_variant		1	155445	6.43314e-06	0	1	0	11538	0	0	0	21595	0	0	0	6380	0	0	0	10779	0	0	0	15429	0	0	0	72207	0	0	0	3596	0	0	1	13921	0	1
X	15591582	rs779752560	C	T	gnomAD Exomes	PASS	NA	p.Glu483Glu	c.1449G>A(p.=)	c.1449G>A	synonymous_variant		1	150892	6.62726e-06	0	0	0	11398	0	0	0	20705	0	0	0	6076	0	0	0	10487	0	0	0	15263	0	0	1	70414	0	0	0	3460	0	0	0	13089	0	0
X	15591582	rs779752560	C	G	gnomAD Exomes	PASS	NA	p.Glu483Asp	p.Glu483Asp	c.1449G>C	missense_variant		7	150892	4.63908e-05	0	0	0	11398	0	0	7	20705	0	0	0	6076	0	0	0	10487	0	0	0	15263	0	0	0	70414	0	0	0	3460	0	0	0	13089	0	0
X	15591586	rs748359955	C	T	gnomAD Exomes,gnomAD Genomes	PASS	PASS	p.Arg482Gln	p.Arg482Gln	c.1445G>A	missense_variant		3	170367	1.7609e-05	0	1	1	17124	0	0	0	21058	0	0	0	6101	0	0	0	11376	0	0	0	17702	0	0	2	80144	0	1	0	4229	0	0	0	12633	0	0
X	15591618	rs747127882	G	C	gnomAD Exomes	PASS	NA	c.1443-30C>G		c.1443-30C>G	intron_variant		3	126681	2.36815e-05	0	0	0	10670	0	0	0	15619	0	0	0	4327	0	0	0	9156	0	0	0	13849	0	0	0	61105	0	0	0	2801	0	0	3	9154	0	0
X	15591630	rs781578815	C	CCATCAAAAG	gnomAD Exomes	PASS	NA	c.1443-43_1443-42insCTTTTGATG		c.1443-43_1443-42insCTTTTGATG	intron_variant		1	117979	8.47608e-06	0	1	0	10219	0	0	0	13376	0	0	0	3717	0	0	0	8499	0	0	0	13223	0	0	0	58111	0	0	0	2465	0	0	1	8369	0	1
X	15591634	rs777933888	C	T	gnomAD Exomes	PASS	NA	c.1443-46G>A		c.1443-46G>A	intron_variant		1	112743	8.86973e-06	0	1	0	9943	0	0	0	12290	0	0	0	3350	0	0	0	8159	0	0	0	12732	0	0	1	56120	0	1	0	2332	0	0	0	7817	0	0
X	15591656	rs1156427354	G	A	gnomAD Genomes	NA	PASS	c.1443-68C>T		c.1443-68C>T	intron_variant		1	20563	4.8631e-05	0	1	1	5496	0	1	0	564	0	0	0	166	0	0	0	925	0	0	0	2430	0	0	0	10233	0	0	0	749	0	0	0	0	0	0
X	15591662	rs4646192	C	T	gnomAD Genomes	NA	PASS	c.1443-74G>A		c.1443-74G>A	intron_variant		63	20174	0.00312283	0	12	1	5391	0	1	2	556	0	1	0	168	0	0	0	889	0	0	20	2383	0	3	36	10049	0	7	4	738	0	0	0	0	0	0
X	15593714	rs1428424889	C	T	gnomAD Genomes	NA	PASS	c.1442+75G>A		c.1442+75G>A	intron_variant		1	21955	4.55477e-05	0	1	0	5894	0	0	0	615	0	0	0	182	0	0	1	996	0	1	0	2602	0	0	0	10856	0	0	0	810	0	0	0	0	0	0
X	15593727	rs1168857037	C	G	gnomAD Genomes	NA	PASS	c.1442+62G>C		c.1442+62G>C	intron_variant		1	21916	4.56288e-05	0	0	1	5880	0	0	0	619	0	0	0	182	0	0	0	998	0	0	0	2586	0	0	0	10847	0	0	0	804	0	0	0	0	0	0
X	15593752		A	T	gnomAD Exomes	PASS	NA	c.1442+37T>A		c.1442+37T>A	intron_variant		1	153227	6.52626e-06	0	0	0	12225	0	0	0	22925	0	0	0	5525	0	0	0	12136	0	0	0	14342	0	0	1	70472	0	0	0	3683	0	0	0	11919	0	0
X	15593765	rs1268886094	CTGATTGCATATTCAT	C	gnomAD Exomes	PASS	NA	c.1442+9_1442+23delATGAATATGCAATCA		c.1442+9_1442+23delATGAATATGCAATCA	intron_variant		1	158534	6.3078e-06	0	0	0	12399	0	0	1	23496	0	0	0	5918	0	0	0	12385	0	0	0	14811	0	0	0	72733	0	0	0	3832	0	0	0	12960	0	0
X	15593783	rs1291385088	A	G	gnomAD Exomes	PASS	NA	c.1442+6T>C		c.1442+6T>C	splice_region_variant		1	165679	6.03577e-06	0	1	0	12586	0	0	0	24018	0	0	0	6448	0	0	1	12716	0	1	0	15338	0	0	0	75792	0	0	0	4044	0	0	0	14737	0	0
X	15593818	rs200499668	G	A	gnomAD Exomes	PASS	NA	p.Asp471Asp	c.1413C>T(p.=)	c.1413C>T	synonymous_variant		1	175944	5.68363e-06	0	1	0	12784	0	0	0	26017	0	0	0	7194	0	0	0	13192	0	0	0	15837	0	0	1	79309	0	1	0	4331	0	0	0	17280	0	0
X	15593829	rs191860450	T	C	gnomAD Exomes,gnomAD Genomes	PASS	PASS	p.Ile468Val	p.Ile468Val	c.1402A>G	missense_variant		168	200372	0.000838441	1	52	0	18817	0	0	0	27021	0	0	0	7505	0	0	164	14385	1	49	0	18518	0	0	2	90983	0	1	1	5207	0	1	1	17936	0	1
X	15593832	rs1270795706	C	T	gnomAD Exomes	PASS	NA	p.Glu467Lys	p.Glu467Lys	c.1399G>A	missense_variant		4	178371	2.24252e-05	0	1	0	12886	0	0	1	26421	0	1	0	7338	0	0	0	13380	0	0	0	15909	0	0	3	80106	0	0	0	4383	0	0	0	17948	0	0
X	15593835	rs774978137	C	A	gnomAD Exomes	PASS	NA	p.Gly466Trp	p.Gly466Trp	c.1396G>T	missense_variant		1	179425	5.57336e-06	0	0	0	12915	0	0	0	26664	0	0	0	7377	0	0	1	13444	0	0	0	15926	0	0	0	80406	0	0	0	4405	0	0	0	18288	0	0
X	15593836	rs746405119	T	C	gnomAD Exomes	PASS	NA	p.Lys465Lys	c.1395A>G(p.=)	c.1395A>G	synonymous_variant		4	179656	2.22648e-05	0	2	0	12933	0	0	0	26695	0	0	0	7385	0	0	0	13467	0	0	0	15933	0	0	4	80491	0	2	0	4408	0	0	0	18344	0	0
X	15593844	rs772445388	C	T	gnomAD Exomes	PASS	NA	p.Val463Ile	p.Val463Ile	c.1387G>A	missense_variant		1	179379	5.57479e-06	0	1	0	12873	0	0	0	26631	0	0	0	7396	0	0	0	13422	0	0	0	15937	0	0	0	80375	0	0	0	4393	0	0	1	18352	0	1
X	15593850	rs1476137643	A	G	gnomAD Exomes	PASS	NA	p.Trp461Arg	p.Trp461Arg	c.1381T>C	missense_variant		1	178619	5.59851e-06	0	0	0	12816	0	0	1	26490	0	0	0	7393	0	0	0	13289	0	0	0	15921	0	0	0	80079	0	0	0	4361	0	0	0	18270	0	0
X	15593851	rs981162998	C	T	gnomAD Exomes	PASS	NA	p.Arg460Arg	c.1380G>A(p.=)	c.1380G>A	synonymous_variant		5	178665	2.79853e-05	0	1	0	12806	0	0	4	26505	0	0	0	7394	0	0	0	13297	0	0	0	15929	0	0	1	80085	0	1	0	4360	0	0	0	18289	0	0
X	15593866	rs775744448	C	T	gnomAD Exomes	PASS	NA	p.Met455Ile	p.Met455Ile	c.1365G>A	missense_variant		1	176940	5.65163e-06	0	1	0	12693	0	0	0	26189	0	0	0	7348	0	0	0	13083	0	0	0	15908	0	0	0	79462	0	0	0	4304	0	0	1	17953	0	1
X	15593883	rs760321012	G	C	gnomAD Exomes	PASS	NA	p.Leu450Val	p.Leu450Val	c.1348C>G	missense_variant		1	174830	5.71984e-06	0	0	0	12557	0	0	0	25782	0	0	0	7280	0	0	0	12853	0	0	0	15879	0	0	1	78747	0	0	0	4257	0	0	0	17475	0	0
X	15593888	rs763655186	C	T	gnomAD Exomes	PASS	NA	p.Gly448Glu	p.Gly448Glu	c.1343G>A	missense_variant		1	173166	5.77481e-06	0	1	0	12494	0	0	0	25420	0	0	0	7201	0	0	1	12699	0	1	0	15849	0	0	0	78164	0	0	0	4199	0	0	0	17140	0	0
X	15593892	rs776328956	C	A	gnomAD Exomes,gnomAD Genomes	PASS	PASS	p.Val447Phe	p.Val447Phe	c.1339G>T	missense_variant		13	194483	6.68439e-05	0	2	0	18399	0	0	0	25889	0	0	0	7358	0	0	0	13636	0	0	5	18435	0	1	7	88807	0	0	1	4995	0	1	0	16964	0	0
X	15593893	rs1290769028	A	C	gnomAD Genomes	NA	PASS	p.Ile446Met	p.Ile446Met	c.1338T>G	missense_variant		1	22028	4.53968e-05	0	0	0	5933	0	0	0	620	0	0	0	178	0	0	0	994	0	0	0	2598	0	0	1	10895	0	0	0	810	0	0	0	0	0	0
X	15593896	rs761297461	C	T	gnomAD Exomes	PASS	NA	p.Thr445Thr	c.1335G>A(p.=)	c.1335G>A	synonymous_variant		2	171079	1.16905e-05	0	1	0	12403	0	0	1	24974	0	1	0	7107	0	0	0	12515	0	0	1	15804	0	0	0	77476	0	0	0	4142	0	0	0	16658	0	0
X	15593897	rs764772589	G	A	gnomAD Exomes	PASS	NA	p.Thr445Met	p.Thr445Met	c.1334C>T	missense_variant		1	170376	5.86937e-06	0	1	0	12360	0	0	0	24853	0	0	0	7088	0	0	0	12445	0	0	0	15791	0	0	0	77167	0	0	0	4125	0	0	1	16547	0	1
X	15593911	rs1017439564	G	C	gnomAD Exomes	PASS	NA	p.Leu440Leu	c.1320C>G(p.=)	c.1320C>G	synonymous_variant		1	164789	6.06837e-06	0	0	0	12194	0	0	0	23416	0	0	0	6668	0	0	0	12064	0	0	0	15602	0	0	1	75450	0	0	0	3948	0	0	0	15447	0	0
X	15593920	rs199569050	G	A	gnomAD Exomes	PASS	NA	p.Asn437Asn	c.1311C>T(p.=)	c.1311C>T	synonymous_variant		4	158551	2.52285e-05	0	0	0	11901	0	0	4	21883	0	0	0	6254	0	0	0	11641	0	0	0	15341	0	0	0	73414	0	0	0	3741	0	0	0	14376	0	0
X	15593945	rs377717225	A	G	gnomAD Exomes,gnomAD Genomes	PASS	PASS	c.1298-12T>C		c.1298-12T>C	intron_variant		7	175935	3.97874e-05	0	2	7	18029	0	2	0	22002	0	0	0	5863	0	0	0	12879	0	0	0	17418	0	0	0	82216	0	0	0	4478	0	0	0	13050	0	0
X	15593964	rs1292722574	A	T	gnomAD Exomes	PASS	NA	c.1298-31T>A		c.1298-31T>A	intron_variant		1	140768	7.10389e-06	0	0	0	11688	0	0	0	18942	0	0	0	4786	0	0	0	11138	0	0	0	13840	0	0	1	66197	0	0	0	3273	0	0	0	10904	0	0
X	15593965	rs766148101	C	T	gnomAD Exomes	PASS	NA	c.1298-32G>A		c.1298-32G>A	intron_variant		7	138906	5.03938e-05	0	1	0	11537	0	0	0	18750	0	0	0	4658	0	0	0	10970	0	0	0	13718	0	0	6	65391	0	0	0	3221	0	0	1	10661	0	1
X	15593966	rs751323558	G	A	gnomAD Exomes	PASS	NA	c.1298-33C>T		c.1298-33C>T	intron_variant		2	138791	1.44102e-05	0	1	0	11563	0	0	0	18895	0	0	0	4632	0	0	0	11042	0	0	0	13629	0	0	1	65250	0	0	0	3237	0	0	1	10543	0	1
X	15593969	rs754870498	G	A	gnomAD Exomes	PASS	NA	c.1298-36C>T		c.1298-36C>T	intron_variant		9	135976	6.61882e-05	0	3	0	11476	0	0	0	18315	0	0	0	4439	0	0	0	10880	0	0	0	13432	0	0	2	64069	0	1	1	3121	0	0	6	10244	0	2
X	15593974	rs777722217	T	C	gnomAD Exomes,gnomAD Genomes	PASS	PASS	c.1298-41A>G		c.1298-41A>G	intron_variant		5	152070	3.28796e-05	0	3	0	17166	0	0	0	17704	0	0	0	4225	0	0	0	11628	0	0	0	15451	0	0	5	72618	0	3	0	3777	0	0	0	9501	0	0
X	15594004	rs1027728636	T	C	gnomAD Genomes	NA	PASS	c.1298-71A>G		c.1298-71A>G	intron_variant		1	21963	4.55311e-05	0	1	1	5891	0	1	0	608	0	0	0	182	0	0	0	1010	0	0	0	2587	0	0	0	10878	0	0	0	807	0	0	0	0	0	0
X	15596143	rs113691336	C	CATAAG	gnomAD Genomes	NA	PASS	c.1297+68_1297+69insCTTAT		c.1297+68_1297+69insCTTAT	intron_variant		15602	21379	0.729782	3727	5590	5100	5743	1413	1890	483	606	124	165	121	180	20	65	986	988	267	451	1739	2568	417	504	6606	10507	1339	2354	567	787	147	161	0	0	0	0
X	15596163	rs757381966	A	G	gnomAD Exomes	PASS	NA	c.1297+49T>C		c.1297+49T>C	intron_variant		1	153221	6.52652e-06	0	1	0	11812	0	0	0	24765	0	0	0	6181	0	0	0	12306	0	0	0	14242	0	0	1	66226	0	1	0	3888	0	0	0	13801	0	0
X	15596163	rs757381966	A	C	gnomAD Exomes	PASS	NA	c.1297+49T>G		c.1297+49T>G	intron_variant		1	153221	6.52652e-06	0	1	0	11812	0	0	0	24765	0	0	0	6181	0	0	0	12306	0	0	0	14242	0	0	0	66226	0	0	0	3888	0	0	1	13801	0	1
X	15596167	rs1385444126	C	T	gnomAD Exomes	PASS	NA	c.1297+45G>A		c.1297+45G>A	intron_variant		1	158193	6.32139e-06	0	0	0	12142	0	0	0	25050	0	0	0	6347	0	0	0	12589	0	0	0	14583	0	0	1	68993	0	0	0	3961	0	0	0	14528	0	0
X	15596175	rs371025504	A	G	gnomAD Exomes,gnomAD Genomes	PASS	PASS	c.1297+37T>C		c.1297+37T>C	intron_variant		55	189358	0.000290455	0	14	1	18433	0	1	13	26664	0	0	0	6966	0	0	0	14078	0	0	0	17748	0	0	39	84560	0	12	2	4983	0	1	0	15926	0	0
X	15596186	rs375551860	A	T	gnomAD Exomes,gnomAD Genomes	PASS	PASS	c.1297+26T>A		c.1297+26T>A	intron_variant		2	197263	1.01387e-05	0	1	2	18767	0	1	0	27421	0	0	0	7337	0	0	0	14494	0	0	0	18148	0	0	0	88512	0	0	0	5157	0	0	0	17427	0	0
X	15596190	rs780402798	A	G	gnomAD Exomes	PASS	NA	c.1297+22T>C		c.1297+22T>C	intron_variant		3	176974	1.69516e-05	0	1	0	12950	0	0	0	26926	0	0	0	7219	0	0	0	13595	0	0	0	15604	0	0	1	78551	0	0	2	4384	0	1	0	17745	0	0
X	15596193	rs377563617	C	T	gnomAD Exomes	PASS	NA	c.1297+19G>A		c.1297+19G>A	intron_variant		5	177821	2.81182e-05	0	1	0	12992	0	0	0	26957	0	0	0	7232	0	0	0	13624	0	0	0	15648	0	0	5	79064	0	1	0	4396	0	0	0	17908	0	0
X	15596195	rs772610070	T	C	gnomAD Exomes	PASS	NA	c.1297+17A>G		c.1297+17A>G	intron_variant		1	178663	5.59713e-06	0	0	0	13012	0	0	0	27005	0	0	0	7288	0	0	0	13659	0	0	0	15693	0	0	0	79506	0	0	0	4416	0	0	1	18084	0	0
X	15596230	rs1316056737	C	A	gnomAD Exomes	PASS	NA	p.Asp427Tyr	p.Asp427Tyr	c.1279G>T	missense_variant		2	182681	1.0948e-05	0	1	2	13150	0	1	0	27341	0	0	0	7460	0	0	0	13833	0	0	0	15940	0	0	0	81477	0	0	0	4497	0	0	0	18983	0	0
X	15596231	rs1335386721	G	A	gnomAD Exomes	PASS	NA	p.Pro426Pro	c.1278C>T(p.=)	c.1278C>T	synonymous_variant		1	182725	5.4727e-06	0	1	0	13153	0	0	0	27348	0	0	0	7465	0	0	0	13831	0	0	0	15941	0	0	1	81483	0	1	0	4501	0	0	0	19003	0	0
X	15596233	rs1238146879	G	C	gnomAD Exomes	PASS	NA	p.Pro426Ala	p.Pro426Ala	c.1276C>G	missense_variant		1	182860	5.46866e-06	0	0	0	13155	0	0	0	27361	0	0	0	7467	0	0	0	13839	0	0	0	15950	0	0	1	81557	0	0	0	4509	0	0	0	19022	0	0
X	15596243	rs1258744122	AC	A	gnomAD Exomes	PASS	NA	p.Gly422ValfsTer15	p.Gly422ValfsTer15	c.1265delG	frameshift_variant		1	182992	5.46472e-06	0	0	0	13158	0	0	0	27376	0	0	0	7473	0	0	0	13845	0	0	0	15974	0	0	1	81612	0	0	0	4508	0	0	0	19046	0	0
X	15596247	rs1352508510	A	G	gnomAD Exomes	PASS	NA	p.Ile421Thr	p.Ile421Thr	c.1262T>C	missense_variant		1	183023	5.46379e-06	0	1	0	13158	0	0	0	27378	0	0	0	7476	0	0	0	13847	0	0	0	15981	0	0	1	81625	0	1	0	4510	0	0	0	19048	0	0
X	15596251	rs1384237654	A	G	gnomAD Genomes	NA	PASS	p.Ser420Pro	p.Ser420Pro	c.1258T>C	missense_variant		1	21984	4.54876e-05	0	0	1	5891	0	0	0	621	0	0	0	185	0	0	0	1002	0	0	0	2619	0	0	0	10853	0	0	0	813	0	0	0	0	0	0
X	15596253	rs1209307377	T	G	gnomAD Exomes	PASS	NA	p.Lys419Thr	p.Lys419Thr	c.1256A>C	missense_variant		1	183062	5.46263e-06	0	1	0	13160	0	0	0	27386	0	0	0	7475	0	0	1	13848	0	1	0	15989	0	0	0	81637	0	0	0	4509	0	0	0	19058	0	0
X	15596264	rs769251490	A	T	gnomAD Exomes	PASS	NA	p.Pro415Pro	c.1245T>A(p.=)	c.1245T>A	synonymous_variant		1	183118	5.46096e-06	0	0	0	13160	0	0	0	27394	0	0	0	7480	0	0	1	13849	0	0	0	15992	0	0	0	81664	0	0	0	4514	0	0	0	19065	0	0
X	15596288	rs1459623504	G	T	gnomAD Exomes	PASS	NA	p.Ile407Ile	c.1221C>A(p.=)	c.1221C>A	synonymous_variant		1	183154	5.45989e-06	0	1	0	13161	0	0	0	27405	0	0	0	7477	0	0	0	13852	0	0	0	15998	0	0	1	81671	0	1	0	4517	0	0	0	19073	0	0
X	15596291	rs1184887977	T	C	gnomAD Exomes	PASS	NA	p.Glu406Glu	c.1218A>G(p.=)	c.1218A>G	synonymous_variant		1	183136	5.46042e-06	0	1	0	13161	0	0	0	27404	0	0	0	7477	0	0	0	13850	0	0	0	15996	0	0	1	81658	0	1	0	4517	0	0	0	19073	0	0
X	15596292	rs746336281	TCCC	T	gnomAD Exomes	PASS	NA	p.Gly405del	p.Gly405del	c.1214_1216delGGG	inframe_deletion		2	183125	1.09215e-05	0	0	0	13161	0	0	2	27406	0	0	0	7478	0	0	0	13853	0	0	0	15991	0	0	0	81648	0	0	0	4515	0	0	0	19073	0	0
X	15596295	rs1418150776	C	T	gnomAD Exomes	PASS	NA	p.Gly405Glu	p.Gly405Glu	c.1214G>A	missense_variant		1	183126	5.46072e-06	0	1	0	13161	0	0	0	27406	0	0	0	7475	0	0	0	13851	0	0	0	15993	0	0	1	81650	0	1	0	4517	0	0	0	19073	0	0
X	15596317	rs772619843	C	T	gnomAD Exomes	PASS	NA	p.Glu398Lys	p.Glu398Lys	c.1192G>A	missense_variant		1	183075	5.46224e-06	0	1	0	13161	0	0	0	27400	0	0	0	7476	0	0	0	13850	0	0	0	15990	0	0	1	81608	0	1	0	4515	0	0	0	19075	0	0
X	15596320	rs1365935088	T	C	gnomAD Exomes,gnomAD Genomes	PASS	PASS	p.Asn397Asp	p.Asn397Asp	c.1189A>G	missense_variant		3	204901	1.46412e-05	0	0	0	18976	0	0	0	28011	0	0	0	7652	0	0	0	14840	0	0	0	18608	0	0	3	92415	0	0	0	5326	0	0	0	19073	0	0
X	15596343	rs762890235	G	T	gnomAD Exomes	PASS	NA	p.Pro389His	p.Pro389His	c.1166C>A	missense_variant		7	182970	3.82576e-05	0	2	0	13160	0	0	5	27391	0	1	0	7475	0	0	0	13852	0	0	0	15971	0	0	2	81536	0	1	0	4509	0	0	0	19076	0	0
X	15596345	rs773676270	T	C	gnomAD Exomes	PASS	NA	p.Gln388Gln	c.1164A>G(p.=)	c.1164A>G	synonymous_variant		12	182982	6.55802e-05	0	5	0	13159	0	0	0	27392	0	0	0	7477	0	0	0	13851	0	0	0	15976	0	0	2	81544	0	1	0	4511	0	0	10	19072	0	4
X	15596346	rs751572714	T	A	gnomAD Exomes	PASS	NA	p.Gln388Leu	p.Gln388Leu	c.1163A>T	missense_variant		4	182977	2.18607e-05	0	3	0	13160	0	0	4	27391	0	3	0	7475	0	0	0	13847	0	0	0	15977	0	0	0	81545	0	0	0	4509	0	0	0	19073	0	0
X	15596376	rs142984500	T	C	gnomAD Exomes,gnomAD Genomes	PASS	PASS	p.His378Arg	p.His378Arg	c.1133A>G	missense_variant		18	204754	8.79104e-05	0	6	0	19045	0	0	0	28005	0	0	0	7652	0	0	0	14830	0	0	0	18524	0	0	18	92323	0	6	0	5313	0	0	0	19062	0	0
X	15596379	rs767462182	C	T	gnomAD Exomes	PASS	NA	p.Gly377Glu	p.Gly377Glu	c.1130G>A	missense_variant		1	182700	5.47345e-06	0	1	0	13160	0	0	0	27377	0	0	0	7471	0	0	0	13841	0	0	0	15872	0	0	1	81415	0	1	0	4503	0	0	0	19061	0	0
X	15596384	rs1395782023	C	A	gnomAD Exomes	PASS	NA	p.Glu375Asp	p.Glu375Asp	c.1125G>T	missense_variant		3	182690	1.64213e-05	0	1	0	13159	0	0	3	27376	0	1	0	7471	0	0	0	13849	0	0	0	15856	0	0	0	81416	0	0	0	4498	0	0	0	19065	0	0
X	15596387	rs757578476	A	G	gnomAD Exomes	PASS	NA	p.His374His	c.1122T>C(p.=)	c.1122T>C	synonymous_variant		1	182660	5.47465e-06	0	0	0	13159	0	0	0	27373	0	0	0	7471	0	0	0	13849	0	0	0	15850	0	0	1	81399	0	0	0	4499	0	0	0	19060	0	0
X	15596388	rs1309363592	T	C	gnomAD Exomes	PASS	NA	p.His374Arg	p.His374Arg	c.1121A>G	missense_variant		1	182639	5.47528e-06	0	0	0	13158	0	0	1	27373	0	0	0	7472	0	0	0	13849	0	0	0	15841	0	0	0	81385	0	0	0	4498	0	0	0	19063	0	0
X	15596399	rs779083203	C	T	gnomAD Exomes	PASS	NA	p.Leu370Leu	c.1110G>A(p.=)	c.1110G>A	synonymous_variant		1	182424	5.48173e-06	0	0	0	13157	0	0	1	27366	0	0	0	7470	0	0	0	13838	0	0	0	15748	0	0	0	81305	0	0	0	4492	0	0	0	19048	0	0
X	15596407	rs1228750646	C	T	gnomAD Exomes	PASS	NA	p.Asp368Asn	p.Asp368Asn	c.1102G>A	missense_variant		1	182108	5.49125e-06	0	0	0	13152	0	0	1	27333	0	0	0	7470	0	0	0	13832	0	0	0	15626	0	0	0	81204	0	0	0	4479	0	0	0	19012	0	0
X	15596408	rs750477605	G	A	gnomAD Exomes	PASS	NA	p.Asp367Asp	c.1101C>T(p.=)	c.1101C>T	synonymous_variant		1	182073	5.4923e-06	0	1	0	13149	0	0	0	27335	0	0	0	7465	0	0	0	13833	0	0	0	15598	0	0	0	81197	0	0	0	4482	0	0	1	19014	0	1
X	15596412	rs758568640	A	G	gnomAD Exomes	PASS	NA	p.Met366Thr	p.Met366Thr	c.1097T>C	missense_variant		2	182075	1.09845e-05	0	0	0	13148	0	0	0	27327	0	0	0	7465	0	0	0	13832	0	0	0	15614	0	0	2	81202	0	0	0	4483	0	0	0	19004	0	0
X	15596431	rs1205410066	T	A	gnomAD Exomes	PASS	NA	p.Met360Leu	p.Met360Leu	c.1078A>T	missense_variant		1	180559	5.53836e-06	0	1	0	13120	0	0	0	27196	0	0	0	7422	0	0	0	13809	0	0	0	15139	0	0	1	80694	0	1	0	4461	0	0	0	18718	0	0
X	15596447	rs1011513211	A	C	gnomAD Exomes	PASS	NA	c.1071-9T>G		c.1071-9T>G	intron_variant		1	177947	5.61965e-06	0	0	0	13044	0	0	0	27067	0	0	0	7353	0	0	0	13750	0	0	0	14380	0	0	1	79608	0	0	0	4420	0	0	0	18325	0	0
X	15596448	rs1479997493	A	G	gnomAD Exomes	PASS	NA	c.1071-10T>C		c.1071-10T>C	intron_variant		1	177542	5.63247e-06	0	0	0	13036	0	0	1	27049	0	0	0	7345	0	0	0	13745	0	0	0	14250	0	0	0	79428	0	0	0	4409	0	0	0	18280	0	0
X	15596454	rs770104478	CA	C	gnomAD Exomes	PASS	NA	c.1071-17delT		c.1071-17delT	intron_variant		1	175515	5.69752e-06	0	0	0	12964	0	0	0	26921	0	0	0	7280	0	0	1	13678	0	0	0	13775	0	0	0	78499	0	0	0	4382	0	0	0	18016	0	0
X	15596456	rs1252191434	A	G	gnomAD Exomes	PASS	NA	c.1071-18T>C		c.1071-18T>C	intron_variant		1	174796	5.72095e-06	0	0	0	12948	0	0	0	26878	0	0	0	7265	0	0	0	13658	0	0	0	13645	0	0	0	78155	0	0	0	4368	0	0	1	17879	0	0
X	15596481	rs1483614039	T	C	gnomAD Exomes	PASS	NA	c.1071-43A>G		c.1071-43A>G	intron_variant		1	157475	6.35021e-06	0	1	0	12101	0	0	0	25808	0	0	0	6735	0	0	1	12956	0	1	0	10692	0	0	0	69656	0	0	0	4091	0	0	0	15436	0	0
X	15596490	rs1199133226	C	T	gnomAD Exomes	PASS	NA	c.1071-52G>A		c.1071-52G>A	intron_variant		1	150431	6.64757e-06	0	1	0	11666	0	0	0	25289	0	0	0	6469	0	0	0	12587	0	0	0	9814	0	0	1	66158	0	1	0	3952	0	0	0	14496	0	0
X	15596511	rs1232037653	G	A	gnomAD Genomes	NA	PASS	c.1071-73C>T		c.1071-73C>T	intron_variant		3	21961	0.000136606	0	0	0	5872	0	0	0	621	0	0	0	179	0	0	0	993	0	0	0	2637	0	0	3	10853	0	0	0	806	0	0	0	0	0	0
X	15599317	rs780408352	C	T	gnomAD Exomes	PASS	NA	c.1070+27G>A		c.1070+27G>A	intron_variant		1	149641	6.68266e-06	0	1	0	12046	0	0	1	21243	0	1	0	5163	0	0	0	11702	0	0	0	14631	0	0	0	69814	0	0	0	3475	0	0	0	11567	0	0
X	15599319		G	C	gnomAD Exomes	PASS	NA	c.1070+25C>G		c.1070+25C>G	intron_variant		1	155744	6.42079e-06	0	0	0	12377	0	0	0	22722	0	0	0	5511	0	0	0	12275	0	0	0	14830	0	0	1	71856	0	0	0	3672	0	0	0	12501	0	0
X	15599324	rs553964652	G	A	gnomAD Genomes	NA	PASS	c.1070+20C>T		c.1070+20C>T	intron_variant		1	21900	4.56621e-05	0	0	1	5853	0	0	0	624	0	0	0	178	0	0	0	1001	0	0	0	2640	0	0	0	10800	0	0	0	804	0	0	0	0	0	0
X	15599324	rs553964652	G	C	gnomAD Genomes	NA	PASS	c.1070+20C>G		c.1070+20C>G	intron_variant		1	21900	4.56621e-05	0	0	0	5853	0	0	1	624	0	0	0	178	0	0	0	1001	0	0	0	2640	0	0	0	10800	0	0	0	804	0	0	0	0	0	0
X	15599324	rs553964652	G	T	gnomAD Exomes	PASS	NA	c.1070+20C>A		c.1070+20C>A	intron_variant		17	158420	0.00010731	0	4	0	12475	0	0	17	23263	0	4	0	5708	0	0	0	12477	0	0	0	14937	0	0	0	72790	0	0	0	3771	0	0	0	12999	0	0
X	15599335		C	A	gnomAD Exomes	PASS	NA	c.1070+9G>T		c.1070+9G>T	intron_variant		1	165804	6.03122e-06	0	0	0	12694	0	0	0	24647	0	0	0	6286	0	0	0	12887	0	0	0	15295	0	0	0	75364	0	0	0	4005	0	0	1	14626	0	0
X	15599340	rs768975257	C	T	gnomAD Exomes	PASS	NA	c.1070+4G>A		c.1070+4G>A	splice_region_variant		1	167966	5.95359e-06	0	0	1	12716	0	0	0	24910	0	0	0	6485	0	0	0	12930	0	0	0	15411	0	0	0	76267	0	0	0	4065	0	0	0	15182	0	0
X	15599351	rs961360700	C	T	gnomAD Exomes	PASS	NA	p.Asp355Asn	p.Asp355Asn	c.1063G>A	missense_variant		2	170310	1.17433e-05	0	0	0	12716	0	0	0	25097	0	0	0	6759	0	0	0	12887	0	0	0	15563	0	0	2	77178	0	0	0	4129	0	0	0	15981	0	0
X	15599359	rs370610075	C	A	gnomAD Exomes	PASS	NA	p.Gly352Val	p.Gly352Val	c.1055G>T	missense_variant		1	173847	5.75218e-06	0	0	0	12788	0	0	0	25656	0	0	0	7025	0	0	0	13069	0	0	0	15739	0	0	1	78468	0	0	0	4222	0	0	0	16880	0	0
X	15599361	rs1035663418	C	T	gnomAD Exomes	PASS	NA	p.Leu351Leu	c.1053G>A(p.=)	c.1053G>A	synonymous_variant		3	174080	1.72335e-05	0	1	0	12781	0	0	0	25656	0	0	0	7056	0	0	0	13076	0	0	0	15753	0	0	3	78570	0	1	0	4235	0	0	0	16953	0	0
X	15599363	rs147464721	G	A	gnomAD Exomes,gnomAD Genomes	PASS	PASS	p.Leu351Leu	c.1051C>T(p.=)	c.1051C>T	synonymous_variant		141	196924	0.000716012	0	35	124	18657	0	30	13	26436	0	5	0	7309	0	0	0	14126	0	0	0	18410	0	0	2	89744	0	0	2	5067	0	0	0	17175	0	0
X	15599378	rs1410274315	G	A	gnomAD Exomes	PASS	NA	p.Pro346Ser	p.Pro346Ser	c.1036C>T	missense_variant		1	178589	5.59945e-06	0	1	0	12931	0	0	0	26352	0	0	0	7345	0	0	0	13388	0	0	0	15907	0	0	1	80336	0	1	0	4360	0	0	0	17970	0	0
X	15599392	rs138390800	T	C	gnomAD Exomes,gnomAD Genomes	PASS	PASS	p.Lys341Arg	p.Lys341Arg	c.1022A>G	missense_variant		81	202403	0.000400192	0	22	74	18878	0	20	5	27304	0	1	0	7600	0	0	0	14579	0	0	0	18601	0	0	0	91836	0	0	2	5230	0	1	0	18375	0	0
X	15599398	rs772710779	A	C	gnomAD Exomes	PASS	NA	p.Val339Gly	p.Val339Gly	c.1016T>G	missense_variant		1	180616	5.53661e-06	0	1	0	13034	0	0	0	26686	0	0	0	7423	0	0	0	13585	0	0	0	15974	0	0	0	81083	0	0	0	4427	0	0	1	18404	0	1
X	15599401	rs916715573	T	C	gnomAD Exomes	PASS	NA	p.Asn338Ser	p.Asn338Ser	c.1013A>G	missense_variant		3	180791	1.65937e-05	0	1	0	13041	0	0	2	26724	0	1	0	7431	0	0	0	13604	0	0	0	15979	0	0	1	81147	0	0	0	4430	0	0	0	18435	0	0
X	15599405	rs762357444	C	G	gnomAD Exomes	PASS	NA	p.Gly337Arg	p.Gly337Arg	c.1009G>C	missense_variant		1	180777	5.53168e-06	0	1	0	13027	0	0	0	26715	0	0	0	7437	0	0	0	13609	0	0	0	15979	0	0	1	81153	0	1	0	4422	0	0	0	18435	0	0
X	15599412	rs1306455142	C	T	gnomAD Exomes	PASS	NA	p.Thr334Thr	c.1002G>A(p.=)	c.1002G>A	synonymous_variant		1	181062	5.52297e-06	0	1	0	13056	0	0	0	26796	0	0	0	7440	0	0	0	13638	0	0	0	15983	0	0	0	81198	0	0	0	4426	0	0	1	18525	0	1
X	15599420	rs185525294	T	A	gnomAD Exomes	PASS	NA	p.Met332Leu	p.Met332Leu	c.994A>T	missense_variant		3	181343	1.65432e-05	0	2	3	13070	0	2	0	26816	0	0	0	7447	0	0	0	13663	0	0	0	15990	0	0	0	81331	0	0	0	4445	0	0	0	18581	0	0
X	15599428	rs143936283	T	C	gnomAD Exomes,gnomAD Genomes	PASS	PASS	p.Glu329Gly	p.Glu329Gly	c.986A>G	missense_variant		7	203312	3.44298e-05	0	1	0	18943	0	0	0	27455	0	0	0	7625	0	0	0	14672	0	0	0	18621	0	0	6	92169	0	1	1	5250	0	0	0	18577	0	0
X	15599437	rs759579097	C	T	gnomAD Exomes	PASS	NA	p.Gly326Glu	p.Gly326Glu	c.977G>A	missense_variant		1	181266	5.51675e-06	0	0	1	13058	0	0	0	26817	0	0	0	7441	0	0	0	13662	0	0	0	15989	0	0	0	81315	0	0	0	4443	0	0	0	18541	0	0
X	15599457	rs1221192598	A	T	gnomAD Exomes	PASS	NA	p.Gly319Gly	c.957T>A(p.=)	c.957T>A	synonymous_variant		1	179916	5.55815e-06	0	0	0	12986	0	0	0	26554	0	0	0	7402	0	0	0	13469	0	0	0	15965	0	0	0	80878	0	0	0	4376	0	0	1	18286	0	0
X	15599466	rs767374564	T	C	gnomAD Exomes,gnomAD Genomes	PASS	PASS	p.Val316Val	c.948A>G(p.=)	c.948A>G	synonymous_variant		4	200825	1.99178e-05	0	1	0	18803	0	0	0	26963	0	0	1	7550	0	0	2	14337	0	0	0	18579	0	0	1	91308	0	1	0	5157	0	0	0	18128	0	0
X	15599474	rs1490929895	ACTT	A	gnomAD Exomes	PASS	NA	p.Lys313del	p.Lys313del	c.937_939delAAG	inframe_deletion		1	177242	5.642e-06	0	1	0	12805	0	0	0	26042	0	0	0	7321	0	0	0	13128	0	0	0	15898	0	0	1	79913	0	1	0	4290	0	0	0	17845	0	0
X	15599475	rs775440758	C	T	gnomAD Exomes,gnomAD Genomes	PASS	PASS	p.Lys313Lys	c.939G>A(p.=)	c.939G>A	synonymous_variant		6	198767	3.01861e-05	0	2	0	18670	0	0	0	26565	0	0	0	7474	0	0	6	14078	0	2	0	18524	0	0	0	90607	0	0	0	5090	0	0	0	17759	0	0
X	15599480	rs780574871	C	T	gnomAD Exomes	PASS	NA	p.Glu312Lys	p.Glu312Lys	c.934G>A	missense_variant		2	176353	1.13409e-05	0	1	2	12775	0	1	0	25921	0	0	0	7249	0	0	0	13045	0	0	0	15859	0	0	0	79568	0	0	0	4281	0	0	0	17655	0	0
X	15599481	rs373974232	G	A	gnomAD Exomes	PASS	NA	p.Ala311Ala	c.933C>T(p.=)	c.933C>T	synonymous_variant		3	175962	1.70491e-05	0	1	0	12748	0	0	0	25863	0	0	0	7249	0	0	0	13011	0	0	0	15841	0	0	3	79408	0	1	0	4265	0	0	0	17577	0	0
X	15599481	rs373974232	G	C	gnomAD Exomes,gnomAD Genomes	PASS	PASS	p.Ala311Ala	c.933C>G(p.=)	c.933C>G	synonymous_variant		12	197865	6.06474e-05	0	4	6	18617	0	3	5	26489	0	1	0	7432	0	0	0	14007	0	0	0	18476	0	0	0	90192	0	0	1	5075	0	0	0	17577	0	0
X	15599484	rs758382603	C	T	gnomAD Exomes	PASS	NA	p.Glu310Glu	c.930G>A(p.=)	c.930G>A	synonymous_variant		1	175597	5.69486e-06	0	0	0	12741	0	0	0	25838	0	0	0	7204	0	0	0	13007	0	0	0	15829	0	0	0	79280	0	0	0	4253	0	0	1	17445	0	0
X	15599490	rs766518362	G	C	gnomAD Exomes	PASS	NA	p.Phe308Leu	p.Phe308Leu	c.924C>G	missense_variant		1	174409	5.73365e-06	0	0	0	12711	0	0	0	25632	0	0	0	7133	0	0	0	12955	0	0	0	15784	0	0	1	78835	0	0	0	4229	0	0	0	17130	0	0
X	15599507	rs749750821	C	T	gnomAD Exomes	PASS	NA	p.Asp303Asn	p.Asp303Asn	c.907G>A	missense_variant		2	166298	1.20266e-05	0	0	0	12477	0	0	0	24038	0	0	0	6540	0	0	0	12406	0	0	0	15544	0	0	0	76092	0	0	0	3988	0	0	2	15213	0	0
X	15599523	rs755497490	G	A	gnomAD Exomes	PASS	NA	c.901-10C>T		c.901-10C>T	intron_variant		2	158489	1.26192e-05	0	1	0	12335	0	0	0	22554	0	0	0	5926	0	0	0	12093	0	0	0	15117	0	0	0	73240	0	0	1	3747	0	1	1	13477	0	0
X	15599538	rs1294093367	T	C	gnomAD Exomes	PASS	NA	c.901-25A>G		c.901-25A>G	intron_variant		1	144852	6.9036e-06	0	0	0	11834	0	0	0	19192	0	0	0	5020	0	0	0	11292	0	0	0	14361	0	0	1	68465	0	0	0	3317	0	0	0	11371	0	0
X	15599543	rs775965736	C	CAACAATGGGGCAACAAACTTCATGAAGAGTACTCCTGTA	gnomAD Exomes	PASS	NA	c.901-31_901-30insTACAGGAGTACTCTTCATGAAGTTTGTTGCCCCATTGTT		c.901-31_901-30insTACAGGAGTACTCTTCATGAAGTTTGTTGCCCCATTGTT	intron_variant		1	141411	7.07159e-06	0	0	0	11621	0	0	0	18826	0	0	0	4787	0	0	0	10998	0	0	0	14122	0	0	1	67012	0	0	0	3223	0	0	0	10822	0	0
X	15599581	rs4646150	C	T	gnomAD Genomes	NA	PASS	c.901-68G>A		c.901-68G>A	intron_variant		69	21856	0.00315703	2	25	6	5865	0	1	55	622	2	21	0	183	0	0	0	994	0	0	0	2608	0	0	1	10777	0	0	7	807	0	3	0	0	0	0
X	15599584	rs190373279	C	T	gnomAD Genomes	NA	PASS	c.901-71G>A		c.901-71G>A	intron_variant		66	21832	0.00302309	0	22	0	5859	0	0	0	623	0	0	0	183	0	0	0	986	0	0	50	2613	0	16	16	10761	0	6	0	807	0	0	0	0	0	0
X	15599585	rs934301151	G	A	gnomAD Genomes	NA	PASS	c.901-72C>T		c.901-72C>T	intron_variant		8	21884	0.000365564	0	3	0	5879	0	0	0	622	0	0	4	182	0	1	0	991	0	0	0	2611	0	0	4	10794	0	2	0	805	0	0	0	0	0	0
X	15603524	rs1431828709	A	G	gnomAD Genomes	NA	PASS	c.900+74T>C		c.900+74T>C	intron_variant		1	22114	4.52202e-05	0	0	0	6019	0	0	0	609	0	0	0	181	0	0	0	1022	0	0	0	2545	0	0	1	10937	0	0	0	801	0	0	0	0	0	0
X	15603556	rs781477897	G	A	gnomAD Exomes	PASS	NA	c.900+42C>T		c.900+42C>T	intron_variant		4	150613	2.65581e-05	0	0	0	11623	0	0	0	17632	0	0	0	6166	0	0	0	10752	0	0	0	15358	0	0	0	71813	0	0	0	3498	0	0	4	13771	0	0
X	15603559	rs1284981850	G	A	gnomAD Genomes	NA	PASS	c.900+39C>T		c.900+39C>T	intron_variant		1	21996	4.54628e-05	0	1	1	5970	0	1	0	610	0	0	0	181	0	0	0	1019	0	0	0	2552	0	0	0	10856	0	0	0	808	0	0	0	0	0	0
X	15603561	rs749588975	G	GAAT	gnomAD Exomes	PASS	NA	c.900+34_900+36dupATT		c.900+34_900+36dupATT	intron_variant		1	151993	6.57925e-06	0	1	0	11657	0	0	0	18105	0	0	0	6294	0	0	1	10905	0	1	0	15403	0	0	0	72230	0	0	0	3551	0	0	0	13848	0	0
X	15603572	rs748515946	T	A	gnomAD Exomes	PASS	NA	c.900+26A>T		c.900+26A>T	intron_variant		5	155225	3.22113e-05	0	1	0	11852	0	0	0	19188	0	0	0	6476	0	0	0	11143	0	0	0	15512	0	0	5	73347	0	1	0	3673	0	0	0	14034	0	0
X	15603587	rs771528964	C	G	gnomAD Exomes	PASS	NA	c.900+11G>C		c.900+11G>C	intron_variant		9	163257	5.51278e-05	0	1	0	12342	0	0	0	21794	0	0	0	6734	0	0	9	12038	0	1	0	15671	0	0	0	75910	0	0	0	3930	0	0	0	14838	0	0
X	15603587	rs771528964	C	T	gnomAD Exomes	PASS	NA	c.900+11G>A		c.900+11G>A	intron_variant		2	163257	1.22506e-05	0	1	0	12342	0	0	0	21794	0	0	0	6734	0	0	0	12038	0	0	0	15671	0	0	2	75910	0	1	0	3930	0	0	0	14838	0	0
X	15603590	rs1362093135	T	C	gnomAD Exomes	PASS	NA	c.900+8A>G		c.900+8A>G	splice_region_variant		1	164484	6.07962e-06	0	1	1	12420	0	1	0	22089	0	0	0	6779	0	0	0	12190	0	0	0	15698	0	0	0	76381	0	0	0	3983	0	0	0	14944	0	0
X	15603591	rs770308843	T	C	gnomAD Genomes	NA	PASS	c.900+7A>G		c.900+7A>G	splice_region_variant		1	22038	4.53762e-05	0	0	1	5983	0	0	0	613	0	0	0	180	0	0	0	1017	0	0	0	2563	0	0	0	10878	0	0	0	804	0	0	0	0	0	0
X	15603599	rs773936807	T	C	gnomAD Exomes	PASS	NA	p.Gln300Arg	p.Gln300Arg	c.899A>G	missense_variant		2	168500	1.18694e-05	0	0	0	12539	0	0	0	23406	0	0	0	6991	0	0	0	12530	0	0	0	15780	0	0	2	77611	0	0	0	4089	0	0	0	15554	0	0
X	15603607	rs745744395	C	T	gnomAD Exomes	PASS	NA	p.Met297Ile	p.Met297Ile	c.891G>A	missense_variant		1	170560	5.86304e-06	0	1	0	12606	0	0	0	23993	0	0	0	7091	0	0	0	12695	0	0	0	15824	0	0	1	78276	0	1	0	4152	0	0	0	15923	0	0
X	15603609	rs772143709	T	A	gnomAD Exomes	PASS	NA	p.Met297Leu	p.Met297Leu	c.889A>T	missense_variant		1	170898	5.85144e-06	0	0	1	12620	0	0	0	24067	0	0	0	7107	0	0	0	12731	0	0	0	15835	0	0	0	78404	0	0	0	4162	0	0	0	15972	0	0
X	15603614	rs776226831	T	C	gnomAD Exomes	PASS	NA	p.Asp295Gly	p.Asp295Gly	c.884A>G	missense_variant		8	171696	4.6594e-05	0	1	0	12658	0	0	0	24298	0	0	0	7122	0	0	0	12815	0	0	1	15845	0	0	7	78640	0	1	0	4185	0	0	0	16133	0	0
X	15603624	rs1248745003	C	T	gnomAD Exomes	PASS	NA	p.Asp292Asn	p.Asp292Asn	c.874G>A	missense_variant		2	175490	1.13967e-05	0	0	0	12840	0	0	0	25296	0	0	0	7274	0	0	0	13186	0	0	0	15899	0	0	2	79741	0	0	0	4291	0	0	0	16963	0	0
X	15603626	rs756358940	A	T	gnomAD Exomes	PASS	NA	p.Ile291Lys	p.Ile291Lys	c.872T>A	missense_variant		3	175856	1.70594e-05	0	2	0	12864	0	0	0	25398	0	0	0	7283	0	0	0	13224	0	0	0	15907	0	0	3	79839	0	2	0	4311	0	0	0	17030	0	0
X	15603630	rs763994205	T	G	gnomAD Exomes	PASS	NA	p.Asn290His	p.Asn290His	c.868A>C	missense_variant		2	176486	1.13323e-05	0	1	0	12907	0	0	0	25519	0	0	0	7271	0	0	0	13287	0	0	0	15921	0	0	1	80088	0	0	0	4334	0	0	1	17159	0	1
X	15603631	rs773273611	T	C	gnomAD Exomes	PASS	NA	p.Pro289Pro	c.867A>G(p.=)	c.867A>G	synonymous_variant		1	176556	5.66393e-06	0	0	1	12917	0	0	0	25543	0	0	0	7281	0	0	0	13297	0	0	0	15925	0	0	0	80072	0	0	0	4337	0	0	0	17184	0	0
X	15603638	rs763264372	T	C	gnomAD Exomes	PASS	NA	p.Gln287Arg	p.Gln287Arg	c.860A>G	missense_variant		1	176664	5.66046e-06	0	0	0	12928	0	0	0	25521	0	0	0	7277	0	0	0	13330	0	0	0	15923	0	0	1	80142	0	0	0	4345	0	0	0	17198	0	0
X	15603639	rs1165212018	G	T	gnomAD Exomes	PASS	NA	p.Gln287Lys	p.Gln287Lys	c.859C>A	missense_variant		1	176871	5.65384e-06	0	0	0	12919	0	0	1	25604	0	0	0	7286	0	0	0	13349	0	0	0	15923	0	0	0	80138	0	0	0	4349	0	0	0	17303	0	0
X	15603646	rs1344315438	G	A	gnomAD Exomes	PASS	NA	p.Pro284Pro	c.852C>T(p.=)	c.852C>T	synonymous_variant		1	176663	5.66049e-06	0	1	0	12923	0	0	0	25566	0	0	0	7276	0	0	0	13323	0	0	0	15908	0	0	1	80081	0	1	0	4352	0	0	0	17234	0	0
X	15603659	rs1451564530	G	T	gnomAD Exomes	PASS	NA	p.Ser280Tyr	p.Ser280Tyr	c.839C>A	missense_variant		1	176947	5.65141e-06	0	1	0	12921	0	0	0	25625	0	0	0	7287	0	0	0	13316	0	0	0	15921	0	0	1	80188	0	1	0	4347	0	0	0	17342	0	0
X	15603690	rs766319182	T	C	gnomAD Exomes	PASS	NA	p.Met270Val	p.Met270Val	c.808A>G	missense_variant		5	167617	2.98299e-05	0	2	0	12645	0	0	0	22766	0	0	0	6684	0	0	0	12577	0	0	0	15693	0	0	5	77545	0	2	0	4069	0	0	0	15638	0	0
X	15603699	rs1451242769	T	C	gnomAD Exomes	PASS	NA	c.803-4A>G		c.803-4A>G	splice_region_variant		1	162808	6.1422e-06	0	1	0	12465	0	0	0	21149	0	0	0	6370	0	0	0	12191	0	0	0	15545	0	0	0	76069	0	0	0	3894	0	0	1	15125	0	1
X	15603704	rs1047237780	A	T	gnomAD Exomes	PASS	NA	c.803-9T>A		c.803-9T>A	intron_variant		1	161917	6.176e-06	0	0	0	12416	0	0	0	20822	0	0	0	6304	0	0	0	12161	0	0	0	15500	0	0	0	75840	0	0	0	3845	0	0	1	15029	0	0
X	15603714	rs768987135	CTGTT	C	gnomAD Exomes	PASS	NA	c.803-23_803-20delAACA		c.803-23_803-20delAACA	intron_variant		4	163555	2.44566e-05	0	2	0	12439	0	0	0	21536	0	0	0	6410	0	0	4	12336	0	2	0	15550	0	0	0	76196	0	0	0	3906	0	0	0	15182	0	0
X	15603730	rs751649898	A	C	gnomAD Exomes	PASS	NA	c.803-35T>G		c.803-35T>G	intron_variant		1	151305	6.60917e-06	0	0	0	11808	0	0	0	17762	0	0	0	5682	0	0	0	11405	0	0	0	14987	0	0	1	72294	0	0	0	3483	0	0	0	13884	0	0
X	15603730	rs751649898	A	G	gnomAD Exomes	PASS	NA	c.803-35T>C		c.803-35T>C	intron_variant		1	151305	6.60917e-06	0	0	0	11808	0	0	0	17762	0	0	0	5682	0	0	0	11405	0	0	1	14987	0	0	0	72294	0	0	0	3483	0	0	0	13884	0	0
X	15603732	rs755411680	A	G	gnomAD Exomes	PASS	NA	c.803-37T>C		c.803-37T>C	intron_variant		2	149927	1.33398e-05	0	0	2	11734	0	0	0	17334	0	0	0	5623	0	0	0	11280	0	0	0	14922	0	0	0	71855	0	0	0	3426	0	0	0	13753	0	0
X	15603733	rs1319831407	C	T	gnomAD Genomes	NA	PASS	c.803-38G>A		c.803-38G>A	intron_variant		1	21780	4.59137e-05	0	0	0	5887	0	0	0	596	0	0	0	174	0	0	0	1010	0	0	0	2503	0	0	1	10817	0	0	0	793	0	0	0	0	0	0
X	15603747	rs768006201	A	G	gnomAD Exomes	PASS	NA	c.803-52T>C		c.803-52T>C	intron_variant		3	143541	2.09e-05	0	1	3	11353	0	1	0	16032	0	0	0	5144	0	0	0	10967	0	0	0	14408	0	0	0	69534	0	0	0	3208	0	0	0	12895	0	0
X	15605814	rs1204459383	G	C	gnomAD Genomes	NA	PASS	c.802+62C>G		c.802+62C>G	intron_variant		1	21913	4.5635e-05	0	1	0	5879	0	0	0	608	0	0	0	181	0	0	1	1012	0	1	0	2582	0	0	0	10842	0	0	0	809	0	0	0	0	0	0
X	15605844	rs774659052	CAA	C	gnomAD Exomes	PASS	NA	c.802+30_802+31delTT		c.802+30_802+31delTT	intron_variant		2	143026	1.39835e-05	0	0	0	11014	0	0	0	17682	0	0	0	5463	0	0	0	10266	0	0	2	14977	0	0	0	68119	0	0	0	3201	0	0	0	12304	0	0
X	15605847	rs367784090	G	A	gnomAD Exomes,gnomAD Genomes	PASS	PASS	c.802+29C>T		c.802+29C>T	intron_variant		7	169924	4.11949e-05	0	1	7	17230	0	1	0	19709	0	0	0	5969	0	0	0	11643	0	0	0	17735	0	0	0	80626	0	0	0	4188	0	0	0	12824	0	0
X	15605852	rs4646140	C	T	gnomAD Exomes,gnomAD Genomes	PASS	PASS	c.802+24G>A		c.802+24G>A	intron_variant		3415	170881	0.0199847	126	1041	2075	17116	98	525	159	20012	0	25	0	6077	0	0	292	11668	4	68	6	17783	0	1	32	81018	0	12	47	4216	0	15	804	12991	24	395
X	15605853	rs368545997	G	C	gnomAD Exomes	PASS	NA	c.802+23C>G		c.802+23C>G	intron_variant		2	149397	1.33871e-05	0	1	0	11292	0	0	0	19373	0	0	0	5923	0	0	0	10691	0	0	0	15223	0	0	2	70362	0	1	0	3435	0	0	0	13098	0	0
X	15605853	rs368545997	G	A	gnomAD Exomes	PASS	NA	c.802+23C>T		c.802+23C>T	intron_variant		27	149397	0.000180727	0	11	0	11292	0	0	0	19373	0	0	0	5923	0	0	0	10691	0	0	0	15223	0	0	27	70362	0	11	0	3435	0	0	0	13098	0	0
X	15605860	rs1245270912	T	G	gnomAD Exomes	PASS	NA	c.802+16A>C		c.802+16A>C	intron_variant		1	154960	6.45328e-06	0	1	0	11624	0	0	0	20824	0	0	0	6242	0	0	0	11212	0	0	0	15382	0	0	1	72286	0	1	0	3599	0	0	0	13791	0	0
X	15605868	rs756950961	C	T	gnomAD Exomes	PASS	NA	c.802+8G>A		c.802+8G>A	splice_region_variant		1	157207	6.36104e-06	0	0	0	11736	0	0	0	21437	0	0	0	6340	0	0	0	11421	0	0	0	15471	0	0	0	73060	0	0	0	3661	0	0	1	14081	0	0
X	15605875	rs949916988	C	A	gnomAD Exomes	PASS	NA	c.802+1G>T		c.802+1G>T	splice_donor_variant		1	158808	6.29691e-06	0	1	0	11882	0	0	0	21724	0	0	0	6431	0	0	0	11558	0	0	0	15533	0	0	1	73683	0	1	0	3715	0	0	0	14282	0	0
X	15605891	rs200745906	G	A	gnomAD Exomes,gnomAD Genomes	PASS	PASS	p.Pro263Ser	p.Pro263Ser	c.787C>T	missense_variant		11	190175	5.78415e-05	0	0	0	18087	0	0	0	24876	0	0	0	7201	0	0	0	13315	0	0	0	18330	0	0	11	87442	0	0	0	4881	0	0	0	16043	0	0
X	15605902	rs1161338919	A	G	gnomAD Exomes,gnomAD Genomes	PASS	PASS	p.Ile259Thr	p.Ile259Thr	c.776T>C	missense_variant		2	194044	1.03069e-05	0	1	2	18283	0	1	0	25684	0	0	0	7393	0	0	0	13688	0	0	0	18414	0	0	0	88772	0	0	0	4984	0	0	0	16826	0	0
X	15605908	rs745514718	C	T	gnomAD Exomes,gnomAD Genomes	PASS	PASS	p.Ser257Asn	p.Ser257Asn	c.770G>A	missense_variant		5	194512	2.57054e-05	0	2	0	18289	0	0	0	25795	0	0	0	7411	0	0	5	13707	0	2	0	18425	0	0	0	88876	0	0	0	4979	0	0	0	17030	0	0
X	15605923	rs771769548	T	C	gnomAD Exomes	PASS	NA	p.Tyr252Cys	p.Tyr252Cys	c.755A>G	missense_variant		2	177263	1.12827e-05	0	0	0	12792	0	0	0	26121	0	0	0	7352	0	0	0	13194	0	0	0	15931	0	0	2	79690	0	0	0	4323	0	0	0	17860	0	0
X	15605942	rs775542703	C	A	gnomAD Exomes	PASS	NA	p.Ala246Ser	p.Ala246Ser	c.736G>T	missense_variant		1	175960	5.68311e-06	0	0	1	12677	0	0	0	25844	0	0	0	7327	0	0	0	13063	0	0	0	15904	0	0	0	79240	0	0	0	4287	0	0	0	17618	0	0
X	15605953	rs1360329820	G	A	gnomAD Exomes	PASS	NA	p.Ala242Val	p.Ala242Val	c.725C>T	missense_variant		3	173873	1.7254e-05	0	1	0	12570	0	0	0	25396	0	0	0	7262	0	0	0	12843	0	0	0	15879	0	0	3	78543	0	1	0	4227	0	0	0	17153	0	0
X	15605961	rs1448326240	A	C	gnomAD Exomes	PASS	NA	p.His239Gln	p.His239Gln	c.717T>G	missense_variant		1	170658	5.85967e-06	0	0	0	12433	0	0	0	24601	0	0	0	7093	0	0	0	12596	0	0	0	15809	0	0	1	77561	0	0	0	4108	0	0	0	16457	0	0
X	15605996	rs746979722	A	G	gnomAD Exomes	PASS	NA	c.697-15T>C		c.697-15T>C	intron_variant		4	154428	2.5902e-05	0	4	0	11659	0	0	0	21237	0	0	0	6174	0	0	0	11322	0	0	0	15313	0	0	4	71669	0	4	0	3609	0	0	0	13445	0	0
X	15605997	rs1371679115	A	T	gnomAD Exomes	PASS	NA	c.697-16T>A		c.697-16T>A	intron_variant		1	155096	6.44762e-06	0	0	0	11746	0	0	0	21372	0	0	0	6183	0	0	1	11412	0	0	0	15329	0	0	0	71899	0	0	0	3630	0	0	0	13525	0	0
X	15606010	rs768293598	C	T	gnomAD Exomes	PASS	NA	c.697-29G>A		c.697-29G>A	intron_variant		1	147171	6.79482e-06	0	1	0	11358	0	0	0	20190	0	0	0	5790	0	0	0	10861	0	0	0	15051	0	0	0	68282	0	0	0	3451	0	0	1	12188	0	1
X	15606020	rs776505705	C	G	gnomAD Exomes	PASS	NA	c.697-39G>C		c.697-39G>C	intron_variant		1	138104	7.24092e-06	0	0	0	11082	0	0	0	18396	0	0	0	5307	0	0	0	10330	0	0	0	14661	0	0	1	64274	0	0	0	3210	0	0	0	10844	0	0
X	15606030	rs1289588821	T	C	gnomAD Exomes	PASS	NA	c.697-49A>G		c.697-49A>G	intron_variant		1	133436	7.49423e-06	0	0	0	10986	0	0	0	17967	0	0	0	4972	0	0	0	10314	0	0	0	14285	0	0	1	61726	0	0	0	3122	0	0	0	10064	0	0
X	15607424	rs1222146596	T	A	gnomAD Exomes	PASS	NA	c.696+43A>T		c.696+43A>T	intron_variant		1	171934	5.81619e-06	0	0	0	12876	0	0	0	25741	0	0	0	6865	0	0	0	13282	0	0	0	15278	0	0	1	77777	0	0	0	4228	0	0	0	15887	0	0
X	15607443	rs1265094666	T	C	gnomAD Exomes	PASS	NA	c.696+24A>G		c.696+24A>G	intron_variant		1	177424	5.63622e-06	0	0	0	13022	0	0	0	26512	0	0	0	7221	0	0	1	13505	0	0	0	15620	0	0	0	79875	0	0	0	4367	0	0	0	17302	0	0
X	15607464	rs369559816	T	C	gnomAD Exomes	PASS	NA	c.696+3A>G		c.696+3A>G	splice_region_variant		2	181537	1.1017e-05	0	0	1	13116	0	0	0	27156	0	0	0	7416	0	0	0	13729	0	0	0	15857	0	0	1	81256	0	0	0	4482	0	0	0	18525	0	0
X	15607467	rs771188220	C	T	gnomAD Exomes,gnomAD Genomes	PASS	PASS	c.696G>A	c.696G>A(p.=)	c.696G>A	splice_region_variant		2	203148	9.84504e-06	0	0	2	18944	0	0	0	27760	0	0	0	7595	0	0	0	14719	0	0	0	18410	0	0	0	91918	0	0	0	5274	0	0	0	18528	0	0
X	15607477	rs1204132218	G	A	gnomAD Exomes	PASS	NA	p.Thr229Ile	p.Thr229Ile	c.686C>T	missense_variant		1	182525	5.4787e-06	0	0	0	13132	0	0	0	27295	0	0	0	7455	0	0	0	13802	0	0	0	15911	0	0	1	81537	0	0	0	4504	0	0	0	18889	0	0
X	15607479	rs1231367923	A	G	gnomAD Exomes	PASS	NA	p.His228His	c.684T>C(p.=)	c.684T>C	synonymous_variant		1	182643	5.47516e-06	0	1	0	13135	0	0	0	27305	0	0	0	7455	0	0	0	13808	0	0	1	15933	0	1	0	81595	0	0	0	4506	0	0	0	18906	0	0
X	15607499	rs1479566186	A	G	gnomAD Exomes	PASS	NA	p.Leu222Leu	c.664T>C(p.=)	c.664T>C	synonymous_variant		1	183025	5.46373e-06	0	1	0	13136	0	0	0	27356	0	0	0	7474	0	0	0	13831	0	0	0	15968	0	0	1	81716	0	1	0	4520	0	0	0	19024	0	0
X	15607505	rs774621083	C	T	gnomAD Exomes	PASS	NA	p.Gly220Ser	p.Gly220Ser	c.658G>A	missense_variant		3	183045	1.63894e-05	0	0	1	13135	0	0	1	27362	0	0	0	7476	0	0	0	13840	0	0	0	15966	0	0	1	81713	0	0	0	4520	0	0	0	19033	0	0
X	15607507	rs759590772	C	T	gnomAD Exomes	PASS	NA	p.Arg219His	p.Arg219His	c.656G>A	missense_variant		18	183089	9.83128e-05	0	11	0	13141	0	0	0	27371	0	0	0	7480	0	0	0	13840	0	0	0	15962	0	0	1	81724	0	0	0	4524	0	0	17	19047	0	11
X	15607508	rs372272603	G	A	gnomAD Exomes,gnomAD Genomes	PASS	PASS	p.Arg219Cys	p.Arg219Cys	c.655C>T	missense_variant		71	203989	0.000348058	0	24	3	18806	0	1	0	27949	0	0	0	7654	0	0	0	14813	0	0	0	18355	0	0	64	92086	0	22	1	5282	0	0	3	19044	0	1
X	15607515	rs753164828	G	T	gnomAD Exomes,gnomAD Genomes	PASS	PASS	p.Asp216Glu	p.Asp216Glu	c.648C>A	missense_variant		3	204014	1.47049e-05	0	1	0	18822	0	0	0	27947	0	0	0	7652	0	0	0	14813	0	0	0	18327	0	0	3	92109	0	1	0	5291	0	0	0	19053	0	0
X	15607517	rs761269389	C	A	gnomAD Exomes	PASS	NA	p.Asp216Tyr	p.Asp216Tyr	c.646G>T	missense_variant		1	183145	5.46015e-06	0	0	0	13147	0	0	0	27380	0	0	0	7482	0	0	0	13844	0	0	0	15960	0	0	1	81752	0	0	0	4524	0	0	0	19056	0	0
X	15607532	rs148771870	C	T	gnomAD Exomes,gnomAD Genomes	PASS	PASS	p.Gly211Arg	p.Gly211Arg	c.631G>A	missense_variant		261	203924	0.00127989	0	87	5	18849	0	0	6	27942	0	1	0	7654	0	0	0	14822	0	0	29	18298	0	7	179	92062	0	52	5	5268	0	1	37	19029	0	26
X	15607538	rs1327824339	C	T	gnomAD Exomes	PASS	NA	p.Val209Ile	p.Val209Ile	c.625G>A	missense_variant		1	182904	5.46735e-06	0	1	0	13132	0	0	0	27349	0	0	0	7477	0	0	0	13834	0	0	0	15928	0	0	1	81656	0	1	0	4518	0	0	0	19010	0	0
X	15607543	rs754237613	T	C	gnomAD Exomes	PASS	NA	p.Tyr207Cys	p.Tyr207Cys	c.620A>G	missense_variant		1	182860	5.46866e-06	0	0	0	13132	0	0	0	27348	0	0	0	7473	0	0	0	13823	0	0	0	15918	0	0	1	81651	0	0	0	4520	0	0	0	18995	0	0
X	15607546	rs142443432	T	C	gnomAD Exomes,gnomAD Genomes	PASS	PASS	p.Asp206Gly	p.Asp206Gly	c.617A>G	missense_variant		61	203334	0.000299999	0	26	2	18779	0	0	1	27877	0	0	0	7643	0	0	0	14789	0	0	0	18177	0	0	58	91862	0	26	0	5266	0	0	0	18941	0	0
X	15607552	rs779790336	C	G	gnomAD Exomes	PASS	NA	p.Arg204Thr	p.Arg204Thr	c.611G>C	missense_variant		1	182431	5.48152e-06	0	0	0	13126	0	0	0	27297	0	0	0	7460	0	0	0	13779	0	0	0	15890	0	0	0	81493	0	0	0	4509	0	0	1	18877	0	0
X	15607563	rs1039062494	C	A	gnomAD Exomes	PASS	NA	p.Gly200Gly	c.600G>T(p.=)	c.600G>T	synonymous_variant		1	178950	5.58815e-06	0	1	0	13038	0	0	0	26852	0	0	0	7336	0	0	0	13511	0	0	0	15776	0	0	1	80472	0	1	0	4431	0	0	0	17534	0	0
X	15607567	rs750145841	T	C	gnomAD Exomes	PASS	NA	p.Tyr199Cys	p.Tyr199Cys	c.596A>G	missense_variant		3	177749	1.68777e-05	0	2	0	13022	0	0	1	26661	0	1	0	7287	0	0	0	13428	0	0	0	15718	0	0	2	80074	0	1	0	4392	0	0	0	17167	0	0
X	15607571	rs1345857521	C	T	gnomAD Exomes	PASS	NA	p.Asp198Asn	p.Asp198Asn	c.592G>A	missense_variant		1	170020	5.88166e-06	0	0	0	12838	0	0	0	24873	0	0	0	6956	0	0	0	12782	0	0	0	15468	0	0	1	77419	0	0	0	4131	0	0	0	15553	0	0
X	15607572	rs1214041216	C	T	gnomAD Exomes,gnomAD Genomes	PASS	PASS	p.Glu197Glu	c.591G>A(p.=)	c.591G>A	synonymous_variant		2	190769	1.04839e-05	0	0	0	18497	0	0	0	25424	0	0	0	7139	0	0	0	13742	0	0	0	17789	0	0	2	87736	0	0	0	4878	0	0	0	15564	0	0
X	15607575	rs1416468883	A	G	gnomAD Genomes	NA	PASS	p.Tyr196Tyr	c.588T>C(p.=)	c.588T>C	synonymous_variant		1	20301	4.92587e-05	0	0	1	5590	0	0	0	529	0	0	0	176	0	0	0	974	0	0	0	2141	0	0	0	10163	0	0	0	728	0	0	0	0	0	0
X	15607580	rs761805536	CTGTT	C	gnomAD Exomes	PASS	NA	c.584-5_584-2delAACA		c.584-5_584-2delAACA	splice_acceptor_variant		4	166217	2.40649e-05	0	1	0	12706	0	0	0	23598	0	0	0	6740	0	0	1	12486	0	0	0	15144	0	0	2	76245	0	0	0	3999	0	0	1	15299	0	1
X	15607586	rs757946598	G	GT	gnomAD Exomes	PASS	NA	c.584-8dupA		c.584-8dupA	splice_region_variant	lcr	5199	85740	0.0606368	1	42	447	8091	1	8	1026	10170	0	2	305	2482	0	0	475	6586	0	5	340	7476	0	4	1957	43039	0	16	168	1822	0	3	481	6074	0	4
X	15607586	rs757946598	G	GTT	gnomAD Exomes	PASS	NA	c.584-9_584-8dupAA		c.584-9_584-8dupAA	splice_region_variant	lcr	35	85740	0.000408211	0	0	6	8091	0	0	8	10170	0	0	2	2482	0	0	3	6586	0	0	0	7476	0	0	11	43039	0	0	1	1822	0	0	4	6074	0	0
X	15607586	rs757946598	G	GTTT	gnomAD Exomes	PASS	NA	c.584-10_584-8dupAAA		c.584-10_584-8dupAAA	splice_region_variant	lcr	1	85740	1.16632e-05	0	0	0	8091	0	0	0	10170	0	0	0	2482	0	0	0	6586	0	0	0	7476	0	0	1	43039	0	0	0	1822	0	0	0	6074	0	0
X	15607586	rs757946598	G	T	gnomAD Exomes	PASS	NA	c.584-7C>A		c.584-7C>A	splice_region_variant	lcr	37	85740	0.000431537	0	2	0	8091	0	0	4	10170	0	1	0	2482	0	0	1	6586	0	0	11	7476	0	0	19	43039	0	1	2	1822	0	0	0	6074	0	0
X	15607586	rs757946598	GT	G	gnomAD Exomes	PASS	NA	c.584-8delA		c.584-8delA	splice_region_variant	lcr	506	85740	0.00590156	0	2	22	8091	0	0	106	10170	0	1	20	2482	0	0	37	6586	0	0	49	7476	0	0	224	43039	0	0	16	1822	0	0	32	6074	0	1
X	15607586	rs757946598	GTT	G	gnomAD Exomes	PASS	NA	c.584-9_584-8delAA		c.584-9_584-8delAA	splice_region_variant	lcr	4	85740	4.66527e-05	0	0	0	8091	0	0	1	10170	0	0	0	2482	0	0	0	6586	0	0	0	7476	0	0	3	43039	0	0	0	1822	0	0	0	6074	0	0
X	15607590	rs779739108	T	G	gnomAD Exomes,gnomAD Genomes	PASS	PASS	c.584-11A>C		c.584-11A>C	intron_variant	lcr	16	190364	8.40495e-05	1	3	0	18468	0	0	13	25288	1	3	0	7082	0	0	1	13735	0	0	0	17678	0	0	1	87568	0	0	0	4836	0	0	1	15709	0	0
X	15607591	rs746891961	T	A	gnomAD Exomes	PASS	NA	c.584-12A>T		c.584-12A>T	intron_variant	lcr	2	168976	1.1836e-05	0	0	0	12722	0	0	2	24600	0	0	0	6890	0	0	0	12723	0	0	0	15248	0	0	0	77028	0	0	0	4072	0	0	0	15693	0	0
X	15607592	rs768650734	T	C	gnomAD Exomes,gnomAD Genomes	PASS	PASS	c.584-13A>G		c.584-13A>G	intron_variant	lcr	2	190252	1.05124e-05	0	2	0	18490	0	0	0	25236	0	0	0	7073	0	0	0	13716	0	0	0	17636	0	0	2	87550	0	2	0	4839	0	0	0	15712	0	0
X	15607598	rs780782488	A	T	gnomAD Exomes	PASS	NA	c.584-19T>A		c.584-19T>A	intron_variant		34	152577	0.000222838	0	1	3	11754	0	0	8	21797	0	0	1	6058	0	0	3	11400	0	0	4	13552	0	0	11	70716	0	0	0	3554	0	0	4	13746	0	1
X	15607601	rs747969747	G	C	gnomAD Exomes	PASS	NA	c.584-22C>G		c.584-22C>G	intron_variant		1	165043	6.05903e-06	0	1	0	12516	0	0	0	24160	0	0	0	6757	0	0	0	12442	0	0	0	14747	0	0	1	75388	0	1	0	3966	0	0	0	15067	0	0
X	15607604	rs769534498	A	C	gnomAD Exomes	PASS	NA	c.584-25T>G		c.584-25T>G	intron_variant		1	166643	6.00085e-06	0	1	0	12605	0	0	0	24363	0	0	0	6794	0	0	0	12592	0	0	0	14794	0	0	1	76078	0	1	0	3988	0	0	0	15429	0	0
X	15607605	rs1365380813	A	C	gnomAD Exomes	PASS	NA	c.584-26T>G		c.584-26T>G	intron_variant		1	166435	6.00835e-06	0	0	0	12607	0	0	0	24262	0	0	0	6801	0	0	0	12558	0	0	0	14783	0	0	1	75998	0	0	0	3982	0	0	0	15444	0	0
X	15607619	rs375208456	A	C	gnomAD Exomes	PASS	NA	c.584-40T>G		c.584-40T>G	intron_variant		10	157140	6.36375e-05	0	1	0	12315	0	0	0	21838	0	0	10	6233	0	1	0	11947	0	0	0	13798	0	0	0	73011	0	0	0	3669	0	0	0	14329	0	0
X	15607650	rs971249	T	C	gnomAD Genomes	NA	PASS	c.584-71A>G		c.584-71A>G	intron_variant		14341	20621	0.695456	3351	4795	4302	5608	1040	1519	457	580	128	135	109	172	14	60	964	966	268	427	1582	2360	413	365	6401	10194	1346	2157	526	741	142	132	0	0	0	0
X	15609781	rs1481228532	A	C	gnomAD Genomes	NA	PASS	c.583+55T>G		c.583+55T>G	intron_variant		1	21941	4.55768e-05	0	1	1	5902	0	1	0	613	0	0	0	177	0	0	0	1007	0	0	0	2618	0	0	0	10825	0	0	0	799	0	0	0	0	0	0
X	15609782	rs188991352	T	C	gnomAD Genomes	NA	PASS	c.583+54A>G		c.583+54A>G	intron_variant		71	21893	0.00324305	0	20	0	5888	0	0	0	613	0	0	0	178	0	0	0	999	0	0	48	2611	0	17	18	10807	0	2	5	797	0	1	0	0	0	0
X	15609788	rs759786791	C	T	gnomAD Exomes	PASS	NA	c.583+48G>A		c.583+48G>A	intron_variant		5	172282	2.90222e-05	0	2	0	12931	0	0	2	25550	0	1	0	6587	0	0	0	13411	0	0	0	15312	0	0	3	77707	0	1	0	4225	0	0	0	16559	0	0
X	15609789	rs772092723	G	A	gnomAD Exomes	PASS	NA	c.583+47C>T		c.583+47C>T	intron_variant		5	172900	2.89184e-05	0	2	3	12920	0	2	2	25530	0	0	0	6643	0	0	0	13395	0	0	0	15347	0	0	0	78014	0	0	0	4233	0	0	0	16818	0	0
X	15609792	rs775563414	G	T	gnomAD Exomes	PASS	NA	c.583+44C>A		c.583+44C>A	intron_variant		1	174205	5.74036e-06	0	0	0	12962	0	0	0	25761	0	0	0	6759	0	0	0	13460	0	0	0	15439	0	0	1	78464	0	0	0	4270	0	0	0	17090	0	0
X	15609793	rs761022810	C	T	gnomAD Exomes	PASS	NA	c.583+43G>A		c.583+43G>A	intron_variant		1	174232	5.73947e-06	0	1	0	12964	0	0	0	25752	0	0	0	6756	0	0	0	13455	0	0	0	15464	0	0	0	78464	0	0	0	4259	0	0	1	17118	0	1
X	15609823	rs1455992454	T	A	gnomAD Exomes	PASS	NA	c.583+13A>T		c.583+13A>T	intron_variant		1	182490	5.47975e-06	0	1	0	13148	0	0	0	27324	0	0	0	7398	0	0	0	13836	0	0	0	15920	0	0	0	81401	0	0	0	4502	0	0	1	18961	0	1
X	15609836	rs764661406	G	T	gnomAD Exomes	PASS	NA	p.His195Asn	p.His195Asn	c.583C>A	missense_variant		1	182606	5.47627e-06	0	1	0	13149	0	0	0	27309	0	0	0	7404	0	0	0	13839	0	0	0	15947	0	0	0	81458	0	0	0	4503	0	0	1	18997	0	1
X	15609836	rs764661406	G	A	gnomAD Exomes	PASS	NA	p.His195Tyr	p.His195Tyr	c.583C>T	missense_variant		1	182606	5.47627e-06	0	0	0	13149	0	0	0	27309	0	0	0	7404	0	0	0	13839	0	0	0	15947	0	0	1	81458	0	0	0	4503	0	0	0	18997	0	0
X	15609841	rs762219565	G	T	gnomAD Exomes	PASS	NA	p.Ala193Glu	p.Ala193Glu	c.578C>A	missense_variant		3	182786	1.64126e-05	0	0	0	13154	0	0	3	27345	0	0	0	7421	0	0	0	13843	0	0	0	15966	0	0	0	81537	0	0	0	4506	0	0	0	19014	0	0
X	15609848	rs765733397	C	G	gnomAD Exomes	PASS	NA	p.Ala191Pro	p.Ala191Pro	c.571G>C	missense_variant		1	182876	5.46819e-06	0	0	0	13154	0	0	0	27335	0	0	0	7438	0	0	0	13840	0	0	0	15985	0	0	1	81596	0	0	0	4510	0	0	0	19018	0	0
X	15609850	rs976723413	A	G	gnomAD Exomes	PASS	NA	p.Met190Thr	p.Met190Thr	c.569T>C	missense_variant		1	182952	5.46591e-06	0	0	0	13154	0	0	0	27342	0	0	0	7444	0	0	0	13843	0	0	0	15994	0	0	0	81637	0	0	0	4509	0	0	1	19029	0	0
X	15609862	rs750052167	A	G	gnomAD Exomes	PASS	NA	p.Leu186Ser	p.Leu186Ser	c.557T>C	missense_variant		1	183100	5.4615e-06	0	0	0	13156	0	0	1	27388	0	0	0	7468	0	0	0	13849	0	0	0	16003	0	0	0	81676	0	0	0	4519	0	0	0	19041	0	0
X	15609868	rs758142853	A	C	gnomAD Genomes	NA	PASS	p.Val184Gly	p.Val184Gly	c.551T>G	missense_variant		1	21817	4.58358e-05	0	0	0	5834	0	0	0	613	0	0	0	180	0	0	0	998	0	0	0	2595	0	0	1	10793	0	0	0	804	0	0	0	0	0	0
X	15609868	rs758142853	A	G	gnomAD Exomes	PASS	NA	p.Val184Ala	p.Val184Ala	c.551T>C	missense_variant		8	183275	4.36503e-05	0	1	0	13157	0	0	0	27414	0	0	0	7482	0	0	8	13855	0	1	0	16005	0	0	0	81769	0	0	0	4522	0	0	0	19071	0	0
X	15609882	rs1192307729	T	C	gnomAD Exomes	PASS	NA	p.Leu179Leu	c.537A>G(p.=)	c.537A>G	synonymous_variant		1	183328	5.4547e-06	0	0	1	13157	0	0	0	27419	0	0	0	7487	0	0	0	13858	0	0	0	16008	0	0	0	81800	0	0	0	4523	0	0	0	19076	0	0
X	15609886	rs779651019	G	A	gnomAD Exomes	PASS	NA	p.Pro178Leu	p.Pro178Leu	c.533C>T	missense_variant		1	183318	5.455e-06	0	0	0	13155	0	0	0	27415	0	0	0	7487	0	0	0	13858	0	0	0	16006	0	0	1	81796	0	0	0	4523	0	0	0	19078	0	0
X	15609900	rs751083544	G	C	gnomAD Exomes,gnomAD Genomes	PASS	PASS	p.Gly173Gly	c.519C>G(p.=)	c.519C>G	synonymous_variant		4	205159	1.94971e-05	0	1	4	18999	0	1	0	28034	0	0	0	7662	0	0	0	14842	0	0	0	18617	0	0	0	92598	0	0	0	5332	0	0	0	19075	0	0
X	15609902	rs754511501	C	T	gnomAD Exomes	PASS	NA	p.Gly173Ser	p.Gly173Ser	c.517G>A	missense_variant		4	183342	2.18172e-05	0	2	0	13158	0	0	0	27415	0	0	0	7485	0	0	0	13859	0	0	0	16009	0	0	3	81812	0	1	0	4527	0	0	1	19077	0	1
X	15609903	rs781175759	G	A	gnomAD Exomes	PASS	NA	p.Val172Val	c.516C>T(p.=)	c.516C>T	synonymous_variant		4	183317	2.18201e-05	0	2	0	13158	0	0	3	27410	0	1	0	7482	0	0	0	13857	0	0	0	16008	0	0	1	81798	0	1	0	4527	0	0	0	19077	0	0
X	15609906	rs1341206593	C	G	gnomAD Genomes	NA	PASS	p.Glu171Asp	p.Glu171Asp	c.513G>C	missense_variant		1	21953	4.55519e-05	0	0	0	5885	0	0	0	623	0	0	0	181	0	0	0	992	0	0	0	2616	0	0	1	10846	0	0	0	810	0	0	0	0	0	0
X	15609907	rs748076875	T	A	gnomAD Exomes	PASS	NA	p.Glu171Val	p.Glu171Val	c.512A>T	missense_variant		1	183348	5.45411e-06	0	1	0	13158	0	0	0	27418	0	0	0	7481	0	0	0	13857	0	0	0	16008	0	0	1	81820	0	1	0	4528	0	0	0	19078	0	0
X	15609912	rs1165363168	T	C	gnomAD Exomes	PASS	NA	p.Arg169Arg	c.507A>G(p.=)	c.507A>G	synonymous_variant		2	183355	1.09078e-05	0	0	0	13158	0	0	0	27419	0	0	0	7482	0	0	0	13855	0	0	0	16008	0	0	2	81828	0	0	0	4527	0	0	0	19078	0	0
X	15609923	rs769593006	C	G	gnomAD Exomes	PASS	NA	p.Glu166Gln	p.Glu166Gln	c.496G>C	missense_variant		1	183365	5.4536e-06	0	0	0	13159	0	0	0	27424	0	0	0	7483	0	0	0	13859	0	0	0	16006	0	0	1	81829	0	0	0	4527	0	0	0	19078	0	0
X	15609929	rs1316799731	C	A	gnomAD Exomes	PASS	NA	p.Ala164Ser	p.Ala164Ser	c.490G>T	missense_variant		1	183331	5.45461e-06	0	0	1	13159	0	0	0	27416	0	0	0	7483	0	0	0	13858	0	0	0	16004	0	0	0	81808	0	0	0	4525	0	0	0	19078	0	0
X	15609932	rs777568369	A	G	gnomAD Exomes	PASS	NA	p.Trp163Arg	p.Trp163Arg	c.487T>C	missense_variant		1	183299	5.45557e-06	0	1	0	13157	0	0	0	27408	0	0	0	7478	0	0	0	13857	0	0	0	16005	0	0	1	81797	0	1	0	4521	0	0	0	19076	0	0
X	15609943	rs746034076	T	C	gnomAD Exomes	PASS	NA	p.Asn159Ser	p.Asn159Ser	c.476A>G	missense_variant		3	183282	1.63682e-05	0	2	0	13158	0	0	1	27400	0	0	0	7482	0	0	0	13858	0	0	0	15995	0	0	2	81790	0	2	0	4523	0	0	0	19076	0	0
X	15609957	rs1435872603	G	C	gnomAD Exomes	PASS	NA	p.Asn154Lys	p.Asn154Lys	c.462C>G	missense_variant		2	182589	1.09536e-05	0	0	0	13146	0	0	2	27187	0	0	0	7440	0	0	0	13812	0	0	0	15984	0	0	0	81553	0	0	0	4507	0	0	0	18960	0	0
X	15609990	rs1314696878	A	C	gnomAD Exomes	PASS	NA	c.440-11T>G		c.440-11T>G	intron_variant		3	177896	1.68638e-05	0	1	0	12980	0	0	0	26055	0	0	0	7057	0	0	3	13564	0	1	0	15870	0	0	0	80039	0	0	0	4356	0	0	0	17975	0	0
X	15609996	rs1380848733	C	A	gnomAD Exomes	PASS	NA	c.440-17G>T		c.440-17G>T	intron_variant		1	175522	5.69729e-06	0	0	0	12900	0	0	0	25425	0	0	0	6852	0	0	0	13422	0	0	0	15778	0	0	1	79386	0	0	0	4281	0	0	0	17478	0	0
X	15609996	rs1380848733	C	T	gnomAD Exomes	PASS	NA	c.440-17G>A		c.440-17G>A	intron_variant		1	175522	5.69729e-06	0	0	0	12900	0	0	0	25425	0	0	0	6852	0	0	0	13422	0	0	0	15778	0	0	1	79386	0	0	0	4281	0	0	0	17478	0	0
X	15610016	rs747103261	C	A	gnomAD Exomes	PASS	NA	c.440-37G>T		c.440-37G>T	intron_variant		3	164450	1.82426e-05	0	1	1	12090	0	0	0	22647	0	0	0	6077	0	0	0	12842	0	0	0	15224	0	0	2	76144	0	1	0	3879	0	0	0	15547	0	0
X	15610017	rs763738021	CT	C	gnomAD Exomes	PASS	NA	c.440-39delA		c.440-39delA	intron_variant		1	164227	6.08913e-06	0	0	0	12074	0	0	1	22614	0	0	0	6081	0	0	0	12844	0	0	0	15206	0	0	0	76041	0	0	0	3868	0	0	0	15499	0	0
X	15610028	rs1052140683	T	A	gnomAD Exomes	PASS	NA	c.440-49A>T		c.440-49A>T	intron_variant		1	164593	6.07559e-06	0	0	0	11964	0	0	0	23521	0	0	0	6108	0	0	0	12952	0	0	0	15174	0	0	1	75659	0	0	0	3917	0	0	0	15298	0	0
X	15610034	rs1385453964	T	C	gnomAD Genomes	NA	PASS	c.440-55A>G		c.440-55A>G	intron_variant		1	22080	4.52899e-05	0	0	0	5959	0	0	0	615	0	0	0	181	0	0	0	1015	0	0	0	2605	0	0	1	10893	0	0	0	812	0	0	0	0	0	0
X	15610047	rs756878227	C	T	gnomAD Genomes	NA	PASS	c.440-68G>A		c.440-68G>A	intron_variant		1	22042	4.53679e-05	0	0	0	5948	0	0	0	616	0	0	0	180	0	0	0	1019	0	0	0	2598	0	0	1	10880	0	0	0	801	0	0	0	0	0	0
X	15610054	rs999800463	T	G	gnomAD Genomes	NA	PASS	c.440-75A>C		c.440-75A>C	intron_variant		1	22073	4.53042e-05	0	1	0	5953	0	0	0	615	0	0	0	181	0	0	0	1017	0	0	0	2600	0	0	1	10901	0	1	0	806	0	0	0	0	0	0
X	15610303	rs369271593	C	G	gnomAD Exomes,gnomAD Genomes	PASS	PASS	c.439+49G>C		c.439+49G>C	intron_variant		6	161542	3.7142e-05	0	1	0	17911	0	0	0	17551	0	0	0	4810	0	0	0	12538	0	0	0	15495	0	0	5	78197	0	1	0	4045	0	0	1	10995	0	0
X	15610310	rs777161386	A	G	gnomAD Exomes	PASS	NA	c.439+42T>C		c.439+42T>C	intron_variant		1	143023	6.99188e-06	0	1	0	12116	0	0	0	17241	0	0	0	4894	0	0	0	11637	0	0	0	13381	0	0	1	68854	0	1	0	3314	0	0	0	11586	0	0
X	15610323	rs762255076	A	G	gnomAD Exomes	PASS	NA	c.439+29T>C		c.439+29T>C	intron_variant		1	149023	6.71037e-06	0	1	0	12277	0	0	0	18293	0	0	0	5281	0	0	0	11843	0	0	0	14089	0	0	1	71172	0	1	0	3468	0	0	0	12600	0	0
X	15610324	rs201159862	T	C	gnomAD Exomes	PASS	NA	c.439+28A>G		c.439+28A>G	intron_variant		1	147969	6.75817e-06	0	0	0	12233	0	0	0	17772	0	0	0	5227	0	0	0	11738	0	0	0	14043	0	0	1	70934	0	0	0	3429	0	0	0	12593	0	0
X	15610327	rs1242225479	T	C	gnomAD Exomes	PASS	NA	c.439+25A>G		c.439+25A>G	intron_variant		1	149500	6.68896e-06	0	0	0	12296	0	0	0	18024	0	0	0	5326	0	0	0	11800	0	0	0	14169	0	0	0	71484	0	0	0	3480	0	0	1	12921	0	0
X	15610328	rs73195520	C	T	gnomAD Exomes,gnomAD Genomes	PASS	PASS	c.439+24G>A		c.439+24G>A	intron_variant		420	171560	0.00244812	1	144	4	18232	0	2	26	18674	0	4	1	5512	0	0	0	12809	0	0	73	16790	0	32	308	82300	1	104	8	4276	0	2	0	12967	0	0
X	15610335	rs1189127397	A	G	gnomAD Exomes	PASS	NA	c.439+17T>C		c.439+17T>C	intron_variant		1	153182	6.52818e-06	0	1	0	12350	0	0	0	18850	0	0	0	5653	0	0	1	11918	0	1	0	14551	0	0	0	72687	0	0	0	3594	0	0	0	13579	0	0
X	15610343	rs1369437683	G	A	gnomAD Exomes	PASS	NA	c.439+9C>T		c.439+9C>T	intron_variant		1	156674	6.38268e-06	0	0	0	12360	0	0	0	19947	0	0	0	5903	0	0	0	12041	0	0	0	14870	0	0	0	73762	0	0	0	3702	0	0	1	14089	0	0
X	15610347	rs751170930	C	T	gnomAD Exomes	PASS	NA	c.439+5G>A		c.439+5G>A	splice_region_variant		1	162548	6.15203e-06	0	0	0	12472	0	0	0	22048	0	0	0	6377	0	0	0	12448	0	0	0	15202	0	0	1	75464	0	0	0	3893	0	0	0	14644	0	0
X	15610347	rs751170930	C	CTTAGTAG	gnomAD Exomes	PASS	NA	c.439+4_439+5insCTACTAA		c.439+4_439+5insCTACTAA	splice_region_variant		1	162548	6.15203e-06	0	1	0	12472	0	0	0	22048	0	0	0	6377	0	0	0	12448	0	0	0	15202	0	0	1	75464	0	1	0	3893	0	0	0	14644	0	0
X	15610348	rs2285666	C	CT	gnomAD Exomes	PASS	NA	c.439+3dupA		c.439+3dupA	splice_region_variant		1	162393	6.1579e-06	0	1	0	12467	0	0	0	22003	0	0	0	6381	0	0	0	12410	0	0	0	15193	0	0	1	75422	0	1	0	3888	0	0	0	14629	0	0
X	15610348	rs2285666	C	T	gnomAD Exomes,gnomAD Genomes	PASS	PASS	c.439+4G>A		c.439+4G>A	splice_region_variant		50451	184129	0.273998	5641	16192	4057	18323	319	1004	8912	22609	1477	1613	1692	6561	171	471	7336	13387	1415	2087	3417	17778	220	1124	17240	86164	1118	6210	1177	4678	112	322	6620	14629	809	3361
X	15610356	rs1469916451	T	C	gnomAD Exomes	PASS	NA	p.Glu145Glu	c.435A>G(p.=)	c.435A>G	synonymous_variant		1	165706	6.03478e-06	0	0	0	12545	0	0	1	22819	0	0	0	6582	0	0	0	12613	0	0	0	15434	0	0	0	76578	0	0	0	4003	0	0	0	15132	0	0
X	15610368	rs1157386586	G	A	gnomAD Exomes	PASS	NA	p.Cys141Cys	c.423C>T(p.=)	c.423C>T	synonymous_variant		1	171364	5.83553e-06	0	0	0	12675	0	0	0	24479	0	0	0	6950	0	0	1	13025	0	0	0	15659	0	0	0	78312	0	0	0	4177	0	0	0	16087	0	0
X	15610369	rs1391451327	C	T	gnomAD Exomes	PASS	NA	p.Cys141Tyr	p.Cys141Tyr	c.422G>A	missense_variant		1	171506	5.8307e-06	0	0	1	12702	0	0	0	24530	0	0	0	6956	0	0	0	13031	0	0	0	15675	0	0	0	78310	0	0	0	4180	0	0	0	16122	0	0
X	15610377	rs1457896076	T	C	gnomAD Exomes	PASS	NA	p.Pro138Pro	c.414A>G(p.=)	c.414A>G	synonymous_variant		1	174087	5.74425e-06	0	0	0	12790	0	0	0	25236	0	0	0	7076	0	0	0	13213	0	0	1	15764	0	0	0	79133	0	0	0	4261	0	0	0	16614	0	0
X	15610379	rs766124365	G	C	gnomAD Exomes	PASS	NA	p.Pro138Ala	p.Pro138Ala	c.412C>G	missense_variant		1	174434	5.73283e-06	0	1	0	12797	0	0	0	25326	0	0	0	7116	0	0	0	13221	0	0	0	15773	0	0	1	79208	0	1	0	4279	0	0	0	16714	0	0
X	15610408	rs751227277	C	G	gnomAD Exomes	PASS	NA	p.Ser128Thr	p.Ser128Thr	c.383G>C	missense_variant		1	174274	5.73809e-06	0	0	0	12720	0	0	0	25317	0	0	0	7169	0	0	0	13158	0	0	0	15796	0	0	0	79021	0	0	0	4270	0	0	1	16823	0	0
X	15610410	rs1398027862	G	A	gnomAD Exomes	PASS	NA	p.Tyr127Tyr	c.381C>T(p.=)	c.381C>T	synonymous_variant		1	173771	5.7547e-06	0	0	0	12676	0	0	0	25231	0	0	0	7144	0	0	0	13087	0	0	0	15787	0	0	0	78863	0	0	0	4254	0	0	1	16729	0	0
X	15610437	rs754488878	T	C	gnomAD Exomes	PASS	NA	p.Thr118Thr	c.354A>G(p.=)	c.354A>G	synonymous_variant		1	156138	6.40459e-06	0	1	0	11843	0	0	0	20495	0	0	0	6221	0	0	0	11493	0	0	0	15188	0	0	1	73175	0	1	0	3638	0	0	0	14085	0	0
X	15610444	rs1340886951	A	T	gnomAD Exomes	PASS	NA	p.Leu116Ter	p.Leu116Ter	c.347T>A	stop_gained		1	155308	6.43882e-06	0	0	0	11862	0	0	0	20293	0	0	1	6134	0	0	0	11509	0	0	0	15083	0	0	0	72916	0	0	0	3597	0	0	0	13914	0	0
X	15610452	rs528054982	A	T	gnomAD Exomes	PASS	NA	c.346-7T>A		c.346-7T>A	splice_region_variant		3	153035	1.96034e-05	0	1	0	11799	0	0	0	19815	0	0	0	5979	0	0	0	11417	0	0	0	14831	0	0	0	72141	0	0	1	3560	0	0	2	13493	0	1
X	15610461	rs200477770	A	G	gnomAD Exomes	PASS	NA	c.346-16T>C		c.346-16T>C	intron_variant		7	151788	4.6117e-05	0	2	0	11874	0	0	0	19552	0	0	0	5856	0	0	7	11456	0	2	0	14629	0	0	0	71684	0	0	0	3523	0	0	0	13214	0	0
X	15610462	rs1331131166	A	G	gnomAD Exomes	PASS	NA	c.346-17T>C		c.346-17T>C	intron_variant		1	151588	6.59683e-06	0	0	0	11863	0	0	1	19546	0	0	0	5822	0	0	0	11465	0	0	0	14603	0	0	0	71592	0	0	0	3519	0	0	0	13178	0	0
X	15610469	rs1201900346	A	C	gnomAD Genomes	NA	PASS	c.346-24T>G		c.346-24T>G	intron_variant		1	21836	4.57959e-05	0	0	1	5887	0	0	0	608	0	0	0	179	0	0	0	1003	0	0	0	2578	0	0	0	10781	0	0	0	800	0	0	0	0	0	0
X	15610492	rs369762601	G	A	gnomAD Exomes	PASS	NA	c.346-47C>T		c.346-47C>T	intron_variant		1	134274	7.44746e-06	0	0	0	11164	0	0	0	16386	0	0	0	4743	0	0	0	10468	0	0	0	12851	0	0	1	65118	0	0	0	3032	0	0	0	10512	0	0
X	15610496	rs757105649	A	G	gnomAD Exomes	PASS	NA	c.346-51T>C		c.346-51T>C	intron_variant		2	133425	1.49897e-05	0	2	0	11114	0	0	0	16221	0	0	0	4679	0	0	0	10472	0	0	0	12751	0	0	2	64823	0	2	0	3028	0	0	0	10337	0	0
X	15610506	rs4646135	T	C	gnomAD Genomes	NA	PASS	c.346-61A>G		c.346-61A>G	intron_variant		680	21919	0.0310233	13	246	661	5875	13	237	3	603	0	2	0	179	0	0	0	1010	0	0	0	2605	0	0	4	10844	0	0	12	803	0	7	0	0	0	0
X	15612915	rs1200021725	T	C	gnomAD Genomes	NA	PASS	c.345+53A>G		c.345+53A>G	intron_variant		1	22035	4.53823e-05	0	0	0	5904	0	0	0	619	0	0	0	184	0	0	0	1013	0	0	0	2619	0	0	1	10883	0	0	0	813	0	0	0	0	0	0
X	15612922	rs374174485	A	C	gnomAD Exomes	PASS	NA	c.345+46T>G		c.345+46T>G	intron_variant		4	159696	2.50476e-05	0	0	0	12245	0	0	0	20343	0	0	0	6499	0	0	0	11948	0	0	0	14531	0	0	3	75148	0	0	1	3908	0	0	0	15074	0	0
X	15612934	rs1437702239	C	A	gnomAD Exomes	PASS	NA	c.345+34G>T		c.345+34G>T	intron_variant		1	165285	6.05016e-06	0	0	0	12523	0	0	0	22237	0	0	0	6728	0	0	1	12377	0	0	0	15074	0	0	0	76802	0	0	0	4079	0	0	0	15465	0	0
X	15612946	rs1180655884	G	A	gnomAD Exomes	PASS	NA	c.345+22C>T		c.345+22C>T	intron_variant		1	173469	5.76472e-06	0	1	0	12947	0	0	1	24756	0	1	0	7096	0	0	0	13216	0	0	0	15431	0	0	0	79307	0	0	0	4300	0	0	0	16416	0	0
X	15612963	rs768736934	C	T	gnomAD Exomes	PASS	NA	c.345+5G>A		c.345+5G>A	splice_region_variant		5	176016	2.84065e-05	0	4	0	12989	0	0	0	25576	0	0	0	7203	0	0	1	13365	0	1	0	15662	0	0	0	80005	0	0	0	4368	0	0	4	16848	0	3
X	15612964	rs370730253	G	A	gnomAD Exomes	PASS	NA	c.345+4C>T		c.345+4C>T	splice_region_variant		18	175566	0.000102526	0	7	0	12980	0	0	2	25443	0	1	12	7191	0	3	1	13309	0	1	0	15642	0	0	2	79863	0	1	1	4353	0	1	0	16785	0	0
X	15612969	rs201900069	C	T	gnomAD Exomes,gnomAD Genomes	PASS	PASS	p.Arg115Gln	p.Arg115Gln	c.344G>A	missense_variant		34	199638	0.000170308	0	17	0	18872	0	0	0	26738	0	0	0	7481	0	0	11	14493	0	7	0	18321	0	0	23	91316	0	10	0	5212	0	0	0	17205	0	0
X	15612993	rs139773121	A	G	gnomAD Exomes	PASS	NA	p.Val107Ala	p.Val107Ala	c.320T>C	missense_variant		2	180910	1.10552e-05	0	0	2	13112	0	0	0	26909	0	0	0	7410	0	0	0	13715	0	0	0	15869	0	0	0	81298	0	0	0	4489	0	0	0	18108	0	0
X	15613006	rs143158922	T	G	gnomAD Exomes,gnomAD Genomes	PASS	PASS	p.Asn103His	p.Asn103His	c.307A>C	missense_variant		4	203396	1.96661e-05	0	0	4	18992	0	0	0	27642	0	0	0	7622	0	0	0	14750	0	0	0	18517	0	0	0	92245	0	0	0	5294	0	0	0	18334	0	0
X	15613008	rs1395878099	T	G	gnomAD Exomes,gnomAD Genomes	PASS	PASS	p.Gln102Pro	p.Gln102Pro	c.305A>C	missense_variant		3	203458	1.47451e-05	0	0	0	19003	0	0	0	27654	0	0	0	7630	0	0	0	14757	0	0	0	18513	0	0	2	92270	0	0	1	5292	0	0	0	18339	0	0
X	15613013	rs1390680136	A	G	gnomAD Exomes	PASS	NA	p.Leu100Leu	c.300T>C(p.=)	c.300T>C	synonymous_variant		1	182041	5.49327e-06	0	0	0	13118	0	0	0	27161	0	0	0	7459	0	0	0	13767	0	0	0	15909	0	0	0	81540	0	0	0	4497	0	0	1	18590	0	0
X	15613038	rs763395248	G	A	gnomAD Exomes	PASS	NA	p.Thr92Ile	p.Thr92Ile	c.275C>T	missense_variant		2	182553	1.09557e-05	0	2	0	13147	0	0	0	27267	0	0	0	7477	0	0	0	13814	0	0	0	15953	0	0	2	81689	0	2	0	4514	0	0	0	18692	0	0
X	15613056	rs746808776	T	C	gnomAD Exomes	PASS	NA	p.Gln86Arg	p.Gln86Arg	c.257A>G	missense_variant		2	182797	1.09411e-05	0	1	0	13151	0	0	0	27311	0	0	0	7481	0	0	0	13821	0	0	0	15970	0	0	2	81743	0	1	0	4521	0	0	0	18799	0	0
X	15613060	rs376392863	G	A	gnomAD Exomes,gnomAD Genomes	PASS	PASS	p.Leu85Leu	c.253C>T(p.=)	c.253C>T	synonymous_variant		9	204784	4.39487e-05	0	3	6	19070	0	3	3	27925	0	0	0	7659	0	0	0	14838	0	0	0	18584	0	0	0	92593	0	0	0	5339	0	0	0	18776	0	0
X	15613063	rs759134032	G	T	gnomAD Exomes	PASS	NA	p.Pro84Thr	p.Pro84Thr	c.250C>A	missense_variant		1	182792	5.4707e-06	0	0	0	13143	0	0	0	27310	0	0	0	7470	0	0	0	13826	0	0	0	15953	0	0	0	81743	0	0	0	4524	0	0	1	18823	0	0
X	15613067	rs766996587	C	T	gnomAD Exomes,gnomAD Genomes	PASS	PASS	p.Met82Ile	p.Met82Ile	c.246G>A	missense_variant		5	204769	2.44178e-05	0	0	5	19063	0	0	0	27926	0	0	0	7652	0	0	0	14830	0	0	0	18563	0	0	0	92590	0	0	0	5336	0	0	0	18809	0	0
X	15613099	rs1256007252	A	C	gnomAD Exomes	PASS	NA	p.Phe72Val	p.Phe72Val	c.214T>G	missense_variant		1	182678	5.47411e-06	0	1	0	13140	0	0	0	27321	0	0	0	7472	0	0	1	13806	0	1	0	15905	0	0	0	81693	0	0	0	4518	0	0	0	18823	0	0
X	15613100	rs752154414	G	A	gnomAD Exomes	PASS	NA	p.Ala71Ala	c.213C>T(p.=)	c.213C>T	synonymous_variant		1	182609	5.47618e-06	0	0	0	13134	0	0	0	27309	0	0	0	7471	0	0	1	13804	0	0	0	15906	0	0	0	81652	0	0	0	4514	0	0	0	18819	0	0
X	15613111	rs755691167	T	C	gnomAD Exomes	PASS	NA	p.Lys68Glu	p.Lys68Glu	c.202A>G	missense_variant		2	182720	1.09457e-05	0	2	0	13138	0	0	0	27336	0	0	0	7472	0	0	0	13806	0	0	0	15887	0	0	0	81701	0	0	0	4510	0	0	2	18870	0	2
X	15613112	rs1254567742	G	A	gnomAD Exomes	PASS	NA	p.Asp67Asp	c.201C>T(p.=)	c.201C>T	synonymous_variant		1	182658	5.47471e-06	0	1	0	13133	0	0	0	27330	0	0	0	7471	0	0	1	13799	0	1	0	15869	0	0	0	81678	0	0	0	4509	0	0	0	18869	0	0
X	15613115	rs370473130	C	T	gnomAD Exomes,gnomAD Genomes	PASS	PASS	p.Gly66Gly	c.198G>A(p.=)	c.198G>A	synonymous_variant		6	204555	2.9332e-05	0	2	6	19022	0	2	0	27940	0	0	0	7649	0	0	0	14785	0	0	0	18477	0	0	0	92488	0	0	0	5325	0	0	0	18869	0	0
X	15613121	rs1199100713	A	T	gnomAD Exomes,gnomAD Genomes	PASS	PASS	p.Asn64Lys	p.Asn64Lys	c.192T>A	missense_variant		3	204583	1.4664e-05	0	1	2	19074	0	1	0	27919	0	0	0	7644	0	0	0	14803	0	0	0	18445	0	0	1	92536	0	0	0	5327	0	0	0	18835	0	0
X	15613129	rs1265734214	G	C	gnomAD Exomes	PASS	NA	c.187-3C>G		c.187-3C>G	splice_region_variant		1	181937	5.49641e-06	0	1	0	13118	0	0	0	27231	0	0	0	7444	0	0	1	13760	0	1	0	15679	0	0	0	81475	0	0	0	4496	0	0	0	18734	0	0
X	15613135	rs188271923	A	C	gnomAD Exomes	PASS	NA	c.187-9T>G		c.187-9T>G	intron_variant		1	181755	5.50191e-06	0	0	0	13120	0	0	1	27205	0	0	0	7437	0	0	0	13765	0	0	0	15657	0	0	0	81441	0	0	0	4490	0	0	0	18640	0	0
X	15613138	rs757019762	G	A	gnomAD Exomes	PASS	NA	c.187-12C>T		c.187-12C>T	intron_variant		8	181457	4.40876e-05	0	4	0	13111	0	0	0	27153	0	0	0	7427	0	0	8	13752	0	4	0	15598	0	0	0	81329	0	0	0	4483	0	0	0	18604	0	0
X	15613147	rs778599952	A	G	gnomAD Exomes	PASS	NA	c.187-21T>C		c.187-21T>C	intron_variant		1	180483	5.54069e-06	0	1	0	13097	0	0	0	27007	0	0	0	7363	0	0	0	13721	0	0	0	15420	0	0	1	81133	0	1	0	4468	0	0	0	18274	0	0
X	15613153	rs1372788720	G	T	gnomAD Exomes	PASS	NA	c.187-27C>A		c.187-27C>A	intron_variant		1	179039	5.58538e-06	0	0	0	13073	0	0	0	26777	0	0	0	7280	0	0	0	13670	0	0	0	15160	0	0	1	80787	0	0	0	4447	0	0	0	17845	0	0
X	15613171	rs1170613599	G	T	gnomAD Exomes	PASS	NA	c.187-45C>A		c.187-45C>A	intron_variant		1	175186	5.70822e-06	0	0	0	12948	0	0	0	26405	0	0	0	7041	0	0	0	13540	0	0	0	14067	0	0	1	79653	0	0	0	4368	0	0	0	17164	0	0
X	15613177	rs755165284	A	G	gnomAD Exomes	PASS	NA	c.187-51T>C		c.187-51T>C	intron_variant		1	174202	5.74046e-06	0	0	0	12924	0	0	0	26299	0	0	0	6989	0	0	0	13498	0	0	0	13915	0	0	1	79289	0	0	0	4343	0	0	0	16945	0	0
X	15613177	rs755165284	A	T	gnomAD Exomes	PASS	NA	c.187-51T>A		c.187-51T>A	intron_variant		3	174202	1.72214e-05	0	2	0	12924	0	0	0	26299	0	0	0	6989	0	0	0	13498	0	0	0	13915	0	0	0	79289	0	0	0	4343	0	0	3	16945	0	2
X	15618822	rs1430361711	T	C	gnomAD Exomes,gnomAD Genomes	PASS	PASS	c.186+27A>G		c.186+27A>G	intron_variant		2	177051	1.12962e-05	0	1	0	18431	0	0	0	22658	0	0	0	5693	0	0	0	13370	0	0	0	17419	0	0	2	82540	0	1	0	4537	0	0	0	12403	0	0
X	15618828	rs748232717	A	T	gnomAD Exomes	PASS	NA	c.186+21T>A		c.186+21T>A	intron_variant		12	164368	7.30069e-05	1	4	0	12782	0	0	0	24462	0	0	0	6163	0	0	0	12940	0	0	0	15224	0	0	0	74671	0	0	0	4035	0	0	12	14091	1	4
X	15618830	rs769814070	T	C	gnomAD Exomes	PASS	NA	c.186+19A>G		c.186+19A>G	intron_variant		4	164743	2.42802e-05	0	1	0	12763	0	0	1	24470	0	1	0	6226	0	0	0	12925	0	0	0	15244	0	0	3	74858	0	0	0	4041	0	0	0	14216	0	0
X	15618832	rs778400919	G	A	gnomAD Exomes	PASS	NA	c.186+17C>T		c.186+17C>T	intron_variant		8	166716	4.79858e-05	0	3	0	12865	0	0	7	24940	0	2	0	6281	0	0	0	13158	0	0	0	15286	0	0	1	75494	0	1	0	4109	0	0	0	14583	0	0
X	15618851	rs1325542104	T	C	gnomAD Exomes	PASS	NA	p.Met62Val	p.Met62Val	c.184A>G	missense_variant		1	176477	5.66646e-06	0	1	0	13086	0	0	0	26576	0	0	0	7008	0	0	0	13675	0	0	0	15690	0	0	1	78985	0	1	0	4375	0	0	0	17082	0	0
X	15618855	rs774593309	T	C	gnomAD Exomes	PASS	NA	p.Gln60Gln	c.180A>G(p.=)	c.180A>G	synonymous_variant		4	177606	2.25218e-05	0	0	1	13109	0	0	0	26769	0	0	0	7110	0	0	0	13718	0	0	1	15722	0	0	2	79412	0	0	0	4410	0	0	0	17356	0	0
X	15618856	rs759162332	T	C	gnomAD Exomes	PASS	NA	p.Gln60Arg	p.Gln60Arg	c.179A>G	missense_variant		2	177849	1.12455e-05	0	0	0	13113	0	0	0	26801	0	0	0	7125	0	0	0	13726	0	0	0	15740	0	0	2	79515	0	0	0	4420	0	0	0	17409	0	0
X	15618861	rs771621249	A	T	gnomAD Exomes	PASS	NA	p.Asn58Lys	p.Asn58Lys	c.174T>A	missense_variant		2	178783	1.11867e-05	0	0	0	13115	0	0	0	26862	0	0	0	7201	0	0	0	13742	0	0	0	15792	0	0	0	79953	0	0	0	4428	0	0	2	17690	0	0
X	15618863	rs1222417695	T	G	gnomAD Exomes	PASS	NA	p.Asn58His	p.Asn58His	c.172A>C	missense_variant		2	179048	1.11702e-05	0	1	0	13118	0	0	0	26887	0	0	0	7204	0	0	0	13739	0	0	0	15813	0	0	2	80080	0	1	0	4442	0	0	0	17765	0	0
X	15618872	rs775273812	T	C	gnomAD Exomes	PASS	NA	p.Thr55Ala	p.Thr55Ala	c.163A>G	missense_variant		1	181057	5.52312e-06	0	1	0	13144	0	0	0	27127	0	0	0	7341	0	0	0	13795	0	0	0	15910	0	0	1	80855	0	1	0	4489	0	0	0	18396	0	0
X	15618883		T	C	gnomAD Exomes	PASS	NA	p.Asn51Ser	p.Asn51Ser	c.152A>G	missense_variant		1	182222	5.48781e-06	0	0	0	13156	0	0	0	27231	0	0	0	7436	0	0	0	13806	0	0	0	15958	0	0	1	81374	0	0	0	4506	0	0	0	18755	0	0
X	15618884	rs760159085	T	C	gnomAD Exomes	PASS	NA	p.Asn51Asp	p.Asn51Asp	c.151A>G	missense_variant		1	182315	5.48501e-06	0	1	0	13157	0	0	0	27245	0	0	0	7436	0	0	0	13810	0	0	0	15963	0	0	0	81423	0	0	0	4507	0	0	1	18774	0	1
X	15618886	rs1192192618	T	A	gnomAD Exomes	PASS	NA	p.Tyr50Phe	p.Tyr50Phe	c.149A>T	missense_variant		1	182425	5.4817e-06	0	0	0	13158	0	0	0	27248	0	0	0	7445	0	0	0	13808	0	0	0	15969	0	0	1	81490	0	0	0	4510	0	0	0	18797	0	0
X	15618903	rs763637942	T	A	gnomAD Exomes	PASS	NA	p.Ser44Ser	c.132A>T(p.=)	c.132A>T	synonymous_variant		1	182762	5.4716e-06	0	1	0	13157	0	0	0	27241	0	0	0	7464	0	0	0	13811	0	0	0	16002	0	0	1	81701	0	1	0	4514	0	0	0	18872	0	0
X	15618906	rs1447927937	A	T	gnomAD Exomes	PASS	NA	p.Ser43Arg	p.Ser43Arg	c.129T>A	missense_variant		1	183088	5.46185e-06	0	0	0	13157	0	0	0	27320	0	0	0	7477	0	0	0	13824	0	0	0	16003	0	0	0	81803	0	0	0	4516	0	0	1	18988	0	0
X	15618915	rs924799658	G	C	gnomAD Genomes	NA	PASS	p.Phe40Leu	p.Phe40Leu	c.120C>G	missense_variant		1	22050	4.53515e-05	0	0	1	5931	0	0	0	628	0	0	0	179	0	0	0	1007	0	0	0	2624	0	0	0	10876	0	0	0	805	0	0	0	0	0	0
X	15618915	rs924799658	G	T	gnomAD Exomes	PASS	NA	p.Phe40Leu	p.Phe40Leu	c.120C>A	missense_variant		3	183233	1.63726e-05	0	0	0	13160	0	0	3	27349	0	0	0	7480	0	0	0	13834	0	0	0	16003	0	0	0	81854	0	0	0	4523	0	0	0	19030	0	0
X	15618918	rs199804629	C	T	gnomAD Exomes,gnomAD Genomes	PASS	PASS	p.Leu39Leu	c.117G>A(p.=)	c.117G>A	synonymous_variant		56	205252	0.000272835	0	21	0	19062	0	0	1	27994	0	1	47	7660	0	16	0	14840	0	0	0	18625	0	0	5	92708	0	4	3	5328	0	0	0	19035	0	0
X	15618926	rs146676783	C	T	gnomAD Exomes,gnomAD Genomes	PASS	PASS	p.Glu37Lys	p.Glu37Lys	c.109G>A	missense_variant		8	205282	3.89708e-05	0	4	2	19045	0	0	0	28010	0	0	0	7656	0	0	0	14842	0	0	6	18622	0	4	0	92723	0	0	0	5329	0	0	0	19055	0	0
X	15618927	rs768558803	G	A	gnomAD Exomes	PASS	NA	p.Ala36Ala	c.108C>T(p.=)	c.108C>T	synonymous_variant		4	183339	2.18175e-05	0	1	0	13162	0	0	0	27384	0	0	0	7480	0	0	0	13844	0	0	0	16006	0	0	2	81882	0	0	0	4527	0	0	2	19054	0	1
X	15618932	rs1348114695	C	T	gnomAD Exomes	PASS	NA	p.Glu35Lys	p.Glu35Lys	c.103G>A	missense_variant		3	183374	1.636e-05	0	1	0	13162	0	0	0	27394	0	0	0	7482	0	0	2	13847	0	1	0	16008	0	0	1	81891	0	0	0	4529	0	0	0	19061	0	0
X	15618933	rs368655410	G	A	gnomAD Exomes,gnomAD Genomes	PASS	PASS	p.His34His	c.102C>T(p.=)	c.102C>T	synonymous_variant		130	205294	0.000633238	0	46	0	19034	0	0	0	28015	0	0	25	7659	0	11	4	14839	0	0	62	18624	0	20	31	92728	0	13	3	5332	0	0	5	19063	0	2
X	15618942	rs758278442	C	T	gnomAD Exomes	PASS	NA	p.Lys31Lys	c.93G>A(p.=)	c.93G>A	synonymous_variant		3	183360	1.63613e-05	0	1	0	13162	0	0	0	27387	0	0	0	7486	0	0	3	13846	0	1	0	16008	0	0	0	81891	0	0	0	4529	0	0	0	19051	0	0
X	15618956	rs781255386	T	C	gnomAD Exomes	PASS	NA	p.Thr27Ala	p.Thr27Ala	c.79A>G	missense_variant		2	183319	1.09099e-05	0	0	0	13162	0	0	2	27385	0	0	0	7485	0	0	0	13843	0	0	0	16006	0	0	0	81875	0	0	0	4529	0	0	0	19034	0	0
X	15618958	rs4646116	T	C	gnomAD Exomes,gnomAD Genomes	PASS	PASS	p.Lys26Arg	p.Lys26Arg	c.77A>G	missense_variant		797	205238	0.0038833	1	282	18	19021	0	5	91	28011	0	20	91	7662	0	38	1	14842	0	0	9	18622	0	4	544	92708	1	201	18	5328	0	5	25	19044	0	9
X	15618959	rs1299103394	T	C	gnomAD Exomes	PASS	NA	p.Lys26Glu	p.Lys26Glu	c.76A>G	missense_variant		1	183326	5.45476e-06	0	1	0	13161	0	0	0	27386	0	0	0	7485	0	0	0	13844	0	0	0	16008	0	0	1	81870	0	1	0	4527	0	0	0	19045	0	0
X	15618960	rs761614932	G	A	gnomAD Exomes	PASS	NA	p.Ala25Ala	c.75C>T(p.=)	c.75C>T	synonymous_variant		1	183292	5.45578e-06	0	1	0	13161	0	0	0	27379	0	0	0	7484	0	0	1	13838	0	1	0	16006	0	0	0	81861	0	0	0	4528	0	0	0	19035	0	0
X	15618968	rs756231991	C	T	gnomAD Exomes	PASS	NA	p.Glu23Lys	p.Glu23Lys	c.67G>A	missense_variant		1	183225	5.45777e-06	0	0	0	13160	0	0	0	27357	0	0	0	7480	0	0	0	13835	0	0	0	16003	0	0	1	81846	0	0	0	4525	0	0	0	19019	0	0
X	15618973	rs1244687367	A	G	gnomAD Exomes	PASS	NA	p.Ile21Thr	p.Ile21Thr	c.62T>C	missense_variant		1	183065	5.46254e-06	0	1	0	13158	0	0	1	27322	0	1	0	7475	0	0	0	13830	0	0	0	16003	0	0	0	81769	0	0	0	4517	0	0	0	18991	0	0
X	15618974	rs778030746	T	C	gnomAD Exomes	PASS	NA	p.Ile21Val	p.Ile21Val	c.61A>G	missense_variant		2	183033	1.0927e-05	0	2	0	13157	0	0	0	27320	0	0	0	7473	0	0	0	13828	0	0	0	16001	0	0	2	81754	0	2	0	4517	0	0	0	18983	0	0
X	15618975	rs372345059	G	A	gnomAD Exomes	PASS	NA	p.Thr20Thr	c.60C>T(p.=)	c.60C>T	synonymous_variant		1	182839	5.46929e-06	0	0	1	13152	0	0	0	27268	0	0	0	7463	0	0	0	13814	0	0	0	16000	0	0	0	81709	0	0	0	4512	0	0	0	18921	0	0
X	15618980	rs73635825	A	G	gnomAD Exomes,gnomAD Genomes	PASS	PASS	p.Ser19Pro	p.Ser19Pro	c.55T>C	missense_variant		64	204526	0.000312919	0	12	63	18961	0	12	0	27865	0	0	0	7636	0	0	0	14802	0	0	0	18606	0	0	0	92463	0	0	1	5314	0	0	0	18879	0	0
X	15618996	rs779538833	A	G	gnomAD Exomes	PASS	NA	p.Ala13Ala	c.39T>C(p.=)	c.39T>C	synonymous_variant		9	180088	4.99756e-05	0	3	0	13102	0	0	1	26643	0	0	0	7311	0	0	7	13636	0	3	0	15955	0	0	0	80917	0	0	0	4431	0	0	1	18093	0	0
X	15619008	rs1463669655	G	A	gnomAD Exomes,gnomAD Genomes	PASS	PASS	p.Leu9Leu	c.27C>T(p.=)	c.27C>T	synonymous_variant		2	199968	1.00016e-05	0	0	0	18936	0	0	0	26954	0	0	0	7359	0	0	2	14540	0	0	0	18498	0	0	0	90950	0	0	0	5173	0	0	0	17558	0	0
X	15619009	rs746202722	A	G	gnomAD Exomes	PASS	NA	p.Leu9Pro	p.Leu9Pro	c.26T>C	missense_variant		1	177638	5.62943e-06	0	0	0	13063	0	0	0	26286	0	0	0	7150	0	0	0	13531	0	0	0	15865	0	0	1	79968	0	0	0	4357	0	0	0	17418	0	0
X	15619013	rs201035388	G	A	gnomAD Exomes,gnomAD Genomes	PASS	PASS	p.Leu8Phe	p.Leu8Phe	c.22C>T	missense_variant		16	198557	8.05814e-05	0	6	2	18898	0	0	1	26670	0	1	0	7275	0	0	0	14457	0	0	0	18444	0	0	13	90511	0	5	0	5127	0	0	0	17175	0	0
X	15619020	rs775089013	G	C	gnomAD Exomes	PASS	NA	p.Ser5Ser	c.15C>G(p.=)	c.15C>G	synonymous_variant		4	174124	2.29721e-05	0	0	0	12975	0	0	0	25550	0	0	0	6924	0	0	4	13313	0	0	0	15750	0	0	0	78776	0	0	0	4265	0	0	0	16571	0	0
X	15619027	rs1180242786	C	T	gnomAD Exomes	PASS	NA	p.Ser3Asn	p.Ser3Asn	c.8G>A	missense_variant		1	171343	5.83625e-06	0	0	0	12915	0	0	0	25152	0	0	0	6684	0	0	0	13184	0	0	0	15640	0	0	0	77742	0	0	0	4189	0	0	1	15837	0	0
X	15619032	rs768110251	C	T	gnomAD Exomes	PASS	NA	p.Met1?	p.Met1?	c.3G>A	start_lost		1	169257	5.90818e-06	0	0	0	12879	0	0	0	24762	0	0	1	6510	0	0	0	13092	0	0	0	15557	0	0	0	76997	0	0	0	4138	0	0	0	15322	0	0
X	15619035	rs776135947	C	G	gnomAD Exomes	PASS	NA	c.-1G>C		c.-1G>C	5_prime_UTR_variant		1	167686	5.96353e-06	0	1	0	12853	0	0	1	24581	0	1	0	6372	0	0	0	13044	0	0	0	15452	0	0	0	76377	0	0	0	4084	0	0	0	14923	0	0
X	15619036	rs761675562	G	A	gnomAD Genomes	NA	PASS	c.-2C>T		c.-2C>T	5_prime_UTR_variant		1	21726	4.60278e-05	0	0	1	5801	0	0	0	623	0	0	0	178	0	0	0	998	0	0	0	2605	0	0	0	10729	0	0	0	792	0	0	0	0	0	0
X	15619037	rs199651576	T	C	gnomAD Exomes	PASS	NA	c.-3A>G		c.-3A>G	5_prime_UTR_variant		4	167121	2.39348e-05	0	2	0	12858	0	0	0	24533	0	0	0	6338	0	0	0	13066	0	0	0	15424	0	0	4	76091	0	2	0	4073	0	0	0	14738	0	0
X	15619045	rs1455256395	G	A	gnomAD Exomes	PASS	NA	c.-11C>T		c.-11C>T	5_prime_UTR_variant		1	163585	6.11303e-06	0	1	1	12790	0	1	0	24023	0	0	0	6020	0	0	0	12923	0	0	0	15233	0	0	0	74719	0	0	0	3989	0	0	0	13888	0	0
X	15619047	rs1322130339	G	A	gnomAD Exomes	PASS	NA	c.-13C>T		c.-13C>T	5_prime_UTR_variant		1	160775	6.21987e-06	0	0	0	12744	0	0	1	23272	0	0	0	5803	0	0	0	12774	0	0	0	15088	0	0	0	73813	0	0	0	3900	0	0	0	13381	0	0
X	15619048	rs1388994308	C	T	gnomAD Exomes	PASS	NA	c.-14G>A		c.-14G>A	5_prime_UTR_variant		1	160325	6.23733e-06	0	1	0	12746	0	0	0	23205	0	0	0	5735	0	0	1	12787	0	1	0	15046	0	0	0	73618	0	0	0	3892	0	0	0	13296	0	0
X	15619051	rs750434762	A	G	gnomAD Exomes,gnomAD Genomes	PASS	PASS	c.-17T>C		c.-17T>C	5_prime_UTR_variant		6	181547	3.30493e-05	0	0	0	18567	0	0	0	23760	0	0	0	5881	0	0	0	13803	0	0	0	17637	0	0	6	84109	0	0	0	4682	0	0	0	13108	0	0
X	15619055	rs762634913	C	T	gnomAD Exomes	PASS	NA	c.-21G>A		c.-21G>A	5_prime_UTR_variant		10	156536	6.38831e-05	0	4	0	12629	0	0	0	22446	0	0	0	5500	0	0	0	12617	0	0	0	14864	0	0	0	72101	0	0	0	3792	0	0	10	12587	0	4
X	15619057	rs1381916967	C	T	gnomAD Exomes	PASS	NA	c.-23G>A		c.-23G>A	5_prime_UTR_variant		1	153766	6.50339e-06	0	0	0	12571	0	0	0	21669	0	0	0	5317	0	0	1	12457	0	0	0	14734	0	0	0	71177	0	0	0	3694	0	0	0	12147	0	0
X	15619058	rs774977446	A	G	gnomAD Genomes	NA	PASS	c.-24T>C		c.-24T>C	5_prime_UTR_variant		1	21809	4.58526e-05	0	0	0	5816	0	0	0	624	0	0	0	178	0	0	0	996	0	0	0	2617	0	0	1	10780	0	0	0	798	0	0	0	0	0	0
X	15619063	rs1306659088	C	T	gnomAD Exomes	PASS	NA	c.-29G>A		c.-29G>A	5_prime_UTR_variant		1	148021	6.7558e-06	0	0	0	12378	0	0	0	20439	0	0	0	4924	0	0	0	12086	0	0	0	14432	0	0	1	69074	0	0	0	3497	0	0	0	11191	0	0
X	15619068	rs370596467	T	C	gnomAD Exomes,gnomAD Genomes	PASS	PASS	c.-34A>G		c.-34A>G	5_prime_UTR_variant		45	164770	0.000273108	0	14	0	18011	0	0	0	20199	0	0	0	4788	0	0	37	12797	0	11	0	16727	0	0	0	77668	0	0	0	4179	0	0	8	10401	0	3
X	15619071	rs184503057	C	T	gnomAD Exomes	PASS	NA	c.-37G>A		c.-37G>A	5_prime_UTR_variant		1	141762	7.05408e-06	0	0	1	12187	0	0	0	19480	0	0	0	4486	0	0	0	11803	0	0	0	14010	0	0	0	66218	0	0	0	3348	0	0	0	10230	0	0
X	15619072	rs1268984175	T	G	gnomAD Exomes	PASS	NA	c.-38A>C		c.-38A>C	5_prime_UTR_variant		1	141164	7.08396e-06	0	0	0	12162	0	0	0	19367	0	0	0	4476	0	0	0	11801	0	0	0	13964	0	0	1	65906	0	0	0	3337	0	0	0	10151	0	0
X	15619105	rs1452729298	C	G	gnomAD Genomes	NA	PASS	c.-71G>C		c.-71G>C	5_prime_UTR_variant		1	21769	4.59369e-05	0	1	0	5825	0	0	0	624	0	0	0	179	0	0	0	995	0	0	0	2591	0	0	1	10757	0	1	0	798	0	0	0	0	0	0

## Sheet: Sheet1
1	2	3	4	5	6	7	8	9	10	11	12	13	14	15	16	17	18	19	20	21	22	23	24	25	26	27	28	29	30	31	32	33	34	35	36	37	38	39	40	41	42	43	44	45	46	47	48	49
Chromosome	Position	rsID	Reference	Alternate	Source	Filters-exomes	Filters-genomes	Consequence	Protein_Consequence	Transcript_Consequence	Annotation	Allele_Count	Allele_Number	Allele_Frequency	Homozygote_Count	Hemizygote_Count	Allele_Count_African	Allele_Number_African	Homozygote_Count_African	Hemizygote_Count_African	Allele_Count_Latino	Allele_Number_Latino	Homozygote_Count_Latino	Hemizygote_Count_Latino	Allele_Count_Ashkenazi_Jewish	Allele_Number_Ashkenazi_Jewish	Homozygote_Count_Ashkenazi_Jewish	Hemizygote_Count_Ashkenazi_Jewish	Allele_Count_East_Asian	Allele_Number_East_Asian	Homozygote_Count_East_Asian	Hemizygote_Count_East_Asian	Allele_Count_European_(Finnish)	Allele_Number_European_(Finnish)	Homozygote_Count_European_(Finnish)	Hemizygote_Count_European_(Finnish)	Allele_Count_European_(non-Finnish)	Allele_Number_European_(non-Finnish)	Homozygote_Count_European_(non-Finnish)	Hemizygote_Count_European_(non-Finnish)	Allele_Count_Other	Allele_Number_Other	Homozygote_Count_Other	Hemizygote_Count_Other	Allele_Count_South_Asian	Allele_Number_South_Asian	Homozygote_Count_South_Asian	Hemizygote_Count_South_Asian
X	15580033	rs749525058	A	T	gnomAD_Exomes	PASS	NA	p.Phe805Ile	p.Phe805Ile	c.2413T>A	missense_variant	4	172347	2.3209e-05	0	1	0	12841	0	0	0	24240	0	0	0	6941	0	0	0	13061	0	0	0	15754	0	0	4	78875	0	1	0	4222	0	0	0	16413	0	0
X	15580035	rs771107251	G	A	gnomAD_Exomes	PASS	NA	p.Ser804Phe	p.Ser804Phe	c.2411C>T	missense_variant	1	172377	5.80124e-06	0	0	1	12828	0	0	0	24337	0	0	0	6961	0	0	0	13017	0	0	0	15770	0	0	0	78773	0	0	0	4223	0	0	0	16468	0	0
X	15580044	rs1464340051	A	C	gnomAD_Exomes	PASS	NA	p.Val801Gly	p.Val801Gly	c.2402T>G	missense_variant	1	178022	5.61728e-06	0	0	0	13027	0	0	0	25959	0	0	0	7260	0	0	0	13480	0	0	0	15903	0	0	0	80404	0	0	0	4388	0	0	1	17601	0	0
X	15580059	rs1355591379	T	C	gnomAD_Exomes	PASS	NA	p.Gln796Arg	p.Gln796Arg	c.2387A>G	missense_variant	2	179656	1.11324e-05	0	1	0	13071	0	0	0	26419	0	0	0	7361	0	0	0	13580	0	0	0	15934	0	0	2	80846	0	1	0	4437	0	0	0	18008	0	0
X	15580068	rs1457512583	G	A	gnomAD_Exomes	PASS	NA	p.Pro793Leu	p.Pro793Leu	c.2378C>T	missense_variant	1	179429	5.57324e-06	0	1	0	13054	0	0	1	26345	0	1	0	7353	0	0	0	13553	0	0	0	15926	0	0	0	80791	0	0	0	4424	0	0	0	17983	0	0
X	15580093	rs373153165	C	T	gnomAD_Exomes	PASS	NA	p.Asp785Asn	p.Asp785Asn	c.2353G>A	missense_variant	7	181029	3.86678e-05	0	3	1	13099	0	0	3	26800	0	0	0	7425	0	0	1	13674	0	1	0	15964	0	0	2	81141	0	2	0	4458	0	0	0	18468	0	0
X	15580101	rs147487891	G	A	gnomAD_Exomes	PASS	NA	p.Ala782Val	p.Ala782Val	c.2345C>T	missense_variant	11	180969	6.07839e-05	0	3	0	13086	0	0	2	26786	0	0	0	7431	0	0	0	13669	0	0	0	15952	0	0	8	81095	0	3	1	4452	0	0	0	18498	0	0
X	15580105	rs902013280	A	G	gnomAD_Exomes,gnomAD_Genomes	PASS	PASS	p.Tyr781His	p.Tyr781His	c.2341T>C	missense_variant	3	202744	1.4797e-05	0	1	0	19032	0	0	0	27291	0	0	0	7603	0	0	0	14656	0	0	0	18561	0	0	3	91958	0	1	0	5263	0	0	0	18380	0	0
X	15580118	rs1228927272	A	T	gnomAD_Genomes	NA	PASS	p.Ser776Arg	p.Ser776Arg	c.2328T>A	missense_variant	1	21977	4.55021e-05	0	0	1	5914	0	0	0	619	0	0	0	179	0	0	0	1009	0	0	0	2596	0	0	0	10853	0	0	0	807	0	0	0	0	0	0
X	15580125	rs1307986087	G	C	gnomAD_Exomes	PASS	NA	p.Ala774Gly	p.Ala774Gly	c.2321C>G	missense_variant	1	178061	5.61605e-06	0	1	0	13023	0	0	0	26004	0	0	0	7314	0	0	1	13458	0	1	0	15893	0	0	0	80328	0	0	0	4397	0	0	0	17644	0	0
X	15580126	rs761408882	C	G	gnomAD_Exomes	PASS	NA	p.Ala774Pro	p.Ala774Pro	c.2320G>C	missense_variant	1	178079	5.61549e-06	0	0	0	13025	0	0	0	26000	0	0	0	7307	0	0	0	13454	0	0	0	15890	0	0	0	80376	0	0	0	4397	0	0	1	17630	0	0
X	15580126	rs761408882	C	T	gnomAD_Exomes	PASS	NA	p.Ala774Thr	p.Ala774Thr	c.2320G>A	missense_variant	1	178079	5.61549e-06	0	1	0	13025	0	0	0	26000	0	0	0	7307	0	0	0	13454	0	0	0	15890	0	0	1	80376	0	1	0	4397	0	0	0	17630	0	0
X	15580131	rs764682532	T	C	gnomAD_Exomes,gnomAD_Genomes	PASS	PASS	p.Asn772Ser	p.Asn772Ser	c.2315A>G	missense_variant	12	199302	6.02101e-05	0	2	0	18949	0	0	12	26390	0	2	0	7450	0	0	0	14403	0	0	0	18451	0	0	0	91036	0	0	0	5189	0	0	0	17434	0	0
X	15580134	rs1323382709	T	C	gnomAD_Genomes	NA	PASS	p.Lys771Arg	p.Lys771Arg	c.2312A>G	missense_variant	1	22038	4.53762e-05	0	0	0	5953	0	0	0	616	0	0	0	179	0	0	1	1005	0	0	0	2583	0	0	0	10893	0	0	0	809	0	0	0	0	0	0
X	15582151	rs772347875	T	C	gnomAD_Exomes	PASS	NA	p.Lys769Glu	p.Lys769Glu	c.2305A>G	missense_variant	1	144317	6.92919e-06	0	1	0	12377	0	0	1	19541	0	1	0	4447	0	0	0	11853	0	0	0	14160	0	0	0	67737	0	0	0	3404	0	0	0	10798	0	0
X	15582154	rs140016715	G	A	gnomAD_Exomes	PASS	NA	p.Arg768Trp	p.Arg768Trp	c.2302C>T	missense_variant	2	144381	1.38522e-05	0	0	1	12302	0	0	0	19340	0	0	0	4563	0	0	1	11708	0	0	0	14204	0	0	0	67920	0	0	0	3390	0	0	0	10954	0	0
X	15582157	rs747516757	C	G	gnomAD_Exomes	PASS	NA	p.Asp767His	p.Asp767His	c.2299G>C	missense_variant	2	148940	1.34282e-05	0	1	0	12440	0	0	2	20581	0	1	0	4888	0	0	0	12047	0	0	0	14462	0	0	0	69541	0	0	0	3527	0	0	0	11454	0	0
X	15582175	rs769030917	T	C	gnomAD_Exomes	PASS	NA	p.Ile761Val	p.Ile761Val	c.2281A>G	missense_variant	1	158997	6.28943e-06	0	1	0	12659	0	0	0	22902	0	0	0	5706	0	0	0	12517	0	0	0	15016	0	0	1	73193	0	1	0	3816	0	0	0	13188	0	0
X	15582197	rs776886768	T	C	gnomAD_Exomes	PASS	NA	p.Ile753Met	p.Ile753Met	c.2259A>G	missense_variant	1	171463	5.83216e-06	0	1	0	12897	0	0	0	25280	0	0	0	6698	0	0	0	13124	0	0	0	15592	0	0	0	77626	0	0	0	4189	0	0	1	16057	0	1
X	15582204	rs761405491	C	T	gnomAD_Exomes	PASS	NA	p.Gly751Glu	p.Gly751Glu	c.2252G>A	missense_variant	2	171542	1.1659e-05	0	1	0	12774	0	0	0	25157	0	0	0	6830	0	0	0	12912	0	0	0	15672	0	0	2	77769	0	1	0	4183	0	0	0	16245	0	0
X	15582223	rs772641644	C	T	gnomAD_Exomes,gnomAD_Genomes	PASS	PASS	p.Val745Ile	p.Val745Ile	c.2233G>A	missense_variant	2	197458	1.01287e-05	0	0	0	18632	0	0	0	26436	0	0	0	7325	0	0	0	14050	0	0	0	18414	0	0	2	89971	0	0	0	5090	0	0	0	17540	0	0
X	15582235	rs372923812	T	C	gnomAD_Exomes,gnomAD_Genomes	PASS	PASS	p.Ile741Val	p.Ile741Val	c.2221A>G	missense_variant	20	199312	0.000100345	0	6	1	18742	0	0	5	26805	0	0	5	7392	0	2	0	14224	0	0	0	18475	0	0	8	90632	0	4	1	5156	0	0	0	17886	0	0
X	15582238	rs1259850376	A	G	gnomAD_Genomes	NA	PASS	p.Ser740Pro	p.Ser740Pro	c.2218T>C	missense_variant	1	21751	4.59749e-05	0	0	0	5833	0	0	0	620	0	0	0	173	0	0	0	988	0	0	0	2604	0	0	1	10735	0	0	0	798	0	0	0	0	0	0
X	15582247	rs1416534293	G	C	gnomAD_Exomes	PASS	NA	p.Pro737Ala	p.Pro737Ala	c.2209C>G	missense_variant	1	177078	5.64723e-06	0	1	0	12885	0	0	0	26071	0	0	0	7198	0	0	0	13156	0	0	0	15858	0	0	0	79768	0	0	0	4351	0	0	1	17791	0	1
X	15582251	rs1445361759	G	C	gnomAD_Exomes	PASS	NA	p.Asn735Lys	p.Asn735Lys	c.2205C>G	missense_variant	1	177265	5.64127e-06	0	0	0	12899	0	0	0	26089	0	0	0	7210	0	0	0	13199	0	0	0	15847	0	0	1	79843	0	0	0	4344	0	0	0	17834	0	0
X	15582255	rs751484521	G	A	gnomAD_Exomes	PASS	NA	p.Pro734Leu	p.Pro734Leu	c.2201C>T	missense_variant	2	177425	1.12724e-05	0	1	0	12912	0	0	0	26135	0	0	0	7200	0	0	0	13213	0	0	0	15856	0	0	0	79910	0	0	0	4348	0	0	2	17851	0	1
X	15582265	rs147311723	G	A	gnomAD_Exomes,gnomAD_Genomes	PASS	PASS	p.Leu731Phe	p.Leu731Phe	c.2191C>T	missense_variant	286	199315	0.00143491	2	76	268	18743	2	70	13	26815	0	4	0	7381	0	0	0	14236	0	0	0	18468	0	0	3	90628	0	1	2	5163	0	1	0	17881	0	0
X	15582267	rs1421749672	G	T	gnomAD_Exomes	PASS	NA	p.Thr730Lys	p.Thr730Lys	c.2189C>A	missense_variant	1	177574	5.63146e-06	0	0	0	12947	0	0	0	26184	0	0	0	7208	0	0	0	13257	0	0	0	15861	0	0	0	79870	0	0	0	4371	0	0	1	17876	0	0
X	15582270	rs375923132	G	A	gnomAD_Exomes,gnomAD_Genomes	PASS	PASS	p.Pro729Leu	p.Pro729Leu	c.2186C>T	missense_variant	2	198340	1.00837e-05	0	0	1	18723	0	0	0	26615	0	0	0	7317	0	0	0	14194	0	0	0	18424	0	0	1	90338	0	0	0	5141	0	0	0	17588	0	0
X	15582279	rs757492005	C	T	gnomAD_Exomes	PASS	NA	p.Gly726Glu	p.Gly726Glu	c.2177G>A	missense_variant	1	173443	5.76558e-06	0	1	0	12826	0	0	0	25344	0	0	0	6924	0	0	0	12982	0	0	0	15733	0	0	1	78571	0	1	0	4245	0	0	0	16818	0	0
X	15582280	rs139980377	C	G	gnomAD_Exomes	PASS	NA	p.Gly726Arg	p.Gly726Arg	c.2176G>C	missense_variant	2	173470	1.15294e-05	0	0	2	12839	0	0	0	25339	0	0	0	6931	0	0	0	12985	0	0	0	15737	0	0	0	78589	0	0	0	4250	0	0	0	16800	0	0
X	15582297	rs746153383	T	C	gnomAD_Exomes	PASS	NA	p.Asn720Ser	p.Asn720Ser	c.2159A>G	missense_variant	1	166555	6.00402e-06	0	0	1	12761	0	0	0	23699	0	0	0	6321	0	0	0	12763	0	0	0	15387	0	0	0	76361	0	0	0	4010	0	0	0	15253	0	0
X	15582298	rs41303171	T	C	gnomAD_Exomes,gnomAD_Genomes	PASS	PASS	p.Asn720Asp	p.Asn720Asp	c.2158A>G	missense_variant	3054	188344	0.016215	34	1026	50	18620	0	12	66	24365	0	13	110	6493	2	30	0	13784	0	0	507	17992	5	151	2195	87066	25	760	60	4817	1	20	66	15207	1	40
X	15582299	rs1350774050	G	T	gnomAD_Exomes	PASS	NA	p.Asp719Glu	p.Asp719Glu	c.2157C>A	missense_variant	1	166244	6.01525e-06	0	0	0	12763	0	0	1	23697	0	0	0	6300	0	0	0	12769	0	0	0	15363	0	0	0	76201	0	0	0	4002	0	0	0	15149	0	0
X	15582309	rs200540199	C	T	gnomAD_Exomes,gnomAD_Genomes	PASS	PASS	p.Arg716His	p.Arg716His	c.2147G>A	missense_variant	15	183368	8.18027e-05	0	5	0	18465	0	0	2	23408	0	0	0	6135	0	0	0	13545	0	0	0	17751	0	0	12	85220	0	4	0	4691	0	0	1	14153	0	1
X	15582310	rs144869363	G	A	gnomAD_Exomes	PASS	NA	p.Arg716Cys	p.Arg716Cys	c.2146C>T	missense_variant	1	161512	6.19149e-06	0	0	0	12685	0	0	0	22754	0	0	0	5932	0	0	0	12535	0	0	0	15143	0	0	1	74454	0	0	0	3900	0	0	0	14109	0	0
X	15582327	rs370187012	C	T	gnomAD_Exomes,gnomAD_Genomes	PASS	PASS	p.Arg710His	p.Arg710His	c.2129G>A	missense_variant	7	175150	3.99657e-05	0	1	0	18397	0	0	0	21671	0	0	0	5406	0	0	2	13295	0	0	0	17279	0	0	5	82050	0	1	0	4473	0	0	0	12579	0	0
X	15582328	rs901495523	G	A	gnomAD_Exomes,gnomAD_Genomes	PASS	PASS	p.Arg710Cys	p.Arg710Cys	c.2128C>T	missense_variant	5	172894	2.89195e-05	0	0	0	18333	0	0	0	20747	0	0	0	5250	0	0	1	13152	0	0	0	17150	0	0	4	81483	0	0	0	4387	0	0	0	12392	0	0
X	15582331	rs1052746182	T	G	gnomAD_Exomes	PASS	NA	p.Ser709Arg	p.Ser709Arg	c.2125A>C	missense_variant	1	145326	6.88108e-06	0	0	0	12424	0	0	0	18403	0	0	0	4607	0	0	0	11816	0	0	0	14149	0	0	1	68796	0	0	0	3402	0	0	0	11729	0	0
X	15582333	rs769062069	C	T	gnomAD_Exomes	PASS	NA	p.Arg708Gln	p.Arg708Gln	c.2123G>A	missense_variant	1	144666	6.91247e-06	0	1	0	12372	0	0	0	18317	0	0	0	4584	0	0	0	11697	0	0	0	14133	0	0	1	68534	0	1	0	3377	0	0	0	11652	0	0
X	15582334	rs776995986	G	A	gnomAD_Exomes,gnomAD_Genomes	PASS	PASS	p.Arg708Trp	p.Arg708Trp	c.2122C>T	missense_variant	3	166300	1.80397e-05	0	0	0	18232	0	0	0	18956	0	0	0	4716	0	0	0	12773	0	0	0	16696	0	0	3	79171	0	0	0	4176	0	0	0	11580	0	0
X	15582338	rs372986872	C	T	gnomAD_Exomes	PASS	NA	p.Met706Ile	p.Met706Ile	c.2118G>A	missense_variant	1	141129	7.08572e-06	0	0	0	12297	0	0	0	17507	0	0	0	4289	0	0	0	11521	0	0	0	13927	0	0	1	67206	0	0	0	3273	0	0	0	11109	0	0
X	15584383	rs780128908	C	A	gnomAD_Exomes	PASS	NA	p.Ala703Ser	p.Ala703Ser	c.2107G>T	missense_variant	3	181136	1.65621e-05	0	0	0	13096	0	0	0	26972	0	0	0	7382	0	0	0	13752	0	0	0	15930	0	0	3	81077	0	0	0	4451	0	0	0	18476	0	0
X	15584401	rs751603885	T	C	gnomAD_Exomes	PASS	NA	p.Arg697Gly	p.Arg697Gly	c.2089A>G	missense_variant	46	182443	0.000252134	0	35	0	13140	0	0	0	27233	0	0	0	7456	0	0	0	13822	0	0	0	15961	0	0	0	81486	0	0	1	4485	0	1	45	18860	0	34
X	15584404	rs755445931	G	T	gnomAD_Exomes	PASS	NA	p.Pro696Thr	p.Pro696Thr	c.2086C>A	missense_variant	2	182467	1.09609e-05	0	1	0	13136	0	0	0	27240	0	0	0	7459	0	0	0	13822	0	0	0	15962	0	0	2	81493	0	1	0	4487	0	0	0	18868	0	0
X	15584412	rs781544129	T	C	gnomAD_Exomes	PASS	NA	p.Asp693Gly	p.Asp693Gly	c.2078A>G	missense_variant	1	182743	5.47217e-06	0	1	0	13143	0	0	0	27298	0	0	0	7473	0	0	0	13828	0	0	0	15972	0	0	1	81572	0	1	0	4500	0	0	0	18957	0	0
X	15584416	rs149039346	A	G	gnomAD_Exomes,gnomAD_Genomes	PASS	PASS	p.Ser692Pro	p.Ser692Pro	c.2074T>C	missense_variant	115	204669	0.000561883	0	31	111	19019	0	30	1	27901	0	0	0	7647	0	0	0	14825	0	0	0	18601	0	0	2	92429	0	1	0	5300	0	0	1	18947	0	0
X	15584421		T	C	gnomAD_Exomes	PASS	NA	p.Asn690Ser	p.Asn690Ser	c.2069A>G	missense_variant	1	182745	5.47211e-06	0	0	0	13141	0	0	0	27280	0	0	0	7469	0	0	0	13825	0	0	0	15974	0	0	1	81596	0	0	0	4494	0	0	0	18966	0	0
X	15584425	rs777410473	T	C	gnomAD_Exomes	PASS	NA	p.Lys689Glu	p.Lys689Glu	c.2065A>G	missense_variant	3	182872	1.64049e-05	0	1	0	13144	0	0	0	27300	0	0	0	7474	0	0	0	13833	0	0	0	15975	0	0	0	81638	0	0	0	4503	0	0	3	19005	0	1
X	15584427	rs1284743203	G	C	gnomAD_Exomes	PASS	NA	p.Pro688Arg	p.Pro688Arg	c.2063C>G	missense_variant	1	182721	5.47282e-06	0	0	0	13131	0	0	0	27276	0	0	0	7467	0	0	1	13817	0	0	0	15968	0	0	0	81588	0	0	0	4497	0	0	0	18977	0	0
X	15584449	rs1346564574	A	C	gnomAD_Exomes	PASS	NA	p.Phe681Val	p.Phe681Val	c.2041T>G	missense_variant	1	182748	5.47202e-06	0	1	0	13144	0	0	0	27280	0	0	0	7464	0	0	0	13822	0	0	0	15951	0	0	1	81609	0	1	0	4499	0	0	0	18979	0	0
X	15584460	rs760732432	G	A	gnomAD_Exomes	PASS	NA	p.Pro677Leu	p.Pro677Leu	c.2030C>T	missense_variant	1	182640	5.47525e-06	0	1	0	13135	0	0	0	27265	0	0	0	7462	0	0	0	13814	0	0	0	15920	0	0	0	81566	0	0	0	4501	0	0	1	18977	0	1
X	15584472	rs1027571965	G	A	gnomAD_Exomes	PASS	NA	p.Ala673Val	p.Ala673Val	c.2018C>T	missense_variant	1	182508	5.47921e-06	0	1	0	13136	0	0	0	27259	0	0	0	7461	0	0	0	13797	0	0	0	15858	0	0	1	81558	0	1	0	4495	0	0	0	18944	0	0
X	15584472	rs1027571965	G	C	gnomAD_Exomes	PASS	NA	p.Ala673Gly	p.Ala673Gly	c.2018C>G	missense_variant	1	182508	5.47921e-06	0	0	0	13136	0	0	0	27259	0	0	0	7461	0	0	0	13797	0	0	0	15858	0	0	0	81558	0	0	1	4495	0	0	0	18944	0	0
X	15584475	rs1449878623	A	G	gnomAD_Exomes	PASS	NA	p.Val672Ala	p.Val672Ala	c.2015T>C	missense_variant	1	182417	5.48195e-06	0	0	0	13129	0	0	0	27226	0	0	0	7452	0	0	0	13807	0	0	1	15863	0	0	0	81548	0	0	0	4491	0	0	0	18901	0	0
X	15584476	rs763939235	C	G	gnomAD_Exomes	PASS	NA	p.Val672Leu	p.Val672Leu	c.2014G>C	missense_variant	2	182307	1.09705e-05	0	0	1	13130	0	0	0	27220	0	0	0	7448	0	0	1	13798	0	0	0	15822	0	0	0	81509	0	0	0	4485	0	0	0	18895	0	0
X	15584478	rs753705431	C	G	gnomAD_Genomes	NA	PASS	p.Arg671Pro	p.Arg671Pro	c.2012G>C	missense_variant	1	21666	4.61553e-05	0	0	0	5745	0	0	0	619	0	0	0	183	0	0	0	986	0	0	0	2611	0	0	1	10722	0	0	0	800	0	0	0	0	0	0
X	15584478	rs753705431	C	T	gnomAD_Exomes,gnomAD_Genomes	PASS	PASS	p.Arg671Gln	p.Arg671Gln	c.2012G>A	missense_variant	4	203887	1.96187e-05	0	0	1	18871	0	0	0	27841	0	0	0	7627	0	0	0	14771	0	0	0	18414	0	0	3	92187	0	0	0	5287	0	0	0	18889	0	0
X	15584488	rs200180615	C	T	gnomAD_Exomes	PASS	NA	p.Glu668Lys	p.Glu668Lys	c.2002G>A	missense_variant	4	181841	2.19972e-05	0	0	0	13126	0	0	0	27194	0	0	0	7420	0	0	3	13778	0	0	0	15691	0	0	0	81360	0	0	0	4483	0	0	1	18789	0	0
X	15584490	rs1192635576	T	A	gnomAD_Exomes	PASS	NA	p.Glu667Val	p.Glu667Val	c.2000A>T	missense_variant	1	181134	5.52077e-06	0	0	0	13116	0	0	0	27048	0	0	0	7377	0	0	0	13729	0	0	0	15660	0	0	0	81172	0	0	1	4465	0	0	0	18567	0	0
X	15585867	rs761507256	T	C	gnomAD_Exomes	PASS	NA	p.Asn660Ser	p.Asn660Ser	c.1979A>G	missense_variant	1	166723	5.99797e-06	0	0	0	12491	0	0	0	23574	0	0	0	6763	0	0	0	12453	0	0	0	15677	0	0	0	76724	0	0	0	4029	0	0	1	15012	0	0
X	15585874	rs1295899858	C	T	gnomAD_Exomes	PASS	NA	p.Val658Ile	p.Val658Ile	c.1972G>A	missense_variant	1	167905	5.95575e-06	0	0	0	12529	0	0	0	23769	0	0	0	6847	0	0	1	12515	0	0	0	15750	0	0	0	77161	0	0	0	4052	0	0	0	15282	0	0
X	15585885	rs1479485636	T	G	gnomAD_Genomes	NA	PASS	p.Tyr654Ser	p.Tyr654Ser	c.1961A>C	missense_variant	1	21968	4.55208e-05	0	0	0	5900	0	0	0	626	0	0	0	175	0	0	0	992	0	0	0	2609	0	0	1	10859	0	0	0	807	0	0	0	0	0	0
X	15585891	rs1334127098	C	T	gnomAD_Exomes	PASS	NA	p.Arg652Lys	p.Arg652Lys	c.1955G>A	missense_variant	1	173658	5.75844e-06	0	0	0	12758	0	0	0	25114	0	0	0	7186	0	0	0	12991	0	0	0	15857	0	0	1	79031	0	0	0	4221	0	0	0	16500	0	0
X	15585933	rs183135788	T	C	gnomAD_Exomes,gnomAD_Genomes	PASS	PASS	p.Asn638Ser	p.Asn638Ser	c.1913A>G	missense_variant	49	193306	0.000253484	0	13	0	18458	0	0	0	25291	0	0	0	7315	0	0	49	13615	0	13	0	18423	0	0	0	88983	0	0	0	4934	0	0	0	16287	0	0
X	15585948	rs1238269881	T	C	gnomAD_Exomes	PASS	NA	p.Tyr633Cys	p.Tyr633Cys	c.1898A>G	missense_variant	1	168525	5.93384e-06	0	0	0	12428	0	0	0	24264	0	0	0	7011	0	0	0	12401	0	0	0	15722	0	0	1	76986	0	0	0	4035	0	0	0	15678	0	0
X	15588426	rs140312271	C	G	gnomAD_Exomes	PASS	NA	p.Asp630His	p.Asp630His	c.1888G>C	missense_variant	3	182654	1.64245e-05	0	1	0	13149	0	0	0	27368	0	0	0	7474	0	0	0	13835	0	0	0	15869	0	0	3	81442	0	1	0	4503	0	0	0	19014	0	0
X	15588428	rs776696484	C	A	gnomAD_Exomes	PASS	NA	p.Gly629Val	p.Gly629Val	c.1886G>T	missense_variant	1	182678	5.47411e-06	0	0	0	13149	0	0	0	27366	0	0	0	7472	0	0	1	13831	0	0	0	15881	0	0	0	81451	0	0	0	4505	0	0	0	19023	0	0
X	15588434	rs748163894	G	A	gnomAD_Exomes	PASS	NA	p.Ala627Val	p.Ala627Val	c.1880C>T	missense_variant	2	182681	1.0948e-05	0	1	0	13153	0	0	0	27361	0	0	0	7472	0	0	2	13836	0	1	0	15875	0	0	0	81446	0	0	0	4508	0	0	0	19030	0	0
X	15588470	rs773083611	T	C	gnomAD_Exomes	PASS	NA	p.Asp615Gly	p.Asp615Gly	c.1844A>G	missense_variant	5	182530	2.73928e-05	0	1	0	13152	0	0	5	27339	0	1	0	7466	0	0	0	13828	0	0	0	15901	0	0	0	81343	0	0	0	4503	0	0	0	18998	0	0
X	15588474	rs201715513	C	A	gnomAD_Exomes,gnomAD_Genomes	PASS	PASS	p.Ala614Ser	p.Ala614Ser	c.1840G>T	missense_variant	35	204499	0.00017115	0	16	0	19146	0	0	0	27926	0	0	0	7640	0	0	0	14819	0	0	6	18521	0	5	28	92196	0	11	1	5309	0	0	0	18942	0	0
X	15589759	rs747988885	C	T	gnomAD_Exomes	PASS	NA	p.Asp609Asn	p.Asp609Asn	c.1825G>A	missense_variant	3	174558	1.71863e-05	0	2	2	12913	0	2	0	26221	0	0	0	6897	0	0	0	13439	0	0	0	15628	0	0	1	78443	0	0	0	4264	0	0	0	16753	0	0
X	15589761	rs1201908212	G	A	gnomAD_Exomes	PASS	NA	p.Thr608Ile	p.Thr608Ile	c.1823C>T	missense_variant	1	176175	5.67617e-06	0	1	0	12941	0	0	0	26440	0	0	0	7013	0	0	0	13516	0	0	0	15683	0	0	0	79067	0	0	0	4308	0	0	1	17207	0	1
X	15589793	rs145437639	G	T	gnomAD_Exomes,gnomAD_Genomes	PASS	PASS	p.Asp597Glu	p.Asp597Glu	c.1791C>A	missense_variant	25	202649	0.000123366	0	7	23	18851	0	7	0	27546	0	0	0	7565	0	0	0	14644	0	0	0	18545	0	0	2	91764	0	0	0	5241	0	0	0	18493	0	0
X	15589801	rs148036434	G	C	gnomAD_Exomes	PASS	NA	p.Leu595Val	p.Leu595Val	c.1783C>G	missense_variant	3	181366	1.65411e-05	0	1	0	13045	0	0	0	27007	0	0	0	7414	0	0	0	13686	0	0	0	15966	0	0	3	81162	0	1	0	4444	0	0	0	18642	0	0
X	15589806	rs140857723	G	T	gnomAD_Exomes,gnomAD_Genomes	PASS	PASS	p.Thr593Asn	p.Thr593Asn	c.1778C>A	missense_variant	3	203470	1.47442e-05	0	1	3	18873	0	1	0	27657	0	0	0	7610	0	0	0	14689	0	0	0	18590	0	0	0	92078	0	0	0	5257	0	0	0	18716	0	0
X	15589818	rs1481648983	T	C	gnomAD_Exomes	PASS	NA	p.Glu589Gly	p.Glu589Gly	c.1766A>G	missense_variant	1	182323	5.48477e-06	0	0	0	13094	0	0	0	27177	0	0	0	7464	0	0	0	13766	0	0	1	15997	0	0	0	81480	0	0	0	4486	0	0	0	18859	0	0
X	15589821	rs760929786	A	G	gnomAD_Exomes	PASS	NA	p.Phe588Ser	p.Phe588Ser	c.1763T>C	missense_variant	1	182398	5.48252e-06	0	0	0	13100	0	0	1	27207	0	0	0	7466	0	0	0	13767	0	0	0	16000	0	0	0	81494	0	0	0	4487	0	0	0	18877	0	0
X	15589828	rs768685219	T	A	gnomAD_Exomes,gnomAD_Genomes	PASS	PASS	p.Asn586Tyr	p.Asn586Tyr	c.1756A>T	missense_variant	2	204321	9.78852e-06	0	0	0	18957	0	0	0	27844	0	0	0	7641	0	0	0	14772	0	0	2	18613	0	0	0	92309	0	0	0	5290	0	0	0	18895	0	0
X	15589830	rs1173089368	A	G	gnomAD_Exomes	PASS	NA	p.Leu585Pro	p.Leu585Pro	c.1754T>C	missense_variant	1	182499	5.47948e-06	0	0	0	13116	0	0	0	27223	0	0	0	7462	0	0	1	13773	0	0	0	16002	0	0	0	81539	0	0	0	4493	0	0	0	18891	0	0
X	15589838	rs372924787	C	A	gnomAD_Exomes,gnomAD_Genomes	PASS	PASS	p.Arg582Ser	p.Arg582Ser	c.1746G>T	missense_variant	3	204357	1.46802e-05	0	0	3	18947	0	0	0	27860	0	0	0	7635	0	0	0	14786	0	0	0	18616	0	0	0	92331	0	0	0	5293	0	0	0	18889	0	0
X	15589839	rs150172355	C	T	gnomAD_Exomes	PASS	NA	p.Arg582Lys	p.Arg582Lys	c.1745G>A	missense_variant	3	182540	1.64348e-05	0	0	0	13115	0	0	0	27235	0	0	0	7459	0	0	0	13784	0	0	0	16000	0	0	3	81559	0	0	0	4495	0	0	0	18893	0	0
X	15589861	rs1367658189	C	T	gnomAD_Exomes	PASS	NA	p.Gly575Arg	p.Gly575Arg	c.1723G>A	missense_variant	1	182216	5.48799e-06	0	0	0	13088	0	0	0	27158	0	0	0	7443	0	0	0	13770	0	0	0	15991	0	0	1	81442	0	0	0	4488	0	0	0	18836	0	0
X	15589864	rs1406604641	C	T	gnomAD_Exomes	PASS	NA	p.Val574Ile	p.Val574Ile	c.1720G>A	missense_variant	1	182122	5.49082e-06	0	1	0	13097	0	0	0	27128	0	0	0	7442	0	0	0	13759	0	0	0	15992	0	0	0	81407	0	0	0	4486	0	0	1	18811	0	1
X	15589866	rs1303528080	A	G	gnomAD_Exomes	PASS	NA	p.Val573Ala	p.Val573Ala	c.1718T>C	missense_variant	2	182139	1.09806e-05	0	1	0	13097	0	0	0	27128	0	0	0	7441	0	0	2	13753	0	1	0	15987	0	0	0	81437	0	0	0	4488	0	0	0	18808	0	0
X	15589875	rs1305384714	A	G	gnomAD_Genomes	NA	PASS	p.Leu570Ser	p.Leu570Ser	c.1709T>C	missense_variant	1	21745	4.59876e-05	0	0	0	5810	0	0	0	615	0	0	0	178	0	0	0	990	0	0	0	2607	0	0	1	10747	0	0	0	798	0	0	0	0	0	0
X	15589885	rs1212751713	T	C	gnomAD_Exomes	PASS	NA	p.Thr567Ala	p.Thr567Ala	c.1699A>G	missense_variant	1	180108	5.55222e-06	0	0	0	12999	0	0	0	26737	0	0	0	7342	0	0	0	13584	0	0	0	15927	0	0	1	80737	0	0	0	4407	0	0	0	18375	0	0
X	15589891	rs750955307	G	A	gnomAD_Exomes	PASS	NA	p.Pro565Ser	p.Pro565Ser	c.1693C>T	missense_variant	1	179344	5.57588e-06	0	1	0	12975	0	0	0	26622	0	0	0	7304	0	0	0	13510	0	0	0	15907	0	0	1	80460	0	1	0	4389	0	0	0	18177	0	0
X	15589896	rs375352455	G	A	gnomAD_Exomes	PASS	NA	p.Ser563Leu	p.Ser563Leu	c.1688C>T	missense_variant	1	177901	5.6211e-06	0	0	0	12892	0	0	0	26343	0	0	0	7243	0	0	0	13371	0	0	0	15876	0	0	1	79979	0	0	0	4340	0	0	0	17857	0	0
X	15589907	rs1016777825	C	G	gnomAD_Exomes	PASS	NA	p.Arg559Ser	p.Arg559Ser	c.1677G>C	missense_variant	1	176230	5.6744e-06	0	0	0	12865	0	0	1	26063	0	0	0	7115	0	0	0	13274	0	0	0	15806	0	0	0	79364	0	0	0	4272	0	0	0	17471	0	0
X	15590330	rs899455705	T	G	gnomAD_Exomes,gnomAD_Genomes	PASS	PASS	p.Lys553Thr	p.Lys553Thr	c.1658A>C	missense_variant	2	203145	9.84518e-06	0	1	2	19016	0	1	0	27534	0	0	0	7606	0	0	0	14709	0	0	0	18555	0	0	0	91953	0	0	0	5243	0	0	0	18529	0	0
X	15590348	rs373025684	G	A	gnomAD_Exomes	PASS	NA	p.Ser547Phe	p.Ser547Phe	c.1640C>T	missense_variant	1	182130	5.49058e-06	0	0	0	13114	0	0	0	27146	0	0	0	7465	0	0	1	13775	0	0	0	15979	0	0	0	81398	0	0	0	4472	0	0	0	18781	0	0
X	15590348	rs373025684	G	C	gnomAD_Exomes,gnomAD_Genomes	PASS	PASS	p.Ser547Cys	p.Ser547Cys	c.1640C>G	missense_variant	43	204188	0.00021059	0	19	0	19033	0	0	4	27765	0	2	0	7646	0	0	0	14769	0	0	1	18608	0	0	36	92304	0	17	2	5282	0	0	0	18781	0	0
X	15590351	rs756905974	T	C	gnomAD_Exomes	PASS	NA	p.Asn546Ser	p.Asn546Ser	c.1637A>G	missense_variant	1	182287	5.48585e-06	0	0	0	13125	0	0	0	27174	0	0	0	7464	0	0	0	13781	0	0	0	15991	0	0	0	81453	0	0	0	4482	0	0	1	18817	0	0
X	15590352	rs761944150	T	C	gnomAD_Exomes,gnomAD_Genomes	PASS	PASS	p.Asn546Asp	p.Asn546Asp	c.1636A>G	missense_variant	8	204262	3.91654e-05	0	1	7	19030	0	0	0	27784	0	0	0	7642	0	0	0	14782	0	0	0	18613	0	0	1	92352	0	1	0	5288	0	0	0	18771	0	0
X	15590357	rs769821600	A	T	gnomAD_Exomes	PASS	NA	p.Ile544Asn	p.Ile544Asn	c.1631T>A	missense_variant	1	182577	5.47714e-06	0	0	0	13142	0	0	0	27255	0	0	0	7465	0	0	0	13814	0	0	0	15994	0	0	1	81558	0	0	0	4493	0	0	0	18856	0	0
X	15590366	rs889263894	T	A	gnomAD_Exomes,gnomAD_Genomes	PASS	PASS	p.Lys541Ile	p.Lys541Ile	c.1622A>T	missense_variant	2	204940	9.75895e-06	0	0	2	19057	0	0	0	27944	0	0	0	7659	0	0	0	14829	0	0	0	18631	0	0	0	92545	0	0	0	5315	0	0	0	18960	0	0
X	15590375	rs1315545082	G	A	gnomAD_Exomes	PASS	NA	p.Pro538Leu	p.Pro538Leu	c.1613C>T	missense_variant	1	183023	5.46379e-06	0	0	0	13156	0	0	0	27359	0	0	0	7485	0	0	0	13837	0	0	0	15998	0	0	0	81661	0	0	0	4514	0	0	1	19013	0	0
X	15590387	rs773746588	T	C	gnomAD_Exomes	PASS	NA	p.Lys534Arg	p.Lys534Arg	c.1601A>G	missense_variant	1	183104	5.46138e-06	0	1	0	13156	0	0	0	27370	0	0	0	7485	0	0	0	13839	0	0	0	15999	0	0	1	81704	0	1	0	4516	0	0	0	19035	0	0
X	15590394	rs763593286	C	T	gnomAD_Exomes	PASS	NA	p.Ala532Thr	p.Ala532Thr	c.1594G>A	missense_variant	10	183048	5.46305e-05	0	5	0	13155	0	0	0	27354	0	0	0	7484	0	0	0	13839	0	0	0	15990	0	0	0	81688	0	0	0	4510	0	0	10	19028	0	5
X	15590427	rs759200680	A	G	gnomAD_Exomes	PASS	NA	p.Tyr521His	p.Tyr521His	c.1561T>C	missense_variant	1	182711	5.47312e-06	0	0	0	13140	0	0	0	27288	0	0	0	7474	0	0	0	13815	0	0	0	15967	0	0	1	81585	0	0	0	4500	0	0	0	18942	0	0
X	15590432	rs1445263977	G	A	gnomAD_Exomes	PASS	NA	p.Thr519Ile	p.Thr519Ile	c.1556C>T	missense_variant	1	182390	5.48276e-06	0	1	0	13117	0	0	0	27225	0	0	0	7472	0	0	0	13786	0	0	0	15946	0	0	1	81481	0	1	0	4488	0	0	0	18875	0	0
X	15590435	rs1158307424	C	G	gnomAD_Exomes	PASS	NA	p.Arg518Thr	p.Arg518Thr	c.1553G>C	missense_variant	1	182136	5.4904e-06	0	1	0	13115	0	0	0	27181	0	0	0	7456	0	0	0	13773	0	0	0	15931	0	0	0	81370	0	0	0	4481	0	0	1	18829	0	1
X	15591503	rs779199005	A	G	gnomAD_Exomes	PASS	NA	p.Tyr510His	p.Tyr510His	c.1528T>C	missense_variant	1	145708	6.86304e-06	0	0	0	11071	0	0	1	19354	0	0	0	5873	0	0	0	10033	0	0	0	15142	0	0	0	68522	0	0	0	3318	0	0	0	12395	0	0
X	15591514	rs775181355	A	G	gnomAD_Exomes	PASS	NA	p.Val506Ala	p.Val506Ala	c.1517T>C	missense_variant	1	152427	6.56052e-06	0	1	0	11325	0	0	0	20855	0	0	0	6252	0	0	0	10485	0	0	0	15392	0	0	1	71093	0	1	0	3509	0	0	0	13516	0	0
X	15591519	rs1285805675	G	T	gnomAD_Genomes	NA	PASS	p.Phe504Leu	p.Phe504Leu	c.1512C>A	missense_variant	1	21595	4.6307e-05	0	0	0	5732	0	0	0	618	0	0	0	178	0	0	0	977	0	0	0	2595	0	0	1	10693	0	0	0	802	0	0	0	0	0	0
X	15591521	rs760281053	A	T	gnomAD_Exomes	PASS	NA	p.Phe504Ile	p.Phe504Ile	c.1510T>A	missense_variant	2	157699	1.26824e-05	0	0	0	11623	0	0	0	21995	0	0	0	6542	0	0	0	10976	0	0	0	15545	0	0	2	73096	0	0	0	3671	0	0	0	14251	0	0
X	15591530	rs140473595	C	T	gnomAD_Exomes,gnomAD_Genomes	PASS	PASS	p.Ala501Thr	p.Ala501Thr	c.1501G>A	missense_variant	4	180457	2.21659e-05	0	0	0	17456	0	0	0	22805	0	0	0	6772	0	0	0	12041	0	0	0	18156	0	0	4	84290	0	0	0	4509	0	0	0	14428	0	0
X	15591550	rs765152220	T	A	gnomAD_Exomes	PASS	NA	p.Asp494Val	p.Asp494Val	c.1481A>T	missense_variant	8	161362	4.9578e-05	0	3	0	11828	0	0	0	22763	0	0	0	6745	0	0	0	11270	0	0	0	15630	0	0	4	74469	0	1	0	3778	0	0	4	14879	0	2
X	15591560	rs750415079	C	T	gnomAD_Exomes	PASS	NA	p.Val491Met	p.Val491Met	c.1471G>A	missense_variant	1	159026	6.28828e-06	0	1	0	11643	0	0	0	22415	0	0	0	6612	0	0	0	11064	0	0	0	15555	0	0	0	73505	0	0	1	3714	0	1	0	14518	0	0
X	15591568	rs200973492	A	G	gnomAD_Exomes	PASS	NA	p.Val488Ala	p.Val488Ala	c.1463T>C	missense_variant	1	158104	6.32495e-06	0	0	1	11663	0	0	0	22256	0	0	0	6523	0	0	0	11011	0	0	0	15498	0	0	0	73143	0	0	0	3680	0	0	0	14330	0	0
X	15591582	rs779752560	C	G	gnomAD_Exomes	PASS	NA	p.Glu483Asp	p.Glu483Asp	c.1449G>C	missense_variant	7	150892	4.63908e-05	0	0	0	11398	0	0	7	20705	0	0	0	6076	0	0	0	10487	0	0	0	15263	0	0	0	70414	0	0	0	3460	0	0	0	13089	0	0
X	15591586	rs748359955	C	T	gnomAD_Exomes,gnomAD_Genomes	PASS	PASS	p.Arg482Gln	p.Arg482Gln	c.1445G>A	missense_variant	3	170367	1.7609e-05	0	1	1	17124	0	0	0	21058	0	0	0	6101	0	0	0	11376	0	0	0	17702	0	0	2	80144	0	1	0	4229	0	0	0	12633	0	0
X	15593829	rs191860450	T	C	gnomAD_Exomes,gnomAD_Genomes	PASS	PASS	p.Ile468Val	p.Ile468Val	c.1402A>G	missense_variant	168	200372	0.000838441	1	52	0	18817	0	0	0	27021	0	0	0	7505	0	0	164	14385	1	49	0	18518	0	0	2	90983	0	1	1	5207	0	1	1	17936	0	1
X	15593832	rs1270795706	C	T	gnomAD_Exomes	PASS	NA	p.Glu467Lys	p.Glu467Lys	c.1399G>A	missense_variant	4	178371	2.24252e-05	0	1	0	12886	0	0	1	26421	0	1	0	7338	0	0	0	13380	0	0	0	15909	0	0	3	80106	0	0	0	4383	0	0	0	17948	0	0
X	15593835	rs774978137	C	A	gnomAD_Exomes	PASS	NA	p.Gly466Trp	p.Gly466Trp	c.1396G>T	missense_variant	1	179425	5.57336e-06	0	0	0	12915	0	0	0	26664	0	0	0	7377	0	0	1	13444	0	0	0	15926	0	0	0	80406	0	0	0	4405	0	0	0	18288	0	0
X	15593844	rs772445388	C	T	gnomAD_Exomes	PASS	NA	p.Val463Ile	p.Val463Ile	c.1387G>A	missense_variant	1	179379	5.57479e-06	0	1	0	12873	0	0	0	26631	0	0	0	7396	0	0	0	13422	0	0	0	15937	0	0	0	80375	0	0	0	4393	0	0	1	18352	0	1
X	15593850	rs1476137643	A	G	gnomAD_Exomes	PASS	NA	p.Trp461Arg	p.Trp461Arg	c.1381T>C	missense_variant	1	178619	5.59851e-06	0	0	0	12816	0	0	1	26490	0	0	0	7393	0	0	0	13289	0	0	0	15921	0	0	0	80079	0	0	0	4361	0	0	0	18270	0	0
X	15593866	rs775744448	C	T	gnomAD_Exomes	PASS	NA	p.Met455Ile	p.Met455Ile	c.1365G>A	missense_variant	1	176940	5.65163e-06	0	1	0	12693	0	0	0	26189	0	0	0	7348	0	0	0	13083	0	0	0	15908	0	0	0	79462	0	0	0	4304	0	0	1	17953	0	1
X	15593883	rs760321012	G	C	gnomAD_Exomes	PASS	NA	p.Leu450Val	p.Leu450Val	c.1348C>G	missense_variant	1	174830	5.71984e-06	0	0	0	12557	0	0	0	25782	0	0	0	7280	0	0	0	12853	0	0	0	15879	0	0	1	78747	0	0	0	4257	0	0	0	17475	0	0
X	15593888	rs763655186	C	T	gnomAD_Exomes	PASS	NA	p.Gly448Glu	p.Gly448Glu	c.1343G>A	missense_variant	1	173166	5.77481e-06	0	1	0	12494	0	0	0	25420	0	0	0	7201	0	0	1	12699	0	1	0	15849	0	0	0	78164	0	0	0	4199	0	0	0	17140	0	0
X	15593892	rs776328956	C	A	gnomAD_Exomes,gnomAD_Genomes	PASS	PASS	p.Val447Phe	p.Val447Phe	c.1339G>T	missense_variant	13	194483	6.68439e-05	0	2	0	18399	0	0	0	25889	0	0	0	7358	0	0	0	13636	0	0	5	18435	0	1	7	88807	0	0	1	4995	0	1	0	16964	0	0
X	15593893	rs1290769028	A	C	gnomAD_Genomes	NA	PASS	p.Ile446Met	p.Ile446Met	c.1338T>G	missense_variant	1	22028	4.53968e-05	0	0	0	5933	0	0	0	620	0	0	0	178	0	0	0	994	0	0	0	2598	0	0	1	10895	0	0	0	810	0	0	0	0	0	0
X	15593897	rs764772589	G	A	gnomAD_Exomes	PASS	NA	p.Thr445Met	p.Thr445Met	c.1334C>T	missense_variant	1	170376	5.86937e-06	0	1	0	12360	0	0	0	24853	0	0	0	7088	0	0	0	12445	0	0	0	15791	0	0	0	77167	0	0	0	4125	0	0	1	16547	0	1
X	15596230	rs1316056737	C	A	gnomAD_Exomes	PASS	NA	p.Asp427Tyr	p.Asp427Tyr	c.1279G>T	missense_variant	2	182681	1.0948e-05	0	1	2	13150	0	1	0	27341	0	0	0	7460	0	0	0	13833	0	0	0	15940	0	0	0	81477	0	0	0	4497	0	0	0	18983	0	0
X	15596233	rs1238146879	G	C	gnomAD_Exomes	PASS	NA	p.Pro426Ala	p.Pro426Ala	c.1276C>G	missense_variant	1	182860	5.46866e-06	0	0	0	13155	0	0	0	27361	0	0	0	7467	0	0	0	13839	0	0	0	15950	0	0	1	81557	0	0	0	4509	0	0	0	19022	0	0
X	15596247	rs1352508510	A	G	gnomAD_Exomes	PASS	NA	p.Ile421Thr	p.Ile421Thr	c.1262T>C	missense_variant	1	183023	5.46379e-06	0	1	0	13158	0	0	0	27378	0	0	0	7476	0	0	0	13847	0	0	0	15981	0	0	1	81625	0	1	0	4510	0	0	0	19048	0	0
X	15596251	rs1384237654	A	G	gnomAD_Genomes	NA	PASS	p.Ser420Pro	p.Ser420Pro	c.1258T>C	missense_variant	1	21984	4.54876e-05	0	0	1	5891	0	0	0	621	0	0	0	185	0	0	0	1002	0	0	0	2619	0	0	0	10853	0	0	0	813	0	0	0	0	0	0
X	15596253	rs1209307377	T	G	gnomAD_Exomes	PASS	NA	p.Lys419Thr	p.Lys419Thr	c.1256A>C	missense_variant	1	183062	5.46263e-06	0	1	0	13160	0	0	0	27386	0	0	0	7475	0	0	1	13848	0	1	0	15989	0	0	0	81637	0	0	0	4509	0	0	0	19058	0	0
X	15596295	rs1418150776	C	T	gnomAD_Exomes	PASS	NA	p.Gly405Glu	p.Gly405Glu	c.1214G>A	missense_variant	1	183126	5.46072e-06	0	1	0	13161	0	0	0	27406	0	0	0	7475	0	0	0	13851	0	0	0	15993	0	0	1	81650	0	1	0	4517	0	0	0	19073	0	0
X	15596317	rs772619843	C	T	gnomAD_Exomes	PASS	NA	p.Glu398Lys	p.Glu398Lys	c.1192G>A	missense_variant	1	183075	5.46224e-06	0	1	0	13161	0	0	0	27400	0	0	0	7476	0	0	0	13850	0	0	0	15990	0	0	1	81608	0	1	0	4515	0	0	0	19075	0	0
X	15596320	rs1365935088	T	C	gnomAD_Exomes,gnomAD_Genomes	PASS	PASS	p.Asn397Asp	p.Asn397Asp	c.1189A>G	missense_variant	3	204901	1.46412e-05	0	0	0	18976	0	0	0	28011	0	0	0	7652	0	0	0	14840	0	0	0	18608	0	0	3	92415	0	0	0	5326	0	0	0	19073	0	0
X	15596343	rs762890235	G	T	gnomAD_Exomes	PASS	NA	p.Pro389His	p.Pro389His	c.1166C>A	missense_variant	7	182970	3.82576e-05	0	2	0	13160	0	0	5	27391	0	1	0	7475	0	0	0	13852	0	0	0	15971	0	0	2	81536	0	1	0	4509	0	0	0	19076	0	0
X	15596346	rs751572714	T	A	gnomAD_Exomes	PASS	NA	p.Gln388Leu	p.Gln388Leu	c.1163A>T	missense_variant	4	182977	2.18607e-05	0	3	0	13160	0	0	4	27391	0	3	0	7475	0	0	0	13847	0	0	0	15977	0	0	0	81545	0	0	0	4509	0	0	0	19073	0	0
X	15596376	rs142984500	T	C	gnomAD_Exomes,gnomAD_Genomes	PASS	PASS	p.His378Arg	p.His378Arg	c.1133A>G	missense_variant	18	204754	8.79104e-05	0	6	0	19045	0	0	0	28005	0	0	0	7652	0	0	0	14830	0	0	0	18524	0	0	18	92323	0	6	0	5313	0	0	0	19062	0	0
X	15596379	rs767462182	C	T	gnomAD_Exomes	PASS	NA	p.Gly377Glu	p.Gly377Glu	c.1130G>A	missense_variant	1	182700	5.47345e-06	0	1	0	13160	0	0	0	27377	0	0	0	7471	0	0	0	13841	0	0	0	15872	0	0	1	81415	0	1	0	4503	0	0	0	19061	0	0
X	15596384	rs1395782023	C	A	gnomAD_Exomes	PASS	NA	p.Glu375Asp	p.Glu375Asp	c.1125G>T	missense_variant	3	182690	1.64213e-05	0	1	0	13159	0	0	3	27376	0	1	0	7471	0	0	0	13849	0	0	0	15856	0	0	0	81416	0	0	0	4498	0	0	0	19065	0	0
X	15596388	rs1309363592	T	C	gnomAD_Exomes	PASS	NA	p.His374Arg	p.His374Arg	c.1121A>G	missense_variant	1	182639	5.47528e-06	0	0	0	13158	0	0	1	27373	0	0	0	7472	0	0	0	13849	0	0	0	15841	0	0	0	81385	0	0	0	4498	0	0	0	19063	0	0
X	15596407	rs1228750646	C	T	gnomAD_Exomes	PASS	NA	p.Asp368Asn	p.Asp368Asn	c.1102G>A	missense_variant	1	182108	5.49125e-06	0	0	0	13152	0	0	1	27333	0	0	0	7470	0	0	0	13832	0	0	0	15626	0	0	0	81204	0	0	0	4479	0	0	0	19012	0	0
X	15596412	rs758568640	A	G	gnomAD_Exomes	PASS	NA	p.Met366Thr	p.Met366Thr	c.1097T>C	missense_variant	2	182075	1.09845e-05	0	0	0	13148	0	0	0	27327	0	0	0	7465	0	0	0	13832	0	0	0	15614	0	0	2	81202	0	0	0	4483	0	0	0	19004	0	0
X	15596431	rs1205410066	T	A	gnomAD_Exomes	PASS	NA	p.Met360Leu	p.Met360Leu	c.1078A>T	missense_variant	1	180559	5.53836e-06	0	1	0	13120	0	0	0	27196	0	0	0	7422	0	0	0	13809	0	0	0	15139	0	0	1	80694	0	1	0	4461	0	0	0	18718	0	0
X	15599351	rs961360700	C	T	gnomAD_Exomes	PASS	NA	p.Asp355Asn	p.Asp355Asn	c.1063G>A	missense_variant	2	170310	1.17433e-05	0	0	0	12716	0	0	0	25097	0	0	0	6759	0	0	0	12887	0	0	0	15563	0	0	2	77178	0	0	0	4129	0	0	0	15981	0	0
X	15599359	rs370610075	C	A	gnomAD_Exomes	PASS	NA	p.Gly352Val	p.Gly352Val	c.1055G>T	missense_variant	1	173847	5.75218e-06	0	0	0	12788	0	0	0	25656	0	0	0	7025	0	0	0	13069	0	0	0	15739	0	0	1	78468	0	0	0	4222	0	0	0	16880	0	0
X	15599378	rs1410274315	G	A	gnomAD_Exomes	PASS	NA	p.Pro346Ser	p.Pro346Ser	c.1036C>T	missense_variant	1	178589	5.59945e-06	0	1	0	12931	0	0	0	26352	0	0	0	7345	0	0	0	13388	0	0	0	15907	0	0	1	80336	0	1	0	4360	0	0	0	17970	0	0
X	15599392	rs138390800	T	C	gnomAD_Exomes,gnomAD_Genomes	PASS	PASS	p.Lys341Arg	p.Lys341Arg	c.1022A>G	missense_variant	81	202403	0.000400192	0	22	74	18878	0	20	5	27304	0	1	0	7600	0	0	0	14579	0	0	0	18601	0	0	0	91836	0	0	2	5230	0	1	0	18375	0	0
X	15599398	rs772710779	A	C	gnomAD_Exomes	PASS	NA	p.Val339Gly	p.Val339Gly	c.1016T>G	missense_variant	1	180616	5.53661e-06	0	1	0	13034	0	0	0	26686	0	0	0	7423	0	0	0	13585	0	0	0	15974	0	0	0	81083	0	0	0	4427	0	0	1	18404	0	1
X	15599401	rs916715573	T	C	gnomAD_Exomes	PASS	NA	p.Asn338Ser	p.Asn338Ser	c.1013A>G	missense_variant	3	180791	1.65937e-05	0	1	0	13041	0	0	2	26724	0	1	0	7431	0	0	0	13604	0	0	0	15979	0	0	1	81147	0	0	0	4430	0	0	0	18435	0	0
X	15599405	rs762357444	C	G	gnomAD_Exomes	PASS	NA	p.Gly337Arg	p.Gly337Arg	c.1009G>C	missense_variant	1	180777	5.53168e-06	0	1	0	13027	0	0	0	26715	0	0	0	7437	0	0	0	13609	0	0	0	15979	0	0	1	81153	0	1	0	4422	0	0	0	18435	0	0
X	15599420	rs185525294	T	A	gnomAD_Exomes	PASS	NA	p.Met332Leu	p.Met332Leu	c.994A>T	missense_variant	3	181343	1.65432e-05	0	2	3	13070	0	2	0	26816	0	0	0	7447	0	0	0	13663	0	0	0	15990	0	0	0	81331	0	0	0	4445	0	0	0	18581	0	0
X	15599428	rs143936283	T	C	gnomAD_Exomes,gnomAD_Genomes	PASS	PASS	p.Glu329Gly	p.Glu329Gly	c.986A>G	missense_variant	7	203312	3.44298e-05	0	1	0	18943	0	0	0	27455	0	0	0	7625	0	0	0	14672	0	0	0	18621	0	0	6	92169	0	1	1	5250	0	0	0	18577	0	0
X	15599437	rs759579097	C	T	gnomAD_Exomes	PASS	NA	p.Gly326Glu	p.Gly326Glu	c.977G>A	missense_variant	1	181266	5.51675e-06	0	0	1	13058	0	0	0	26817	0	0	0	7441	0	0	0	13662	0	0	0	15989	0	0	0	81315	0	0	0	4443	0	0	0	18541	0	0
X	15599480	rs780574871	C	T	gnomAD_Exomes	PASS	NA	p.Glu312Lys	p.Glu312Lys	c.934G>A	missense_variant	2	176353	1.13409e-05	0	1	2	12775	0	1	0	25921	0	0	0	7249	0	0	0	13045	0	0	0	15859	0	0	0	79568	0	0	0	4281	0	0	0	17655	0	0
X	15599490	rs766518362	G	C	gnomAD_Exomes	PASS	NA	p.Phe308Leu	p.Phe308Leu	c.924C>G	missense_variant	1	174409	5.73365e-06	0	0	0	12711	0	0	0	25632	0	0	0	7133	0	0	0	12955	0	0	0	15784	0	0	1	78835	0	0	0	4229	0	0	0	17130	0	0
X	15599507	rs749750821	C	T	gnomAD_Exomes	PASS	NA	p.Asp303Asn	p.Asp303Asn	c.907G>A	missense_variant	2	166298	1.20266e-05	0	0	0	12477	0	0	0	24038	0	0	0	6540	0	0	0	12406	0	0	0	15544	0	0	0	76092	0	0	0	3988	0	0	2	15213	0	0
X	15603599	rs773936807	T	C	gnomAD_Exomes	PASS	NA	p.Gln300Arg	p.Gln300Arg	c.899A>G	missense_variant	2	168500	1.18694e-05	0	0	0	12539	0	0	0	23406	0	0	0	6991	0	0	0	12530	0	0	0	15780	0	0	2	77611	0	0	0	4089	0	0	0	15554	0	0
X	15603607	rs745744395	C	T	gnomAD_Exomes	PASS	NA	p.Met297Ile	p.Met297Ile	c.891G>A	missense_variant	1	170560	5.86304e-06	0	1	0	12606	0	0	0	23993	0	0	0	7091	0	0	0	12695	0	0	0	15824	0	0	1	78276	0	1	0	4152	0	0	0	15923	0	0
X	15603609	rs772143709	T	A	gnomAD_Exomes	PASS	NA	p.Met297Leu	p.Met297Leu	c.889A>T	missense_variant	1	170898	5.85144e-06	0	0	1	12620	0	0	0	24067	0	0	0	7107	0	0	0	12731	0	0	0	15835	0	0	0	78404	0	0	0	4162	0	0	0	15972	0	0
X	15603614	rs776226831	T	C	gnomAD_Exomes	PASS	NA	p.Asp295Gly	p.Asp295Gly	c.884A>G	missense_variant	8	171696	4.6594e-05	0	1	0	12658	0	0	0	24298	0	0	0	7122	0	0	0	12815	0	0	1	15845	0	0	7	78640	0	1	0	4185	0	0	0	16133	0	0
X	15603624	rs1248745003	C	T	gnomAD_Exomes	PASS	NA	p.Asp292Asn	p.Asp292Asn	c.874G>A	missense_variant	2	175490	1.13967e-05	0	0	0	12840	0	0	0	25296	0	0	0	7274	0	0	0	13186	0	0	0	15899	0	0	2	79741	0	0	0	4291	0	0	0	16963	0	0
X	15603626	rs756358940	A	T	gnomAD_Exomes	PASS	NA	p.Ile291Lys	p.Ile291Lys	c.872T>A	missense_variant	3	175856	1.70594e-05	0	2	0	12864	0	0	0	25398	0	0	0	7283	0	0	0	13224	0	0	0	15907	0	0	3	79839	0	2	0	4311	0	0	0	17030	0	0
X	15603630	rs763994205	T	G	gnomAD_Exomes	PASS	NA	p.Asn290His	p.Asn290His	c.868A>C	missense_variant	2	176486	1.13323e-05	0	1	0	12907	0	0	0	25519	0	0	0	7271	0	0	0	13287	0	0	0	15921	0	0	1	80088	0	0	0	4334	0	0	1	17159	0	1
X	15603638	rs763264372	T	C	gnomAD_Exomes	PASS	NA	p.Gln287Arg	p.Gln287Arg	c.860A>G	missense_variant	1	176664	5.66046e-06	0	0	0	12928	0	0	0	25521	0	0	0	7277	0	0	0	13330	0	0	0	15923	0	0	1	80142	0	0	0	4345	0	0	0	17198	0	0
X	15603639	rs1165212018	G	T	gnomAD_Exomes	PASS	NA	p.Gln287Lys	p.Gln287Lys	c.859C>A	missense_variant	1	176871	5.65384e-06	0	0	0	12919	0	0	1	25604	0	0	0	7286	0	0	0	13349	0	0	0	15923	0	0	0	80138	0	0	0	4349	0	0	0	17303	0	0
X	15603659	rs1451564530	G	T	gnomAD_Exomes	PASS	NA	p.Ser280Tyr	p.Ser280Tyr	c.839C>A	missense_variant	1	176947	5.65141e-06	0	1	0	12921	0	0	0	25625	0	0	0	7287	0	0	0	13316	0	0	0	15921	0	0	1	80188	0	1	0	4347	0	0	0	17342	0	0
X	15603690	rs766319182	T	C	gnomAD_Exomes	PASS	NA	p.Met270Val	p.Met270Val	c.808A>G	missense_variant	5	167617	2.98299e-05	0	2	0	12645	0	0	0	22766	0	0	0	6684	0	0	0	12577	0	0	0	15693	0	0	5	77545	0	2	0	4069	0	0	0	15638	0	0
X	15605891	rs200745906	G	A	gnomAD_Exomes,gnomAD_Genomes	PASS	PASS	p.Pro263Ser	p.Pro263Ser	c.787C>T	missense_variant	11	190175	5.78415e-05	0	0	0	18087	0	0	0	24876	0	0	0	7201	0	0	0	13315	0	0	0	18330	0	0	11	87442	0	0	0	4881	0	0	0	16043	0	0
X	15605902	rs1161338919	A	G	gnomAD_Exomes,gnomAD_Genomes	PASS	PASS	p.Ile259Thr	p.Ile259Thr	c.776T>C	missense_variant	2	194044	1.03069e-05	0	1	2	18283	0	1	0	25684	0	0	0	7393	0	0	0	13688	0	0	0	18414	0	0	0	88772	0	0	0	4984	0	0	0	16826	0	0
X	15605908	rs745514718	C	T	gnomAD_Exomes,gnomAD_Genomes	PASS	PASS	p.Ser257Asn	p.Ser257Asn	c.770G>A	missense_variant	5	194512	2.57054e-05	0	2	0	18289	0	0	0	25795	0	0	0	7411	0	0	5	13707	0	2	0	18425	0	0	0	88876	0	0	0	4979	0	0	0	17030	0	0
X	15605923	rs771769548	T	C	gnomAD_Exomes	PASS	NA	p.Tyr252Cys	p.Tyr252Cys	c.755A>G	missense_variant	2	177263	1.12827e-05	0	0	0	12792	0	0	0	26121	0	0	0	7352	0	0	0	13194	0	0	0	15931	0	0	2	79690	0	0	0	4323	0	0	0	17860	0	0
X	15605942	rs775542703	C	A	gnomAD_Exomes	PASS	NA	p.Ala246Ser	p.Ala246Ser	c.736G>T	missense_variant	1	175960	5.68311e-06	0	0	1	12677	0	0	0	25844	0	0	0	7327	0	0	0	13063	0	0	0	15904	0	0	0	79240	0	0	0	4287	0	0	0	17618	0	0
X	15605953	rs1360329820	G	A	gnomAD_Exomes	PASS	NA	p.Ala242Val	p.Ala242Val	c.725C>T	missense_variant	3	173873	1.7254e-05	0	1	0	12570	0	0	0	25396	0	0	0	7262	0	0	0	12843	0	0	0	15879	0	0	3	78543	0	1	0	4227	0	0	0	17153	0	0
X	15605961	rs1448326240	A	C	gnomAD_Exomes	PASS	NA	p.His239Gln	p.His239Gln	c.717T>G	missense_variant	1	170658	5.85967e-06	0	0	0	12433	0	0	0	24601	0	0	0	7093	0	0	0	12596	0	0	0	15809	0	0	1	77561	0	0	0	4108	0	0	0	16457	0	0
X	15607477	rs1204132218	G	A	gnomAD_Exomes	PASS	NA	p.Thr229Ile	p.Thr229Ile	c.686C>T	missense_variant	1	182525	5.4787e-06	0	0	0	13132	0	0	0	27295	0	0	0	7455	0	0	0	13802	0	0	0	15911	0	0	1	81537	0	0	0	4504	0	0	0	18889	0	0
X	15607505	rs774621083	C	T	gnomAD_Exomes	PASS	NA	p.Gly220Ser	p.Gly220Ser	c.658G>A	missense_variant	3	183045	1.63894e-05	0	0	1	13135	0	0	1	27362	0	0	0	7476	0	0	0	13840	0	0	0	15966	0	0	1	81713	0	0	0	4520	0	0	0	19033	0	0
X	15607507	rs759590772	C	T	gnomAD_Exomes	PASS	NA	p.Arg219His	p.Arg219His	c.656G>A	missense_variant	18	183089	9.83128e-05	0	11	0	13141	0	0	0	27371	0	0	0	7480	0	0	0	13840	0	0	0	15962	0	0	1	81724	0	0	0	4524	0	0	17	19047	0	11
X	15607508	rs372272603	G	A	gnomAD_Exomes,gnomAD_Genomes	PASS	PASS	p.Arg219Cys	p.Arg219Cys	c.655C>T	missense_variant	71	203989	0.000348058	0	24	3	18806	0	1	0	27949	0	0	0	7654	0	0	0	14813	0	0	0	18355	0	0	64	92086	0	22	1	5282	0	0	3	19044	0	1
X	15607515	rs753164828	G	T	gnomAD_Exomes,gnomAD_Genomes	PASS	PASS	p.Asp216Glu	p.Asp216Glu	c.648C>A	missense_variant	3	204014	1.47049e-05	0	1	0	18822	0	0	0	27947	0	0	0	7652	0	0	0	14813	0	0	0	18327	0	0	3	92109	0	1	0	5291	0	0	0	19053	0	0
X	15607517	rs761269389	C	A	gnomAD_Exomes	PASS	NA	p.Asp216Tyr	p.Asp216Tyr	c.646G>T	missense_variant	1	183145	5.46015e-06	0	0	0	13147	0	0	0	27380	0	0	0	7482	0	0	0	13844	0	0	0	15960	0	0	1	81752	0	0	0	4524	0	0	0	19056	0	0
X	15607532	rs148771870	C	T	gnomAD_Exomes,gnomAD_Genomes	PASS	PASS	p.Gly211Arg	p.Gly211Arg	c.631G>A	missense_variant	261	203924	0.00127989	0	87	5	18849	0	0	6	27942	0	1	0	7654	0	0	0	14822	0	0	29	18298	0	7	179	92062	0	52	5	5268	0	1	37	19029	0	26
X	15607538	rs1327824339	C	T	gnomAD_Exomes	PASS	NA	p.Val209Ile	p.Val209Ile	c.625G>A	missense_variant	1	182904	5.46735e-06	0	1	0	13132	0	0	0	27349	0	0	0	7477	0	0	0	13834	0	0	0	15928	0	0	1	81656	0	1	0	4518	0	0	0	19010	0	0
X	15607543	rs754237613	T	C	gnomAD_Exomes	PASS	NA	p.Tyr207Cys	p.Tyr207Cys	c.620A>G	missense_variant	1	182860	5.46866e-06	0	0	0	13132	0	0	0	27348	0	0	0	7473	0	0	0	13823	0	0	0	15918	0	0	1	81651	0	0	0	4520	0	0	0	18995	0	0
X	15607546	rs142443432	T	C	gnomAD_Exomes,gnomAD_Genomes	PASS	PASS	p.Asp206Gly	p.Asp206Gly	c.617A>G	missense_variant	61	203334	0.000299999	0	26	2	18779	0	0	1	27877	0	0	0	7643	0	0	0	14789	0	0	0	18177	0	0	58	91862	0	26	0	5266	0	0	0	18941	0	0
X	15607552	rs779790336	C	G	gnomAD_Exomes	PASS	NA	p.Arg204Thr	p.Arg204Thr	c.611G>C	missense_variant	1	182431	5.48152e-06	0	0	0	13126	0	0	0	27297	0	0	0	7460	0	0	0	13779	0	0	0	15890	0	0	0	81493	0	0	0	4509	0	0	1	18877	0	0
X	15607567	rs750145841	T	C	gnomAD_Exomes	PASS	NA	p.Tyr199Cys	p.Tyr199Cys	c.596A>G	missense_variant	3	177749	1.68777e-05	0	2	0	13022	0	0	1	26661	0	1	0	7287	0	0	0	13428	0	0	0	15718	0	0	2	80074	0	1	0	4392	0	0	0	17167	0	0
X	15607571	rs1345857521	C	T	gnomAD_Exomes	PASS	NA	p.Asp198Asn	p.Asp198Asn	c.592G>A	missense_variant	1	170020	5.88166e-06	0	0	0	12838	0	0	0	24873	0	0	0	6956	0	0	0	12782	0	0	0	15468	0	0	1	77419	0	0	0	4131	0	0	0	15553	0	0
X	15609836	rs764661406	G	T	gnomAD_Exomes	PASS	NA	p.His195Asn	p.His195Asn	c.583C>A	missense_variant	1	182606	5.47627e-06	0	1	0	13149	0	0	0	27309	0	0	0	7404	0	0	0	13839	0	0	0	15947	0	0	0	81458	0	0	0	4503	0	0	1	18997	0	1
X	15609836	rs764661406	G	A	gnomAD_Exomes	PASS	NA	p.His195Tyr	p.His195Tyr	c.583C>T	missense_variant	1	182606	5.47627e-06	0	0	0	13149	0	0	0	27309	0	0	0	7404	0	0	0	13839	0	0	0	15947	0	0	1	81458	0	0	0	4503	0	0	0	18997	0	0
X	15609841	rs762219565	G	T	gnomAD_Exomes	PASS	NA	p.Ala193Glu	p.Ala193Glu	c.578C>A	missense_variant	3	182786	1.64126e-05	0	0	0	13154	0	0	3	27345	0	0	0	7421	0	0	0	13843	0	0	0	15966	0	0	0	81537	0	0	0	4506	0	0	0	19014	0	0
X	15609848	rs765733397	C	G	gnomAD_Exomes	PASS	NA	p.Ala191Pro	p.Ala191Pro	c.571G>C	missense_variant	1	182876	5.46819e-06	0	0	0	13154	0	0	0	27335	0	0	0	7438	0	0	0	13840	0	0	0	15985	0	0	1	81596	0	0	0	4510	0	0	0	19018	0	0
X	15609850	rs976723413	A	G	gnomAD_Exomes	PASS	NA	p.Met190Thr	p.Met190Thr	c.569T>C	missense_variant	1	182952	5.46591e-06	0	0	0	13154	0	0	0	27342	0	0	0	7444	0	0	0	13843	0	0	0	15994	0	0	0	81637	0	0	0	4509	0	0	1	19029	0	0
X	15609862	rs750052167	A	G	gnomAD_Exomes	PASS	NA	p.Leu186Ser	p.Leu186Ser	c.557T>C	missense_variant	1	183100	5.4615e-06	0	0	0	13156	0	0	1	27388	0	0	0	7468	0	0	0	13849	0	0	0	16003	0	0	0	81676	0	0	0	4519	0	0	0	19041	0	0
X	15609868	rs758142853	A	C	gnomAD_Genomes	NA	PASS	p.Val184Gly	p.Val184Gly	c.551T>G	missense_variant	1	21817	4.58358e-05	0	0	0	5834	0	0	0	613	0	0	0	180	0	0	0	998	0	0	0	2595	0	0	1	10793	0	0	0	804	0	0	0	0	0	0
X	15609868	rs758142853	A	G	gnomAD_Exomes	PASS	NA	p.Val184Ala	p.Val184Ala	c.551T>C	missense_variant	8	183275	4.36503e-05	0	1	0	13157	0	0	0	27414	0	0	0	7482	0	0	8	13855	0	1	0	16005	0	0	0	81769	0	0	0	4522	0	0	0	19071	0	0
X	15609886	rs779651019	G	A	gnomAD_Exomes	PASS	NA	p.Pro178Leu	p.Pro178Leu	c.533C>T	missense_variant	1	183318	5.455e-06	0	0	0	13155	0	0	0	27415	0	0	0	7487	0	0	0	13858	0	0	0	16006	0	0	1	81796	0	0	0	4523	0	0	0	19078	0	0
X	15609902	rs754511501	C	T	gnomAD_Exomes	PASS	NA	p.Gly173Ser	p.Gly173Ser	c.517G>A	missense_variant	4	183342	2.18172e-05	0	2	0	13158	0	0	0	27415	0	0	0	7485	0	0	0	13859	0	0	0	16009	0	0	3	81812	0	1	0	4527	0	0	1	19077	0	1
X	15609906	rs1341206593	C	G	gnomAD_Genomes	NA	PASS	p.Glu171Asp	p.Glu171Asp	c.513G>C	missense_variant	1	21953	4.55519e-05	0	0	0	5885	0	0	0	623	0	0	0	181	0	0	0	992	0	0	0	2616	0	0	1	10846	0	0	0	810	0	0	0	0	0	0
X	15609907	rs748076875	T	A	gnomAD_Exomes	PASS	NA	p.Glu171Val	p.Glu171Val	c.512A>T	missense_variant	1	183348	5.45411e-06	0	1	0	13158	0	0	0	27418	0	0	0	7481	0	0	0	13857	0	0	0	16008	0	0	1	81820	0	1	0	4528	0	0	0	19078	0	0
X	15609923	rs769593006	C	G	gnomAD_Exomes	PASS	NA	p.Glu166Gln	p.Glu166Gln	c.496G>C	missense_variant	1	183365	5.4536e-06	0	0	0	13159	0	0	0	27424	0	0	0	7483	0	0	0	13859	0	0	0	16006	0	0	1	81829	0	0	0	4527	0	0	0	19078	0	0
X	15609929	rs1316799731	C	A	gnomAD_Exomes	PASS	NA	p.Ala164Ser	p.Ala164Ser	c.490G>T	missense_variant	1	183331	5.45461e-06	0	0	1	13159	0	0	0	27416	0	0	0	7483	0	0	0	13858	0	0	0	16004	0	0	0	81808	0	0	0	4525	0	0	0	19078	0	0
X	15609932	rs777568369	A	G	gnomAD_Exomes	PASS	NA	p.Trp163Arg	p.Trp163Arg	c.487T>C	missense_variant	1	183299	5.45557e-06	0	1	0	13157	0	0	0	27408	0	0	0	7478	0	0	0	13857	0	0	0	16005	0	0	1	81797	0	1	0	4521	0	0	0	19076	0	0
X	15609943	rs746034076	T	C	gnomAD_Exomes	PASS	NA	p.Asn159Ser	p.Asn159Ser	c.476A>G	missense_variant	3	183282	1.63682e-05	0	2	0	13158	0	0	1	27400	0	0	0	7482	0	0	0	13858	0	0	0	15995	0	0	2	81790	0	2	0	4523	0	0	0	19076	0	0
X	15609957	rs1435872603	G	C	gnomAD_Exomes	PASS	NA	p.Asn154Lys	p.Asn154Lys	c.462C>G	missense_variant	2	182589	1.09536e-05	0	0	0	13146	0	0	2	27187	0	0	0	7440	0	0	0	13812	0	0	0	15984	0	0	0	81553	0	0	0	4507	0	0	0	18960	0	0
X	15610369	rs1391451327	C	T	gnomAD_Exomes	PASS	NA	p.Cys141Tyr	p.Cys141Tyr	c.422G>A	missense_variant	1	171506	5.8307e-06	0	0	1	12702	0	0	0	24530	0	0	0	6956	0	0	0	13031	0	0	0	15675	0	0	0	78310	0	0	0	4180	0	0	0	16122	0	0
X	15610379	rs766124365	G	C	gnomAD_Exomes	PASS	NA	p.Pro138Ala	p.Pro138Ala	c.412C>G	missense_variant	1	174434	5.73283e-06	0	1	0	12797	0	0	0	25326	0	0	0	7116	0	0	0	13221	0	0	0	15773	0	0	1	79208	0	1	0	4279	0	0	0	16714	0	0
X	15610408	rs751227277	C	G	gnomAD_Exomes	PASS	NA	p.Ser128Thr	p.Ser128Thr	c.383G>C	missense_variant	1	174274	5.73809e-06	0	0	0	12720	0	0	0	25317	0	0	0	7169	0	0	0	13158	0	0	0	15796	0	0	0	79021	0	0	0	4270	0	0	1	16823	0	0
X	15612969	rs201900069	C	T	gnomAD_Exomes,gnomAD_Genomes	PASS	PASS	p.Arg115Gln	p.Arg115Gln	c.344G>A	missense_variant	34	199638	0.000170308	0	17	0	18872	0	0	0	26738	0	0	0	7481	0	0	11	14493	0	7	0	18321	0	0	23	91316	0	10	0	5212	0	0	0	17205	0	0
X	15612993	rs139773121	A	G	gnomAD_Exomes	PASS	NA	p.Val107Ala	p.Val107Ala	c.320T>C	missense_variant	2	180910	1.10552e-05	0	0	2	13112	0	0	0	26909	0	0	0	7410	0	0	0	13715	0	0	0	15869	0	0	0	81298	0	0	0	4489	0	0	0	18108	0	0
X	15613006	rs143158922	T	G	gnomAD_Exomes,gnomAD_Genomes	PASS	PASS	p.Asn103His	p.Asn103His	c.307A>C	missense_variant	4	203396	1.96661e-05	0	0	4	18992	0	0	0	27642	0	0	0	7622	0	0	0	14750	0	0	0	18517	0	0	0	92245	0	0	0	5294	0	0	0	18334	0	0
X	15613008	rs1395878099	T	G	gnomAD_Exomes,gnomAD_Genomes	PASS	PASS	p.Gln102Pro	p.Gln102Pro	c.305A>C	missense_variant	3	203458	1.47451e-05	0	0	0	19003	0	0	0	27654	0	0	0	7630	0	0	0	14757	0	0	0	18513	0	0	2	92270	0	0	1	5292	0	0	0	18339	0	0
X	15613038	rs763395248	G	A	gnomAD_Exomes	PASS	NA	p.Thr92Ile	p.Thr92Ile	c.275C>T	missense_variant	2	182553	1.09557e-05	0	2	0	13147	0	0	0	27267	0	0	0	7477	0	0	0	13814	0	0	0	15953	0	0	2	81689	0	2	0	4514	0	0	0	18692	0	0
X	15613056	rs746808776	T	C	gnomAD_Exomes	PASS	NA	p.Gln86Arg	p.Gln86Arg	c.257A>G	missense_variant	2	182797	1.09411e-05	0	1	0	13151	0	0	0	27311	0	0	0	7481	0	0	0	13821	0	0	0	15970	0	0	2	81743	0	1	0	4521	0	0	0	18799	0	0
X	15613063	rs759134032	G	T	gnomAD_Exomes	PASS	NA	p.Pro84Thr	p.Pro84Thr	c.250C>A	missense_variant	1	182792	5.4707e-06	0	0	0	13143	0	0	0	27310	0	0	0	7470	0	0	0	13826	0	0	0	15953	0	0	0	81743	0	0	0	4524	0	0	1	18823	0	0
X	15613067	rs766996587	C	T	gnomAD_Exomes,gnomAD_Genomes	PASS	PASS	p.Met82Ile	p.Met82Ile	c.246G>A	missense_variant	5	204769	2.44178e-05	0	0	5	19063	0	0	0	27926	0	0	0	7652	0	0	0	14830	0	0	0	18563	0	0	0	92590	0	0	0	5336	0	0	0	18809	0	0
X	15613099	rs1256007252	A	C	gnomAD_Exomes	PASS	NA	p.Phe72Val	p.Phe72Val	c.214T>G	missense_variant	1	182678	5.47411e-06	0	1	0	13140	0	0	0	27321	0	0	0	7472	0	0	1	13806	0	1	0	15905	0	0	0	81693	0	0	0	4518	0	0	0	18823	0	0
X	15613111	rs755691167	T	C	gnomAD_Exomes	PASS	NA	p.Lys68Glu	p.Lys68Glu	c.202A>G	missense_variant	2	182720	1.09457e-05	0	2	0	13138	0	0	0	27336	0	0	0	7472	0	0	0	13806	0	0	0	15887	0	0	0	81701	0	0	0	4510	0	0	2	18870	0	2
X	15613121	rs1199100713	A	T	gnomAD_Exomes,gnomAD_Genomes	PASS	PASS	p.Asn64Lys	p.Asn64Lys	c.192T>A	missense_variant	3	204583	1.4664e-05	0	1	2	19074	0	1	0	27919	0	0	0	7644	0	0	0	14803	0	0	0	18445	0	0	1	92536	0	0	0	5327	0	0	0	18835	0	0
X	15618851	rs1325542104	T	C	gnomAD_Exomes	PASS	NA	p.Met62Val	p.Met62Val	c.184A>G	missense_variant	1	176477	5.66646e-06	0	1	0	13086	0	0	0	26576	0	0	0	7008	0	0	0	13675	0	0	0	15690	0	0	1	78985	0	1	0	4375	0	0	0	17082	0	0
X	15618856	rs759162332	T	C	gnomAD_Exomes	PASS	NA	p.Gln60Arg	p.Gln60Arg	c.179A>G	missense_variant	2	177849	1.12455e-05	0	0	0	13113	0	0	0	26801	0	0	0	7125	0	0	0	13726	0	0	0	15740	0	0	2	79515	0	0	0	4420	0	0	0	17409	0	0
X	15618861	rs771621249	A	T	gnomAD_Exomes	PASS	NA	p.Asn58Lys	p.Asn58Lys	c.174T>A	missense_variant	2	178783	1.11867e-05	0	0	0	13115	0	0	0	26862	0	0	0	7201	0	0	0	13742	0	0	0	15792	0	0	0	79953	0	0	0	4428	0	0	2	17690	0	0
X	15618863	rs1222417695	T	G	gnomAD_Exomes	PASS	NA	p.Asn58His	p.Asn58His	c.172A>C	missense_variant	2	179048	1.11702e-05	0	1	0	13118	0	0	0	26887	0	0	0	7204	0	0	0	13739	0	0	0	15813	0	0	2	80080	0	1	0	4442	0	0	0	17765	0	0
X	15618872	rs775273812	T	C	gnomAD_Exomes	PASS	NA	p.Thr55Ala	p.Thr55Ala	c.163A>G	missense_variant	1	181057	5.52312e-06	0	1	0	13144	0	0	0	27127	0	0	0	7341	0	0	0	13795	0	0	0	15910	0	0	1	80855	0	1	0	4489	0	0	0	18396	0	0
X	15618883		T	C	gnomAD_Exomes	PASS	NA	p.Asn51Ser	p.Asn51Ser	c.152A>G	missense_variant	1	182222	5.48781e-06	0	0	0	13156	0	0	0	27231	0	0	0	7436	0	0	0	13806	0	0	0	15958	0	0	1	81374	0	0	0	4506	0	0	0	18755	0	0
X	15618884	rs760159085	T	C	gnomAD_Exomes	PASS	NA	p.Asn51Asp	p.Asn51Asp	c.151A>G	missense_variant	1	182315	5.48501e-06	0	1	0	13157	0	0	0	27245	0	0	0	7436	0	0	0	13810	0	0	0	15963	0	0	0	81423	0	0	0	4507	0	0	1	18774	0	1
X	15618886	rs1192192618	T	A	gnomAD_Exomes	PASS	NA	p.Tyr50Phe	p.Tyr50Phe	c.149A>T	missense_variant	1	182425	5.4817e-06	0	0	0	13158	0	0	0	27248	0	0	0	7445	0	0	0	13808	0	0	0	15969	0	0	1	81490	0	0	0	4510	0	0	0	18797	0	0
X	15618906	rs1447927937	A	T	gnomAD_Exomes	PASS	NA	p.Ser43Arg	p.Ser43Arg	c.129T>A	missense_variant	1	183088	5.46185e-06	0	0	0	13157	0	0	0	27320	0	0	0	7477	0	0	0	13824	0	0	0	16003	0	0	0	81803	0	0	0	4516	0	0	1	18988	0	0
X	15618915	rs924799658	G	C	gnomAD_Genomes	NA	PASS	p.Phe40Leu	p.Phe40Leu	c.120C>G	missense_variant	1	22050	4.53515e-05	0	0	1	5931	0	0	0	628	0	0	0	179	0	0	0	1007	0	0	0	2624	0	0	0	10876	0	0	0	805	0	0	0	0	0	0
X	15618915	rs924799658	G	T	gnomAD_Exomes	PASS	NA	p.Phe40Leu	p.Phe40Leu	c.120C>A	missense_variant	3	183233	1.63726e-05	0	0	0	13160	0	0	3	27349	0	0	0	7480	0	0	0	13834	0	0	0	16003	0	0	0	81854	0	0	0	4523	0	0	0	19030	0	0
X	15618926	rs146676783	C	T	gnomAD_Exomes,gnomAD_Genomes	PASS	PASS	p.Glu37Lys	p.Glu37Lys	c.109G>A	missense_variant	8	205282	3.89708e-05	0	4	2	19045	0	0	0	28010	0	0	0	7656	0	0	0	14842	0	0	6	18622	0	4	0	92723	0	0	0	5329	0	0	0	19055	0	0
X	15618932	rs1348114695	C	T	gnomAD_Exomes	PASS	NA	p.Glu35Lys	p.Glu35Lys	c.103G>A	missense_variant	3	183374	1.636e-05	0	1	0	13162	0	0	0	27394	0	0	0	7482	0	0	2	13847	0	1	0	16008	0	0	1	81891	0	0	0	4529	0	0	0	19061	0	0
X	15618956	rs781255386	T	C	gnomAD_Exomes	PASS	NA	p.Thr27Ala	p.Thr27Ala	c.79A>G	missense_variant	2	183319	1.09099e-05	0	0	0	13162	0	0	2	27385	0	0	0	7485	0	0	0	13843	0	0	0	16006	0	0	0	81875	0	0	0	4529	0	0	0	19034	0	0
X	15618958	rs4646116	T	C	gnomAD_Exomes,gnomAD_Genomes	PASS	PASS	p.Lys26Arg	p.Lys26Arg	c.77A>G	missense_variant	797	205238	0.0038833	1	282	18	19021	0	5	91	28011	0	20	91	7662	0	38	1	14842	0	0	9	18622	0	4	544	92708	1	201	18	5328	0	5	25	19044	0	9
X	15618959	rs1299103394	T	C	gnomAD_Exomes	PASS	NA	p.Lys26Glu	p.Lys26Glu	c.76A>G	missense_variant	1	183326	5.45476e-06	0	1	0	13161	0	0	0	27386	0	0	0	7485	0	0	0	13844	0	0	0	16008	0	0	1	81870	0	1	0	4527	0	0	0	19045	0	0
X	15618968	rs756231991	C	T	gnomAD_Exomes	PASS	NA	p.Glu23Lys	p.Glu23Lys	c.67G>A	missense_variant	1	183225	5.45777e-06	0	0	0	13160	0	0	0	27357	0	0	0	7480	0	0	0	13835	0	0	0	16003	0	0	1	81846	0	0	0	4525	0	0	0	19019	0	0
X	15618973	rs1244687367	A	G	gnomAD_Exomes	PASS	NA	p.Ile21Thr	p.Ile21Thr	c.62T>C	missense_variant	1	183065	5.46254e-06	0	1	0	13158	0	0	1	27322	0	1	0	7475	0	0	0	13830	0	0	0	16003	0	0	0	81769	0	0	0	4517	0	0	0	18991	0	0
X	15618974	rs778030746	T	C	gnomAD_Exomes	PASS	NA	p.Ile21Val	p.Ile21Val	c.61A>G	missense_variant	2	183033	1.0927e-05	0	2	0	13157	0	0	0	27320	0	0	0	7473	0	0	0	13828	0	0	0	16001	0	0	2	81754	0	2	0	4517	0	0	0	18983	0	0
X	15618980	rs73635825	A	G	gnomAD_Exomes,gnomAD_Genomes	PASS	PASS	p.Ser19Pro	p.Ser19Pro	c.55T>C	missense_variant	64	204526	0.000312919	0	12	63	18961	0	12	0	27865	0	0	0	7636	0	0	0	14802	0	0	0	18606	0	0	0	92463	0	0	1	5314	0	0	0	18879	0	0
X	15619009	rs746202722	A	G	gnomAD_Exomes	PASS	NA	p.Leu9Pro	p.Leu9Pro	c.26T>C	missense_variant	1	177638	5.62943e-06	0	0	0	13063	0	0	0	26286	0	0	0	7150	0	0	0	13531	0	0	0	15865	0	0	1	79968	0	0	0	4357	0	0	0	17418	0	0
X	15619013	rs201035388	G	A	gnomAD_Exomes,gnomAD_Genomes	PASS	PASS	p.Leu8Phe	p.Leu8Phe	c.22C>T	missense_variant	16	198557	8.05814e-05	0	6	2	18898	0	0	1	26670	0	1	0	7275	0	0	0	14457	0	0	0	18444	0	0	13	90511	0	5	0	5127	0	0	0	17175	0	0
X	15619027	rs1180242786	C	T	gnomAD_Exomes	PASS	NA	p.Ser3Asn	p.Ser3Asn	c.8G>A	missense_variant	1	171343	5.83625e-06	0	0	0	12915	0	0	0	25152	0	0	0	6684	0	0	0	13184	0	0	0	15640	0	0	0	77742	0	0	0	4189	0	0	1	15837	0	0

## Sheet: Sheet2
mutation	protein_change	allel_freq	African_freq	Latino_freq	AshkenaziJewish_freq	EastAsian_freq	European_Finnish_freq	European_non-Finnish_freq	Other_freq	SouthAsian_freq
X-15580033-A-T	p.Phe805Ile	2.3209e-05	0	0	0	0	0	5.07132e-05	0	0
X-15580035-G-A	p.Ser804Phe	5.80124e-06	7.79545e-05	0	0	0	0	0	0	0
X-15580044-A-C	p.Val801Gly	5.61728e-06	0	0	0	0	0	0	0	5.6815e-05
X-15580059-T-C	p.Gln796Arg	1.11324e-05	0	0	0	0	0	2.47384e-05	0	0
X-15580068-G-A	p.Pro793Leu	5.57324e-06	0	3.79579e-05	0	0	0	0	0	0
X-15580093-C-T	p.Asp785Asn	3.86678e-05	7.63417e-05	0.00011194	0	7.31315e-05	0	2.46485e-05	0	0
X-15580101-G-A	p.Ala782Val	6.07839e-05	0	7.46659e-05	0	0	0	9.86497e-05	0.000224618	0
X-15580105-A-G	p.Tyr781His	1.4797e-05	0	0	0	0	0	3.26236e-05	0	0
X-15580118-A-T	p.Ser776Arg	4.55021e-05	0.00016909	0	0	0	0	0	0	0
X-15580125-G-C	p.Ala774Gly	5.61605e-06	0	0	0	7.43052e-05	0	0	0	0
X-15580126-C-G	p.Ala774Pro	5.61549e-06	0	0	0	0	0	0	0	5.67215e-05
X-15580126-C-T	p.Ala774Thr	5.61549e-06	0	0	0	0	0	1.24415e-05	0	0
X-15580131-T-C	p.Asn772Ser	6.02101e-05	0	0.000454718	0	0	0	0	0	0
X-15580134-T-C	p.Lys771Arg	4.53762e-05	0	0	0	0.000995025	0	0	0	0
X-15582151-T-C	p.Lys769Glu	6.92919e-06	0	5.11745e-05	0	0	0	0	0	0
X-15582154-G-A	p.Arg768Trp	1.38522e-05	8.12876e-05	0	0	8.54117e-05	0	0	0	0
X-15582157-C-G	p.Asp767His	1.34282e-05	0	9.7177e-05	0	0	0	0	0	0
X-15582175-T-C	p.Ile761Val	6.28943e-06	0	0	0	0	0	1.36625e-05	0	0
X-15582197-T-C	p.Ile753Met	5.83216e-06	0	0	0	0	0	0	0	6.22781e-05
X-15582204-C-T	p.Gly751Glu	1.1659e-05	0	0	0	0	0	2.57172e-05	0	0
X-15582223-C-T	p.Val745Ile	1.01287e-05	0	0	0	0	0	2.22294e-05	0	0
X-15582235-T-C	p.Ile741Val	0.000100345	5.33561e-05	0.000186532	0.000676407	0	0	8.8269e-05	0.000193949	0
X-15582238-A-G	p.Ser740Pro	4.59749e-05	0	0	0	0	0	9.31532e-05	0	0
X-15582247-G-C	p.Pro737Ala	5.64723e-06	0	0	0	0	0	0	0	5.62082e-05
X-15582251-G-C	p.Asn735Lys	5.64127e-06	0	0	0	0	0	1.25246e-05	0	0
X-15582255-G-A	p.Pro734Leu	1.12724e-05	0	0	0	0	0	0	0	0.000112039
X-15582265-G-A	p.Leu731Phe	0.00143491	0.0142987	0.000484803	0	0	0	3.31024e-05	0.000387372	0
X-15582267-G-T	p.Thr730Lys	5.63146e-06	0	0	0	0	0	0	0	5.59409e-05
X-15582270-G-A	p.Pro729Leu	1.00837e-05	5.34102e-05	0	0	0	0	1.10695e-05	0	0
X-15582279-C-T	p.Gly726Glu	5.76558e-06	0	0	0	0	0	1.27273e-05	0	0
X-15582280-C-G	p.Gly726Arg	1.15294e-05	0.000155775	0	0	0	0	0	0	0
X-15582297-T-C	p.Asn720Ser	6.00402e-06	7.83638e-05	0	0	0	0	0	0	0
X-15582298-T-C	p.Asn720Asp	0.016215	0.00268528	0.0027088	0.0169413	0	0.0281792	0.0252108	0.0124550.00434011
X-15582299-G-T	p.Asp719Glu	6.01525e-06	0	4.21994e-05	0	0	0	0	0	0
X-15582309-C-T	p.Arg716His	8.18027e-05	0	8.54409e-05	0	0	0	0.000140812	0	7.06564e-05
X-15582310-G-A	p.Arg716Cys	6.19149e-06	0	0	0	0	0	1.34311e-05	0	0
X-15582327-C-T	p.Arg710His	3.99657e-05	0	0	0	0.000150432	0	6.09385e-05	0	0
X-15582328-G-A	p.Arg710Cys	2.89195e-05	0	0	0	7.60341e-05	0	4.909e-05	0	0
X-15582331-T-G	p.Ser709Arg	6.88108e-06	0	0	0	0	0	1.45357e-05	0	0
X-15582333-C-T	p.Arg708Gln	6.91247e-06	0	0	0	0	0	1.45913e-05	0	0
X-15582334-G-A	p.Arg708Trp	1.80397e-05	0	0	0	0	0	3.78927e-05	0	0
X-15582338-C-T	p.Met706Ile	7.08572e-06	0	0	0	0	0	1.48796e-05	0	0
X-15584383-C-A	p.Ala703Ser	1.65621e-05	0	0	0	0	0	3.70019e-05	0	0
X-15584401-T-C	p.Arg697Gly	0.000252134	0	0	0	0	0	0	0.000222965	0.002386
X-15584404-G-T	p.Pro696Thr	1.09609e-05	0	0	0	0	0	2.4542e-05	0	0
X-15584412-T-C	p.Asp693Gly	5.47217e-06	0	0	0	0	0	1.22591e-05	0	0
X-15584416-A-G	p.Ser692Pro	0.000561883	0.00583627	3.5841e-05	0	0	0	2.16382e-05	0	5.27788e-05
X-15584421-T-C	p.Asn690Ser	5.47211e-06	0	0	0	0	0	1.22555e-05	0	0
X-15584425-T-C	p.Lys689Glu	1.64049e-05	0	0	0	0	0	0	0	0.000157853
X-15584427-G-C	p.Pro688Arg	5.47282e-06	0	0	0	7.23746e-05	0	0	0	0
X-15584449-A-C	p.Phe681Val	5.47202e-06	0	0	0	0	0	1.22536e-05	0	0
X-15584460-G-A	p.Pro677Leu	5.47525e-06	0	0	0	0	0	0	0	5.26954e-05
X-15584472-G-A	p.Ala673Val	5.47921e-06	0	0	0	0	0	1.22612e-05	0	0
X-15584472-G-C	p.Ala673Gly	5.47921e-06	0	0	0	0	0	0	0.000222469	0
X-15584475-A-G	p.Val672Ala	5.48195e-06	0	0	0	0	6.30398e-05	0	0	0
X-15584476-C-G	p.Val672Leu	1.09705e-05	7.61615e-05	0	0	7.24743e-05	0	0	0	0
X-15584478-C-G	p.Arg671Pro	4.61553e-05	0	0	0	0	0	9.32662e-05	0	0
X-15584478-C-T	p.Arg671Gln	1.96187e-05	5.29914e-05	0	0	0	0	3.25425e-05	0	0
X-15584488-C-T	p.Glu668Lys	2.19972e-05	0	0	0	0.000217738	0	0	0	5.32226e-05
X-15584490-T-A	p.Glu667Val	5.52077e-06	0	0	0	0	0	0	0.000223964	0
X-15585867-T-C	p.Asn660Ser	5.99797e-06	0	0	0	0	0	0	0	6.66134e-05
X-15585874-C-T	p.Val658Ile	5.95575e-06	0	0	0	7.99041e-05	0	0	0	0
X-15585885-T-G	p.Tyr654Ser	4.55208e-05	0	0	0	0	0	9.20895e-05	0	0
X-15585891-C-T	p.Arg652Lys	5.75844e-06	0	0	0	0	0	1.26533e-05	0	0
X-15585933-T-C	p.Asn638Ser	0.000253484	0	0	0	0.00359897	0	0	0	0
X-15585948-T-C	p.Tyr633Cys	5.93384e-06	0	0	0	0	0	1.29894e-05	0	0
X-15588426-C-G	p.Asp630His	1.64245e-05	0	0	0	0	0	3.6836e-05	0	0
X-15588428-C-A	p.Gly629Val	5.47411e-06	0	0	0	7.23014e-05	0	0	0	0
X-15588434-G-A	p.Ala627Val	1.0948e-05	0	0	0	0.00014455	0	0	0	0
X-15588470-T-C	p.Asp615Gly	2.73928e-05	0	0.000182889	0	0	0	0	0	0
X-15588474-C-A	p.Ala614Ser	0.00017115	0	0	0	0	0.000323957	0.000303701	0.000188359	0
X-15589759-C-T	p.Asp609Asn	1.71863e-05	0.000154883	0	0	0	0	1.27481e-05	0	0
X-15589761-G-A	p.Thr608Ile	5.67617e-06	0	0	0	0	0	0	0	5.81159e-05
X-15589793-G-T	p.Asp597Glu	0.000123366	0.00122009	0	0	0	0	2.1795e-05	0	0
X-15589801-G-C	p.Leu595Val	1.65411e-05	0	0	0	0	0	3.69631e-05	0	0
X-15589806-G-T	p.Thr593Asn	1.47442e-05	0.000158957	0	0	0	0	0	0	0
X-15589818-T-C	p.Glu589Gly	5.48477e-06	0	0	0	0	6.25117e-05	0	0	0
X-15589821-A-G	p.Phe588Ser	5.48252e-06	0	3.67552e-05	0	0	0	0	0	0
X-15589828-T-A	p.Asn586Tyr	9.78852e-06	0	0	0	0	0.000107452	0	0	0
X-15589830-A-G	p.Leu585Pro	5.47948e-06	0	0	0	7.26058e-05	0	0	0	0
X-15589838-C-A	p.Arg582Ser	1.46802e-05	0.000158336	0	0	0	0	0	0	0
X-15589839-C-T	p.Arg582Lys	1.64348e-05	0	0	0	0	0	3.67832e-05	0	0
X-15589861-C-T	p.Gly575Arg	5.48799e-06	0	0	0	0	0	1.22787e-05	0	0
X-15589864-C-T	p.Val574Ile	5.49082e-06	0	0	0	0	0	0	0	5.31604e-05
X-15589866-A-G	p.Val573Ala	1.09806e-05	0	0	0	0.000145423	0	0	0	0
X-15589875-A-G	p.Leu570Ser	4.59876e-05	0	0	0	0	0	9.30492e-05	0	0
X-15589885-T-C	p.Thr567Ala	5.55222e-06	0	0	0	0	0	1.23859e-05	0	0
X-15589891-G-A	p.Pro565Ser	5.57588e-06	0	0	0	0	0	1.24285e-05	0	0
X-15589896-G-A	p.Ser563Leu	5.6211e-06	0	0	0	0	0	1.25033e-05	0	0
X-15589907-C-G	p.Arg559Ser	5.6744e-06	0	3.83686e-05	0	0	0	0	0	0
X-15590330-T-G	p.Lys553Thr	9.84518e-06	0.000105175	0	0	0	0	0	0	0
X-15590348-G-A	p.Ser547Phe	5.49058e-06	0	0	0	7.25953e-05	0	0	0	0
X-15590348-G-C	p.Ser547Cys	0.00021059	0	0.000144066	0	0	5.37403e-05	0.000390016	0.000378644	0
X-15590351-T-C	p.Asn546Ser	5.48585e-06	0	0	0	0	0	0	0	5.31434e-05
X-15590352-T-C	p.Asn546Asp	3.91654e-05	0.00036784	0	0	0	0	1.08281e-05	0	0
X-15590357-A-T	p.Ile544Asn	5.47714e-06	0	0	0	0	0	1.22612e-05	0	0
X-15590366-T-A	p.Lys541Ile	9.75895e-06	0.000104948	0	0	0	0	0	0	0
X-15590375-G-A	p.Pro538Leu	5.46379e-06	0	0	0	0	0	0	0	5.25956e-05
X-15590387-T-C	p.Lys534Arg	5.46138e-06	0	0	0	0	0	1.22393e-05	0	0
X-15590394-C-T	p.Ala532Thr	5.46305e-05	0	0	0	0	0	0	0	0.000525541
X-15590427-A-G	p.Tyr521His	5.47312e-06	0	0	0	0	0	1.22572e-05	0	0
X-15590432-G-A	p.Thr519Ile	5.48276e-06	0	0	0	0	0	1.22728e-05	0	0
X-15590435-C-G	p.Arg518Thr	5.4904e-06	0	0	0	0	0	0	0	5.31096e-05
X-15591503-A-G	p.Tyr510His	6.86304e-06	0	5.16689e-05	0	0	0	0	0	0
X-15591514-A-G	p.Val506Ala	6.56052e-06	0	0	0	0	0	1.40661e-05	0	0
X-15591519-G-T	p.Phe504Leu	4.6307e-05	0	0	0	0	0	9.35191e-05	0	0
X-15591521-A-T	p.Phe504Ile	1.26824e-05	0	0	0	0	0	2.73613e-05	0	0
X-15591530-C-T	p.Ala501Thr	2.21659e-05	0	0	0	0	0	4.74552e-05	0	0
X-15591550-T-A	p.Asp494Val	4.9578e-05	0	0	0	0	0	5.37136e-05	0	0.000268835
X-15591560-C-T	p.Val491Met	6.28828e-06	0	0	0	0	0	0	0.000269251	0
X-15591568-A-G	p.Val488Ala	6.32495e-06	8.57412e-05	0	0	0	0	0	0	0
X-15591582-C-G	p.Glu483Asp	4.63908e-05	0	0.000338083	0	0	0	0	0	0
X-15591586-C-T	p.Arg482Gln	1.7609e-05	5.83976e-05	0	0	0	0	2.49551e-05	0	0
X-15593829-T-C	p.Ile468Val	0.000838441	0	0	0	0.0114008	0	2.19821e-05	0.000192049	5.57538e-05
X-15593832-C-T	p.Glu467Lys	2.24252e-05	0	3.78487e-05	0	0	0	3.74504e-05	0	0
X-15593835-C-A	p.Gly466Trp	5.57336e-06	0	0	0	7.43826e-05	0	0	0	0
X-15593844-C-T	p.Val463Ile	5.57479e-06	0	0	0	0	0	0	0	5.449e-05
X-15593850-A-G	p.Trp461Arg	5.59851e-06	0	3.77501e-05	0	0	0	0	0	0
X-15593866-C-T	p.Met455Ile	5.65163e-06	0	0	0	0	0	0	0	5.5701e-05
X-15593883-G-C	p.Leu450Val	5.71984e-06	0	0	0	0	0	1.26989e-05	0	0
X-15593888-C-T	p.Gly448Glu	5.77481e-06	0	0	0	7.87464e-05	0	0	0	0
X-15593892-C-A	p.Val447Phe	6.68439e-05	0	0	0	0	0.000271223	7.88226e-05	0.0002002	0
X-15593893-A-C	p.Ile446Met	4.53968e-05	0	0	0	0	0	9.17852e-05	0	0
X-15593897-G-A	p.Thr445Met	5.86937e-06	0	0	0	0	0	0	0	6.04339e-05
X-15596230-C-A	p.Asp427Tyr	1.0948e-05	0.000152091	0	0	0	0	0	0	0
X-15596233-G-C	p.Pro426Ala	5.46866e-06	0	0	0	0	0	1.22614e-05	0	0
X-15596247-A-G	p.Ile421Thr	5.46379e-06	0	0	0	0	0	1.22511e-05	0	0
X-15596251-A-G	p.Ser420Pro	4.54876e-05	0.00016975	0	0	0	0	0	0	0
X-15596253-T-G	p.Lys419Thr	5.46263e-06	0	0	0	7.22126e-05	0	0	0	0
X-15596295-C-T	p.Gly405Glu	5.46072e-06	0	0	0	0	0	1.22474e-05	0	0
X-15596317-C-T	p.Glu398Lys	5.46224e-06	0	0	0	0	0	1.22537e-05	0	0
X-15596320-T-C	p.Asn397Asp	1.46412e-05	0	0	0	0	0	3.24623e-05	0	0
X-15596343-G-T	p.Pro389His	3.82576e-05	0	0.000182542	0	0	0	2.4529e-05	0	0
X-15596346-T-A	p.Gln388Leu	2.18607e-05	0	0.000146033	0	0	0	0	0	0
X-15596376-T-C	p.His378Arg	8.79104e-05	0	0	0	0	0	0.000194968	0	0
X-15596379-C-T	p.Gly377Glu	5.47345e-06	0	0	0	0	0	1.22827e-05	0	0
X-15596384-C-A	p.Glu375Asp	1.64213e-05	0	0.000109585	0	0	0	0	0	0
X-15596388-T-C	p.His374Arg	5.47528e-06	0	3.65323e-05	0	0	0	0	0	0
X-15596407-C-T	p.Asp368Asn	5.49125e-06	0	3.65858e-05	0	0	0	0	0	0
X-15596412-A-G	p.Met366Thr	1.09845e-05	0	0	0	0	0	2.46299e-05	0	0
X-15596431-T-A	p.Met360Leu	5.53836e-06	0	0	0	0	0	1.23925e-05	0	0
X-15599351-C-T	p.Asp355Asn	1.17433e-05	0	0	0	0	0	2.59141e-05	0	0
X-15599359-C-A	p.Gly352Val	5.75218e-06	0	0	0	0	0	1.2744e-05	0	0
X-15599378-G-A	p.Pro346Ser	5.59945e-06	0	0	0	0	0	1.24477e-05	0	0
X-15599392-T-C	p.Lys341Arg	0.000400192	0.00391991	0.000183123	0	0	0	0	0.000382409	0
X-15599398-A-C	p.Val339Gly	5.53661e-06	0	0	0	0	0	0	0	5.4336e-05
X-15599401-T-C	p.Asn338Ser	1.65937e-05	0	7.48391e-05	0	0	0	1.23233e-05	0	0
X-15599405-C-G	p.Gly337Arg	5.53168e-06	0	0	0	0	0	1.23224e-05	0	0
X-15599420-T-A	p.Met332Leu	1.65432e-05	0.000229533	0	0	0	0	0	0	0
X-15599428-T-C	p.Glu329Gly	3.44298e-05	0	0	0	0	0	6.50978e-05	0.000190476	0
X-15599437-C-T	p.Gly326Glu	5.51675e-06	7.65814e-05	0	0	0	0	0	0	0
X-15599480-C-T	p.Glu312Lys	1.13409e-05	0.000156556	0	0	0	0	0	0	0
X-15599490-G-C	p.Phe308Leu	5.73365e-06	0	0	0	0	0	1.26847e-05	0	0
X-15599507-C-T	p.Asp303Asn	1.20266e-05	0	0	0	0	0	0	0	0.000131467
X-15603599-T-C	p.Gln300Arg	1.18694e-05	0	0	0	0	0	2.57695e-05	0	0
X-15603607-C-T	p.Met297Ile	5.86304e-06	0	0	0	0	0	1.27753e-05	0	0
X-15603609-T-A	p.Met297Leu	5.85144e-06	7.92393e-05	0	0	0	0	0	0	0
X-15603614-T-C	p.Asp295Gly	4.6594e-05	0	0	0	0	6.31114e-05	8.90132e-05	0	0
X-15603624-C-T	p.Asp292Asn	1.13967e-05	0	0	0	0	0	2.50812e-05	0	0
X-15603626-A-T	p.Ile291Lys	1.70594e-05	0	0	0	0	0	3.75756e-05	0	0
X-15603630-T-G	p.Asn290His	1.13323e-05	0	0	0	0	0	1.24863e-05	0	5.82785e-05
X-15603638-T-C	p.Gln287Arg	5.66046e-06	0	0	0	0	0	1.24779e-05	0	0
X-15603639-G-T	p.Gln287Lys	5.65384e-06	0	3.90564e-05	0	0	0	0	0	0
X-15603659-G-T	p.Ser280Tyr	5.65141e-06	0	0	0	0	0	1.24707e-05	0	0
X-15603690-T-C	p.Met270Val	2.98299e-05	0	0	0	0	0	6.44787e-05	0	0
X-15605891-G-A	p.Pro263Ser	5.78415e-05	0	0	0	0	0	0.000125798	0	0
X-15605902-A-G	p.Ile259Thr	1.03069e-05	0.000109391	0	0	0	0	0	0	0
X-15605908-C-T	p.Ser257Asn	2.57054e-05	0	0	0	0.000364777	0	0	0	0
X-15605923-T-C	p.Tyr252Cys	1.12827e-05	0	0	0	0	0	2.50973e-05	0	0
X-15605942-C-A	p.Ala246Ser	5.68311e-06	7.8883e-05	0	0	0	0	0	0	0
X-15605953-G-A	p.Ala242Val	1.7254e-05	0	0	0	0	0	3.81956e-05	0	0
X-15605961-A-C	p.His239Gln	5.85967e-06	0	0	0	0	0	1.28931e-05	0	0
X-15607477-G-A	p.Thr229Ile	5.4787e-06	0	0	0	0	0	1.22644e-05	0	0
X-15607505-C-T	p.Gly220Ser	1.63894e-05	7.61325e-05	3.6547e-05	0	0	0	1.2238e-05	0	0
X-15607507-C-T	p.Arg219His	9.83128e-05	0	0	0	0	0	1.22363e-05	0	0.000892529
X-15607508-G-A	p.Arg219Cys	0.000348058	0.000159524	0	0	0	0	0.000695002	0.000189322	0.00015753
X-15607515-G-T	p.Asp216Glu	1.47049e-05	0	0	0	0	0	3.25701e-05	0	0
X-15607517-C-A	p.Asp216Tyr	5.46015e-06	0	0	0	0	0	1.22321e-05	0	0
X-15607532-C-T	p.Gly211Arg	0.00127989	0.000265266	0.000214731	0	0	0.00158487	0.00194434	0.000949127	0.0019444
X-15607538-C-T	p.Val209Ile	5.46735e-06	0	0	0	0	0	1.22465e-05	0	0
X-15607543-T-C	p.Tyr207Cys	5.46866e-06	0	0	0	0	0	1.22472e-05	0	0
X-15607546-T-C	p.Asp206Gly	0.000299999	0.000106502	3.58719e-05	0	0	0	0.000631382	0	0
X-15607552-C-G	p.Arg204Thr	5.48152e-06	0	0	0	0	0	0	0	5.29745e-05
X-15607567-T-C	p.Tyr199Cys	1.68777e-05	0	3.7508e-05	0	0	0	2.49769e-05	0	0
X-15607571-C-T	p.Asp198Asn	5.88166e-06	0	0	0	0	0	1.29167e-05	0	0
X-15609836-G-T	p.His195Asn	5.47627e-06	0	0	0	0	0	0	0	5.26399e-05
X-15609836-G-A	p.His195Tyr	5.47627e-06	0	0	0	0	0	1.22763e-05	0	0
X-15609841-G-T	p.Ala193Glu	1.64126e-05	0	0.000109709	0	0	0	0	0	0
X-15609848-C-G	p.Ala191Pro	5.46819e-06	0	0	0	0	0	1.22555e-05	0	0
X-15609850-A-G	p.Met190Thr	5.46591e-06	0	0	0	0	0	0	0	5.25514e-05
X-15609862-A-G	p.Leu186Ser	5.4615e-06	0	3.65123e-05	0	0	0	0	0	0
X-15609868-A-C	p.Val184Gly	4.58358e-05	0	0	0	0	0	9.26526e-05	0	0
X-15609868-A-G	p.Val184Ala	4.36503e-05	0	0	0	0.000577409	0	0	0	0
X-15609886-G-A	p.Pro178Leu	5.455e-06	0	0	0	0	0	1.22255e-05	0	0
X-15609902-C-T	p.Gly173Ser	2.18172e-05	0	0	0	0	0	3.66694e-05	0	5.24191e-05
X-15609906-C-G	p.Glu171Asp	4.55519e-05	0	0	0	0	0	9.21999e-05	0	0
X-15609907-T-A	p.Glu171Val	5.45411e-06	0	0	0	0	0	1.2222e-05	0	0
X-15609923-C-G	p.Glu166Gln	5.4536e-06	0	0	0	0	0	1.22206e-05	0	0
X-15609929-C-A	p.Ala164Ser	5.45461e-06	7.59936e-05	0	0	0	0	0	0	0
X-15609932-A-G	p.Trp163Arg	5.45557e-06	0	0	0	0	0	1.22254e-05	0	0
X-15609943-T-C	p.Asn159Ser	1.63682e-05	0	3.64964e-05	0	0	0	2.44529e-05	0	0
X-15609957-G-C	p.Asn154Lys	1.09536e-05	0	7.35646e-05	0	0	0	0	0	0
X-15610369-C-T	p.Cys141Tyr	5.8307e-06	7.87278e-05	0	0	0	0	0	0	0
X-15610379-G-C	p.Pro138Ala	5.73283e-06	0	0	0	0	0	1.2625e-05	0	0
X-15610408-C-G	p.Ser128Thr	5.73809e-06	0	0	0	0	0	0	0	5.94424e-05
X-15612969-C-T	p.Arg115Gln	0.000170308	0	0	0	0.000758987	0	0.000251873	0	0
X-15612993-A-G	p.Val107Ala	1.10552e-05	0.000152532	0	0	0	0	0	0	0
X-15613006-T-G	p.Asn103His	1.96661e-05	0.000210615	0	0	0	0	0	0	0
X-15613008-T-G	p.Gln102Pro	1.47451e-05	0	0	0	0	0	2.16755e-05	0.000188964	0
X-15613038-G-A	p.Thr92Ile	1.09557e-05	0	0	0	0	0	2.44831e-05	0	0
X-15613056-T-C	p.Gln86Arg	1.09411e-05	0	0	0	0	0	2.44669e-05	0	0
X-15613063-G-T	p.Pro84Thr	5.4707e-06	0	0	0	0	0	0	0	5.31265e-05
X-15613067-C-T	p.Met82Ile	2.44178e-05	0.000262288	0	0	0	0	0	0	0
X-15613099-A-C	p.Phe72Val	5.47411e-06	0	0	0	7.24323e-05	0	0	0	0
X-15613111-T-C	p.Lys68Glu	1.09457e-05	0	0	0	0	0	0	0	0.000105988
X-15613121-A-T	p.Asn64Lys	1.4664e-05	0.000104855	0	0	0	0	1.08066e-05	0	0
X-15618851-T-C	p.Met62Val	5.66646e-06	0	0	0	0	0	1.26606e-05	0	0
X-15618856-T-C	p.Gln60Arg	1.12455e-05	0	0	0	0	0	2.51525e-05	0	0
X-15618861-A-T	p.Asn58Lys	1.11867e-05	0	0	0	0	0	0	0	0.000113058
X-15618863-T-G	p.Asn58His	1.11702e-05	0	0	0	0	0	2.4975e-05	0	0
X-15618872-T-C	p.Thr55Ala	5.52312e-06	0	0	0	0	0	1.23678e-05	0	0
X-15618883-T-C	p.Asn51Ser	5.48781e-06	0	0	0	0	0	1.22889e-05	0	0
X-15618884-T-C	p.Asn51Asp	5.48501e-06	0	0	0	0	0	0	0	5.32652e-05
X-15618886-T-A	p.Tyr50Phe	5.4817e-06	0	0	0	0	0	1.22714e-05	0	0
X-15618906-A-T	p.Ser43Arg	5.46185e-06	0	0	0	0	0	0	0	5.26648e-05
X-15618915-G-C	p.Phe40Leu	4.53515e-05	0.000168606	0	0	0	0	0	0	0
X-15618915-G-T	p.Phe40Leu	1.63726e-05	0	0.000109693	0	0	0	0	0	0
X-15618926-C-T	p.Glu37Lys	3.89708e-05	0.000105014	0	0	0	0.0003222	0	0	0
X-15618932-C-T	p.Glu35Lys	1.636e-05	0	0	0	0.000144436	0	1.22114e-05	0	0
X-15618956-T-C	p.Thr27Ala	1.09099e-05	0	7.30327e-05	0	0	0	0	0	0
X-15618958-T-C	p.Lys26Arg	0.0038833	0.000946322	0.00324872	0.0118768	6.73764e-05	0.000483299	0.00586789	0.00337838	0.00131275
X-15618959-T-C	p.Lys26Glu	5.45476e-06	0	0	0	0	0	1.22145e-05	0	0
X-15618968-C-T	p.Glu23Lys	5.45777e-06	0	0	0	0	0	1.22181e-05	0	0
X-15618973-A-G	p.Ile21Thr	5.46254e-06	0	3.66005e-05	0	0	0	0	0	0
X-15618974-T-C	p.Ile21Val	1.0927e-05	0	0	0	0	0	2.44636e-05	0	0
X-15618980-A-G	p.Ser19Pro	0.000312919	0.00332261	0	0	0	0	0	0.000188182	0
X-15619009-A-G	p.Leu9Pro	5.62943e-06	0	0	0	0	0	1.2505e-05	0	0
X-15619013-G-A	p.Leu8Phe	8.05814e-05	0.000105831	3.74953e-05	0	0	0	0.000143629	0	0
X-15619027-C-T	p.Ser3Asn	5.83625e-06	0	0	0	0	0	0	0	6.31433e-05

## Sheet: Sheet3
mutation	protein_change	allel_freq	African_freq	Latino_freq	AshkenaziJewish_freq	EastAsian_freq	European_Finnish_freq	European_non-Finnish_freq	Other_freq	SouthAsian_freq
X-15593829-T-C	p.Ile468Val	0.000838441	0	0	0	0.0114008	0	2.19821e-05	0.000192049	5.57538e-05
X-15585933-T-C	p.Asn638Ser	0.000253484	0	0	0	0.00359897	0	0	0	0
X-15580134-T-C	p.Lys771Arg	4.53762e-05	0	0	0	0.000995025	0	0	0	0
X-15612969-C-T	p.Arg115Gln	0.000170308	0	0	0	0.000758987	0	0.000251873	0	0
X-15609868-A-G	p.Val184Ala	4.36503e-05	0	0	0	0.000577409	0	0	0	0
X-15605908-C-T	p.Ser257Asn	2.57054e-05	0	0	0	0.000364777	0	0	0	0
X-15584488-C-T	p.Glu668Lys	2.19972e-05	0	0	0	0.000217738	0	0	0	5.32226e-05
X-15582327-C-T	p.Arg710His	3.99657e-05	0	0	0	0.000150432	0	6.09385e-05	0	0
X-15589866-A-G	p.Val573Ala	1.09806e-05	0	0	0	0.000145423	0	0	0	0
X-15588434-G-A	p.Ala627Val	1.0948e-05	0	0	0	0.00014455	0	0	0	0
X-15618932-C-T	p.Glu35Lys	1.636e-05	0	0	0	0.000144436	0	1.22114e-05	0	0
X-15582154-G-A	p.Arg768Trp	1.38522e-05	8.12876e-05	0	0	8.54117e-05	0	0	0	0
X-15585874-C-T	p.Val658Ile	5.95575e-06	0	0	0	7.99041e-05	0	0	0	0
X-15593888-C-T	p.Gly448Glu	5.77481e-06	0	0	0	7.87464e-05	0	0	0	0
X-15582328-G-A	p.Arg710Cys	2.89195e-05	0	0	0	7.60341e-05	0	4.909e-05	0	0
X-15593835-C-A	p.Gly466Trp	5.57336e-06	0	0	0	7.43826e-05	0	0	0	0
X-15580125-G-C	p.Ala774Gly	5.61605e-06	0	0	0	7.43052e-05	0	0	0	0
X-15580093-C-T	p.Asp785Asn	3.86678e-05	7.63417e-05	0.00011194	0	7.31315e-05	0	2.46485e-05	0	0
X-15589830-A-G	p.Leu585Pro	5.47948e-06	0	0	0	7.26058e-05	0	0	0	0
X-15590348-G-A	p.Ser547Phe	5.49058e-06	0	0	0	7.25953e-05	0	0	0	0
X-15584476-C-G	p.Val672Leu	1.09705e-05	7.61615e-05	0	0	7.24743e-05	0	0	0	0
X-15613099-A-C	p.Phe72Val	5.47411e-06	0	0	0	7.24323e-05	0	0	0	0
X-15584427-G-C	p.Pro688Arg	5.47282e-06	0	0	0	7.23746e-05	0	0	0	0
X-15588428-C-A	p.Gly629Val	5.47411e-06	0	0	0	7.23014e-05	0	0	0	0
X-15596253-T-G	p.Lys419Thr	5.46263e-06	0	0	0	7.22126e-05	0	0	0	0
X-15618958-T-C	p.Lys26Arg	0.0038833	0.000946322	0.00324872	0.0118768	6.73764e-05	0.000483299	0.00586789	0.00337838	0.00131275
X-15580033-A-T	p.Phe805Ile	2.3209e-05	0	0	0	0	0	5.07132e-05	0	0
X-15580035-G-A	p.Ser804Phe	5.80124e-06	7.79545e-05	0	0	0	0	0	0	0
X-15580044-A-C	p.Val801Gly	5.61728e-06	0	0	0	0	0	0	0	5.6815e-05
X-15580059-T-C	p.Gln796Arg	1.11324e-05	0	0	0	0	0	2.47384e-05	0	0
X-15580068-G-A	p.Pro793Leu	5.57324e-06	0	3.79579e-05	0	0	0	0	0	0
X-15580101-G-A	p.Ala782Val	6.07839e-05	0	7.46659e-05	0	0	0	9.86497e-05	0.000224618	0
X-15580105-A-G	p.Tyr781His	1.4797e-05	0	0	0	0	0	3.26236e-05	0	0
X-15580118-A-T	p.Ser776Arg	4.55021e-05	0.00016909	0	0	0	0	0	0	0
X-15580126-C-G	p.Ala774Pro	5.61549e-06	0	0	0	0	0	0	0	5.67215e-05
X-15580126-C-T	p.Ala774Thr	5.61549e-06	0	0	0	0	0	1.24415e-05	0	0
X-15580131-T-C	p.Asn772Ser	6.02101e-05	0	0.000454718	0	0	0	0	0	0
X-15582151-T-C	p.Lys769Glu	6.92919e-06	0	5.11745e-05	0	0	0	0	0	0
X-15582157-C-G	p.Asp767His	1.34282e-05	0	9.7177e-05	0	0	0	0	0	0
X-15582175-T-C	p.Ile761Val	6.28943e-06	0	0	0	0	0	1.36625e-05	0	0
X-15582197-T-C	p.Ile753Met	5.83216e-06	0	0	0	0	0	0	0	6.22781e-05
X-15582204-C-T	p.Gly751Glu	1.1659e-05	0	0	0	0	0	2.57172e-05	0	0
X-15582223-C-T	p.Val745Ile	1.01287e-05	0	0	0	0	0	2.22294e-05	0	0
X-15582235-T-C	p.Ile741Val	0.000100345	5.33561e-05	0.000186532	0.000676407	0	0	8.8269e-05	0.000193949	0
X-15582238-A-G	p.Ser740Pro	4.59749e-05	0	0	0	0	0	9.31532e-05	0	0
X-15582247-G-C	p.Pro737Ala	5.64723e-06	0	0	0	0	0	0	0	5.62082e-05
X-15582251-G-C	p.Asn735Lys	5.64127e-06	0	0	0	0	0	1.25246e-05	0	0
X-15582255-G-A	p.Pro734Leu	1.12724e-05	0	0	0	0	0	0	0	0.000112039
X-15582265-G-A	p.Leu731Phe	0.00143491	0.0142987	0.000484803	0	0	0	3.31024e-05	0.000387372	0
X-15582267-G-T	p.Thr730Lys	5.63146e-06	0	0	0	0	0	0	0	5.59409e-05
X-15582270-G-A	p.Pro729Leu	1.00837e-05	5.34102e-05	0	0	0	0	1.10695e-05	0	0
X-15582279-C-T	p.Gly726Glu	5.76558e-06	0	0	0	0	0	1.27273e-05	0	0
X-15582280-C-G	p.Gly726Arg	1.15294e-05	0.000155775	0	0	0	0	0	0	0
X-15582297-T-C	p.Asn720Ser	6.00402e-06	7.83638e-05	0	0	0	0	0	0	0
X-15582298-T-C	p.Asn720Asp	0.016215	0.00268528	0.0027088	0.0169413	0	0.0281792	0.0252108	0.012455	0.00434011
X-15582299-G-T	p.Asp719Glu	6.01525e-06	0	4.21994e-05	0	0	0	0	0	0
X-15582309-C-T	p.Arg716His	8.18027e-05	0	8.54409e-05	0	0	0	0.000140812	0	7.06564e-05
X-15582310-G-A	p.Arg716Cys	6.19149e-06	0	0	0	0	0	1.34311e-05	0	0
X-15582331-T-G	p.Ser709Arg	6.88108e-06	0	0	0	0	0	1.45357e-05	0	0
X-15582333-C-T	p.Arg708Gln	6.91247e-06	0	0	0	0	0	1.45913e-05	0	0
X-15582334-G-A	p.Arg708Trp	1.80397e-05	0	0	0	0	0	3.78927e-05	0	0
X-15582338-C-T	p.Met706Ile	7.08572e-06	0	0	0	0	0	1.48796e-05	0	0
X-15584383-C-A	p.Ala703Ser	1.65621e-05	0	0	0	0	0	3.70019e-05	0	0
X-15584401-T-C	p.Arg697Gly	0.000252134	0	0	0	0	0	0	0.000222965	0.002386
X-15584404-G-T	p.Pro696Thr	1.09609e-05	0	0	0	0	0	2.4542e-05	0	0
X-15584412-T-C	p.Asp693Gly	5.47217e-06	0	0	0	0	0	1.22591e-05	0	0
X-15584416-A-G	p.Ser692Pro	0.000561883	0.00583627	3.5841e-05	0	0	0	2.16382e-05	0	5.27788e-05
X-15584421-T-C	p.Asn690Ser	5.47211e-06	0	0	0	0	0	1.22555e-05	0	0
X-15584425-T-C	p.Lys689Glu	1.64049e-05	0	0	0	0	0	0	0	0.000157853
X-15584449-A-C	p.Phe681Val	5.47202e-06	0	0	0	0	0	1.22536e-05	0	0
X-15584460-G-A	p.Pro677Leu	5.47525e-06	0	0	0	0	0	0	0	5.26954e-05
X-15584472-G-A	p.Ala673Val	5.47921e-06	0	0	0	0	0	1.22612e-05	0	0
X-15584472-G-C	p.Ala673Gly	5.47921e-06	0	0	0	0	0	0	0.000222469	0
X-15584475-A-G	p.Val672Ala	5.48195e-06	0	0	0	0	6.30398e-05	0	0	0
X-15584478-C-G	p.Arg671Pro	4.61553e-05	0	0	0	0	0	9.32662e-05	0	0
X-15584478-C-T	p.Arg671Gln	1.96187e-05	5.29914e-05	0	0	0	0	3.25425e-05	0	0
X-15584490-T-A	p.Glu667Val	5.52077e-06	0	0	0	0	0	0	0.000223964	0
X-15585867-T-C	p.Asn660Ser	5.99797e-06	0	0	0	0	0	0	0	6.66134e-05
X-15585885-T-G	p.Tyr654Ser	4.55208e-05	0	0	0	0	0	9.20895e-05	0	0
X-15585891-C-T	p.Arg652Lys	5.75844e-06	0	0	0	0	0	1.26533e-05	0	0
X-15585948-T-C	p.Tyr633Cys	5.93384e-06	0	0	0	0	0	1.29894e-05	0	0
X-15588426-C-G	p.Asp630His	1.64245e-05	0	0	0	0	0	3.6836e-05	0	0
X-15588470-T-C	p.Asp615Gly	2.73928e-05	0	0.000182889	0	0	0	0	0	0
X-15588474-C-A	p.Ala614Ser	0.00017115	0	0	0	0	0.000323957	0.000303701	0.000188359	0
X-15589759-C-T	p.Asp609Asn	1.71863e-05	0.000154883	0	0	0	0	1.27481e-05	0	0
X-15589761-G-A	p.Thr608Ile	5.67617e-06	0	0	0	0	0	0	0	5.81159e-05
X-15589793-G-T	p.Asp597Glu	0.000123366	0.00122009	0	0	0	0	2.1795e-05	0	0
X-15589801-G-C	p.Leu595Val	1.65411e-05	0	0	0	0	0	3.69631e-05	0	0
X-15589806-G-T	p.Thr593Asn	1.47442e-05	0.000158957	0	0	0	0	0	0	0
X-15589818-T-C	p.Glu589Gly	5.48477e-06	0	0	0	0	6.25117e-05	0	0	0
X-15589821-A-G	p.Phe588Ser	5.48252e-06	0	3.67552e-05	0	0	0	0	0	0
X-15589828-T-A	p.Asn586Tyr	9.78852e-06	0	0	0	0	0.000107452	0	0	0
X-15589838-C-A	p.Arg582Ser	1.46802e-05	0.000158336	0	0	0	0	0	0	0
X-15589839-C-T	p.Arg582Lys	1.64348e-05	0	0	0	0	0	3.67832e-05	0	0
X-15589861-C-T	p.Gly575Arg	5.48799e-06	0	0	0	0	0	1.22787e-05	0	0
X-15589864-C-T	p.Val574Ile	5.49082e-06	0	0	0	0	0	0	0	5.31604e-05
X-15589875-A-G	p.Leu570Ser	4.59876e-05	0	0	0	0	0	9.30492e-05	0	0
X-15589885-T-C	p.Thr567Ala	5.55222e-06	0	0	0	0	0	1.23859e-05	0	0
X-15589891-G-A	p.Pro565Ser	5.57588e-06	0	0	0	0	0	1.24285e-05	0	0
X-15589896-G-A	p.Ser563Leu	5.6211e-06	0	0	0	0	0	1.25033e-05	0	0
X-15589907-C-G	p.Arg559Ser	5.6744e-06	0	3.83686e-05	0	0	0	0	0	0
X-15590330-T-G	p.Lys553Thr	9.84518e-06	0.000105175	0	0	0	0	0	0	0
X-15590348-G-C	p.Ser547Cys	0.00021059	0	0.000144066	0	0	5.37403e-05	0.000390016	0.000378644	0
X-15590351-T-C	p.Asn546Ser	5.48585e-06	0	0	0	0	0	0	0	5.31434e-05
X-15590352-T-C	p.Asn546Asp	3.91654e-05	0.00036784	0	0	0	0	1.08281e-05	0	0
X-15590357-A-T	p.Ile544Asn	5.47714e-06	0	0	0	0	0	1.22612e-05	0	0
X-15590366-T-A	p.Lys541Ile	9.75895e-06	0.000104948	0	0	0	0	0	0	0
X-15590375-G-A	p.Pro538Leu	5.46379e-06	0	0	0	0	0	0	0	5.25956e-05
X-15590387-T-C	p.Lys534Arg	5.46138e-06	0	0	0	0	0	1.22393e-05	0	0
X-15590394-C-T	p.Ala532Thr	5.46305e-05	0	0	0	0	0	0	0	0.000525541
X-15590427-A-G	p.Tyr521His	5.47312e-06	0	0	0	0	0	1.22572e-05	0	0
X-15590432-G-A	p.Thr519Ile	5.48276e-06	0	0	0	0	0	1.22728e-05	0	0
X-15590435-C-G	p.Arg518Thr	5.4904e-06	0	0	0	0	0	0	0	5.31096e-05
X-15591503-A-G	p.Tyr510His	6.86304e-06	0	5.16689e-05	0	0	0	0	0	0
X-15591514-A-G	p.Val506Ala	6.56052e-06	0	0	0	0	0	1.40661e-05	0	0
X-15591519-G-T	p.Phe504Leu	4.6307e-05	0	0	0	0	0	9.35191e-05	0	0
X-15591521-A-T	p.Phe504Ile	1.26824e-05	0	0	0	0	0	2.73613e-05	0	0
X-15591530-C-T	p.Ala501Thr	2.21659e-05	0	0	0	0	0	4.74552e-05	0	0
X-15591550-T-A	p.Asp494Val	4.9578e-05	0	0	0	0	0	5.37136e-05	0	0.000268835
X-15591560-C-T	p.Val491Met	6.28828e-06	0	0	0	0	0	0	0.000269251	0
X-15591568-A-G	p.Val488Ala	6.32495e-06	8.57412e-05	0	0	0	0	0	0	0
X-15591582-C-G	p.Glu483Asp	4.63908e-05	0	0.000338083	0	0	0	0	0	0
X-15591586-C-T	p.Arg482Gln	1.7609e-05	5.83976e-05	0	0	0	0	2.49551e-05	0	0
X-15593832-C-T	p.Glu467Lys	2.24252e-05	0	3.78487e-05	0	0	0	3.74504e-05	0	0
X-15593844-C-T	p.Val463Ile	5.57479e-06	0	0	0	0	0	0	0	5.449e-05
X-15593850-A-G	p.Trp461Arg	5.59851e-06	0	3.77501e-05	0	0	0	0	0	0
X-15593866-C-T	p.Met455Ile	5.65163e-06	0	0	0	0	0	0	0	5.5701e-05
X-15593883-G-C	p.Leu450Val	5.71984e-06	0	0	0	0	0	1.26989e-05	0	0
X-15593892-C-A	p.Val447Phe	6.68439e-05	0	0	0	0	0.000271223	7.88226e-05	0.0002002	0
X-15593893-A-C	p.Ile446Met	4.53968e-05	0	0	0	0	0	9.17852e-05	0	0
X-15593897-G-A	p.Thr445Met	5.86937e-06	0	0	0	0	0	0	0	6.04339e-05
X-15596230-C-A	p.Asp427Tyr	1.0948e-05	0.000152091	0	0	0	0	0	0	0
X-15596233-G-C	p.Pro426Ala	5.46866e-06	0	0	0	0	0	1.22614e-05	0	0
X-15596247-A-G	p.Ile421Thr	5.46379e-06	0	0	0	0	0	1.22511e-05	0	0
X-15596251-A-G	p.Ser420Pro	4.54876e-05	0.00016975	0	0	0	0	0	0	0
X-15596295-C-T	p.Gly405Glu	5.46072e-06	0	0	0	0	0	1.22474e-05	0	0
X-15596317-C-T	p.Glu398Lys	5.46224e-06	0	0	0	0	0	1.22537e-05	0	0
X-15596320-T-C	p.Asn397Asp	1.46412e-05	0	0	0	0	0	3.24623e-05	0	0
X-15596343-G-T	p.Pro389His	3.82576e-05	0	0.000182542	0	0	0	2.4529e-05	0	0
X-15596346-T-A	p.Gln388Leu	2.18607e-05	0	0.000146033	0	0	0	0	0	0
X-15596376-T-C	p.His378Arg	8.79104e-05	0	0	0	0	0	0.000194968	0	0
X-15596379-C-T	p.Gly377Glu	5.47345e-06	0	0	0	0	0	1.22827e-05	0	0
X-15596384-C-A	p.Glu375Asp	1.64213e-05	0	0.000109585	0	0	0	0	0	0
X-15596388-T-C	p.His374Arg	5.47528e-06	0	3.65323e-05	0	0	0	0	0	0
X-15596407-C-T	p.Asp368Asn	5.49125e-06	0	3.65858e-05	0	0	0	0	0	0
X-15596412-A-G	p.Met366Thr	1.09845e-05	0	0	0	0	0	2.46299e-05	0	0
X-15596431-T-A	p.Met360Leu	5.53836e-06	0	0	0	0	0	1.23925e-05	0	0
X-15599351-C-T	p.Asp355Asn	1.17433e-05	0	0	0	0	0	2.59141e-05	0	0
X-15599359-C-A	p.Gly352Val	5.75218e-06	0	0	0	0	0	1.2744e-05	0	0
X-15599378-G-A	p.Pro346Ser	5.59945e-06	0	0	0	0	0	1.24477e-05	0	0
X-15599392-T-C	p.Lys341Arg	0.000400192	0.00391991	0.000183123	0	0	0	0	0.000382409	0
X-15599398-A-C	p.Val339Gly	5.53661e-06	0	0	0	0	0	0	0	5.4336e-05
X-15599401-T-C	p.Asn338Ser	1.65937e-05	0	7.48391e-05	0	0	0	1.23233e-05	0	0
X-15599405-C-G	p.Gly337Arg	5.53168e-06	0	0	0	0	0	1.23224e-05	0	0
X-15599420-T-A	p.Met332Leu	1.65432e-05	0.000229533	0	0	0	0	0	0	0
X-15599428-T-C	p.Glu329Gly	3.44298e-05	0	0	0	0	0	6.50978e-05	0.000190476	0
X-15599437-C-T	p.Gly326Glu	5.51675e-06	7.65814e-05	0	0	0	0	0	0	0
X-15599480-C-T	p.Glu312Lys	1.13409e-05	0.000156556	0	0	0	0	0	0	0
X-15599490-G-C	p.Phe308Leu	5.73365e-06	0	0	0	0	0	1.26847e-05	0	0
X-15599507-C-T	p.Asp303Asn	1.20266e-05	0	0	0	0	0	0	0	0.000131467
X-15603599-T-C	p.Gln300Arg	1.18694e-05	0	0	0	0	0	2.57695e-05	0	0
X-15603607-C-T	p.Met297Ile	5.86304e-06	0	0	0	0	0	1.27753e-05	0	0
X-15603609-T-A	p.Met297Leu	5.85144e-06	7.92393e-05	0	0	0	0	0	0	0
X-15603614-T-C	p.Asp295Gly	4.6594e-05	0	0	0	0	6.31114e-05	8.90132e-05	0	0
X-15603624-C-T	p.Asp292Asn	1.13967e-05	0	0	0	0	0	2.50812e-05	0	0
X-15603626-A-T	p.Ile291Lys	1.70594e-05	0	0	0	0	0	3.75756e-05	0	0
X-15603630-T-G	p.Asn290His	1.13323e-05	0	0	0	0	0	1.24863e-05	0	5.82785e-05
X-15603638-T-C	p.Gln287Arg	5.66046e-06	0	0	0	0	0	1.24779e-05	0	0
X-15603639-G-T	p.Gln287Lys	5.65384e-06	0	3.90564e-05	0	0	0	0	0	0
X-15603659-G-T	p.Ser280Tyr	5.65141e-06	0	0	0	0	0	1.24707e-05	0	0
X-15603690-T-C	p.Met270Val	2.98299e-05	0	0	0	0	0	6.44787e-05	0	0
X-15605891-G-A	p.Pro263Ser	5.78415e-05	0	0	0	0	0	0.000125798	0	0
X-15605902-A-G	p.Ile259Thr	1.03069e-05	0.000109391	0	0	0	0	0	0	0
X-15605923-T-C	p.Tyr252Cys	1.12827e-05	0	0	0	0	0	2.50973e-05	0	0
X-15605942-C-A	p.Ala246Ser	5.68311e-06	7.8883e-05	0	0	0	0	0	0	0
X-15605953-G-A	p.Ala242Val	1.7254e-05	0	0	0	0	0	3.81956e-05	0	0
X-15605961-A-C	p.His239Gln	5.85967e-06	0	0	0	0	0	1.28931e-05	0	0
X-15607477-G-A	p.Thr229Ile	5.4787e-06	0	0	0	0	0	1.22644e-05	0	0
X-15607505-C-T	p.Gly220Ser	1.63894e-05	7.61325e-05	3.6547e-05	0	0	0	1.2238e-05	0	0
X-15607507-C-T	p.Arg219His	9.83128e-05	0	0	0	0	0	1.22363e-05	0	0.000892529
X-15607508-G-A	p.Arg219Cys	0.000348058	0.000159524	0	0	0	0	0.000695002	0.000189322	0.00015753
X-15607515-G-T	p.Asp216Glu	1.47049e-05	0	0	0	0	0	3.25701e-05	0	0
X-15607517-C-A	p.Asp216Tyr	5.46015e-06	0	0	0	0	0	1.22321e-05	0	0
X-15607532-C-T	p.Gly211Arg	0.00127989	0.000265266	0.000214731	0	0	0.00158487	0.00194434	0.000949127	0.0019444
X-15607538-C-T	p.Val209Ile	5.46735e-06	0	0	0	0	0	1.22465e-05	0	0
X-15607543-T-C	p.Tyr207Cys	5.46866e-06	0	0	0	0	0	1.22472e-05	0	0
X-15607546-T-C	p.Asp206Gly	0.000299999	0.000106502	3.58719e-05	0	0	0	0.000631382	0	0
X-15607552-C-G	p.Arg204Thr	5.48152e-06	0	0	0	0	0	0	0	5.29745e-05
X-15607567-T-C	p.Tyr199Cys	1.68777e-05	0	3.7508e-05	0	0	0	2.49769e-05	0	0
X-15607571-C-T	p.Asp198Asn	5.88166e-06	0	0	0	0	0	1.29167e-05	0	0
X-15609836-G-A	p.His195Tyr	5.47627e-06	0	0	0	0	0	1.22763e-05	0	0
X-15609836-G-T	p.His195Asn	5.47627e-06	0	0	0	0	0	0	0	5.26399e-05
X-15609841-G-T	p.Ala193Glu	1.64126e-05	0	0.000109709	0	0	0	0	0	0
X-15609848-C-G	p.Ala191Pro	5.46819e-06	0	0	0	0	0	1.22555e-05	0	0
X-15609850-A-G	p.Met190Thr	5.46591e-06	0	0	0	0	0	0	0	5.25514e-05
X-15609862-A-G	p.Leu186Ser	5.4615e-06	0	3.65123e-05	0	0	0	0	0	0
X-15609868-A-C	p.Val184Gly	4.58358e-05	0	0	0	0	0	9.26526e-05	0	0
X-15609886-G-A	p.Pro178Leu	5.455e-06	0	0	0	0	0	1.22255e-05	0	0
X-15609902-C-T	p.Gly173Ser	2.18172e-05	0	0	0	0	0	3.66694e-05	0	5.24191e-05
X-15609906-C-G	p.Glu171Asp	4.55519e-05	0	0	0	0	0	9.21999e-05	0	0
X-15609907-T-A	p.Glu171Val	5.45411e-06	0	0	0	0	0	1.2222e-05	0	0
X-15609923-C-G	p.Glu166Gln	5.4536e-06	0	0	0	0	0	1.22206e-05	0	0
X-15609929-C-A	p.Ala164Ser	5.45461e-06	7.59936e-05	0	0	0	0	0	0	0
X-15609932-A-G	p.Trp163Arg	5.45557e-06	0	0	0	0	0	1.22254e-05	0	0
X-15609943-T-C	p.Asn159Ser	1.63682e-05	0	3.64964e-05	0	0	0	2.44529e-05	0	0
X-15609957-G-C	p.Asn154Lys	1.09536e-05	0	7.35646e-05	0	0	0	0	0	0
X-15610369-C-T	p.Cys141Tyr	5.8307e-06	7.87278e-05	0	0	0	0	0	0	0
X-15610379-G-C	p.Pro138Ala	5.73283e-06	0	0	0	0	0	1.2625e-05	0	0
X-15610408-C-G	p.Ser128Thr	5.73809e-06	0	0	0	0	0	0	0	5.94424e-05
X-15612993-A-G	p.Val107Ala	1.10552e-05	0.000152532	0	0	0	0	0	0	0
X-15613006-T-G	p.Asn103His	1.96661e-05	0.000210615	0	0	0	0	0	0	0
X-15613008-T-G	p.Gln102Pro	1.47451e-05	0	0	0	0	0	2.16755e-05	0.000188964	0
X-15613038-G-A	p.Thr92Ile	1.09557e-05	0	0	0	0	0	2.44831e-05	0	0
X-15613056-T-C	p.Gln86Arg	1.09411e-05	0	0	0	0	0	2.44669e-05	0	0
X-15613063-G-T	p.Pro84Thr	5.4707e-06	0	0	0	0	0	0	0	5.31265e-05
X-15613067-C-T	p.Met82Ile	2.44178e-05	0.000262288	0	0	0	0	0	0	0
X-15613111-T-C	p.Lys68Glu	1.09457e-05	0	0	0	0	0	0	0	0.000105988
X-15613121-A-T	p.Asn64Lys	1.4664e-05	0.000104855	0	0	0	0	1.08066e-05	0	0
X-15618851-T-C	p.Met62Val	5.66646e-06	0	0	0	0	0	1.26606e-05	0	0
X-15618856-T-C	p.Gln60Arg	1.12455e-05	0	0	0	0	0	2.51525e-05	0	0
X-15618861-A-T	p.Asn58Lys	1.11867e-05	0	0	0	0	0	0	0	0.000113058
X-15618863-T-G	p.Asn58His	1.11702e-05	0	0	0	0	0	2.4975e-05	0	0
X-15618872-T-C	p.Thr55Ala	5.52312e-06	0	0	0	0	0	1.23678e-05	0	0
X-15618883-T-C	p.Asn51Ser	5.48781e-06	0	0	0	0	0	1.22889e-05	0	0
X-15618884-T-C	p.Asn51Asp	5.48501e-06	0	0	0	0	0	0	0	5.32652e-05
X-15618886-T-A	p.Tyr50Phe	5.4817e-06	0	0	0	0	0	1.22714e-05	0	0
X-15618906-A-T	p.Ser43Arg	5.46185e-06	0	0	0	0	0	0	0	5.26648e-05
X-15618915-G-C	p.Phe40Leu	4.53515e-05	0.000168606	0	0	0	0	0	0	0
X-15618915-G-T	p.Phe40Leu	1.63726e-05	0	0.000109693	0	0	0	0	0	0
X-15618926-C-T	p.Glu37Lys	3.89708e-05	0.000105014	0	0	0	0.0003222	0	0	0
X-15618956-T-C	p.Thr27Ala	1.09099e-05	0	7.30327e-05	0	0	0	0	0	0
X-15618959-T-C	p.Lys26Glu	5.45476e-06	0	0	0	0	0	1.22145e-05	0	0
X-15618968-C-T	p.Glu23Lys	5.45777e-06	0	0	0	0	0	1.22181e-05	0	0
X-15618973-A-G	p.Ile21Thr	5.46254e-06	0	3.66005e-05	0	0	0	0	0	0
X-15618974-T-C	p.Ile21Val	1.0927e-05	0	0	0	0	0	2.44636e-05	0	0
X-15618980-A-G	p.Ser19Pro	0.000312919	0.00332261	0	0	0	0	0	0.000188182	0
X-15619009-A-G	p.Leu9Pro	5.62943e-06	0	0	0	0	0	1.2505e-05	0	0
X-15619013-G-A	p.Leu8Phe	8.05814e-05	0.000105831	3.74953e-05	0	0	0	0.000143629	0	0
X-15619027-C-T	p.Ser3Asn	5.83625e-06	0	0	0	0	0	0	0	6.31433e-05
